# Supplementary material for: Electrophysiological and anatomical factors determine arrhythmic risk in acute myocardial ischaemia and its modulation by sodium current availability
Source: Interface Focus. 2020 Dec 11;11(1):20190124. doi: 10.1098/rsfs.2019.0124 (PMC7739909; doi:10.1098/rsfs.2019.0124)
Supplement: Source code [file rsfs20190124supp1.gz]

Archive with 65 entries (60 files):
- TestIschemia/test/Test1D.hpp
- TestIschemia/src/TypeAsigment_stimulusDTI001.hpp
- TestIschemia/src/Tomek_model13endo_fkatp.cellml
- TestIschemia/src/TypeAsigment_stimulusDTI004Tomek2.hpp
- jobgen.py
- TestIschemia/src/TypeAsigment_stimulusDTI004.hpp
- TestIschemia/src/GenericCvodeCellfactoryV.hpp
- TestIschemia/src/Tomek_model11endo.cellml
- TestIschemia/apps/src
- TestIschemia/src/Tomek_model11epi.cellml
- TestIschemia/src/GenericCvodeCellfactory.hpp
- TestIschemia/src/Dijkstra.hpp
- TestIschemia/CMakeLists.txt
- TestIschemia/test/Test2D.hpp
- TestIschemia/src
- TestIschemia/src/GenericVarier.hpp
- TestIschemia/test/ContinuousTestPack.txt
- TestIschemia/test/TestIschemiaL.hpp
- instructions
- TestIschemia/src/Tomek_model11mid.cellml
- TestIschemia/src/ORdGksVarier_Orig.cpp
- TestIschemia/src/ORd2011epi_fkatp2.cellml
- TestIschemia/src/ORdGksVarierDTI024.cpp
- TestIschemia/src/CellFactoryDTI024.hpp
- TestIschemia/src/Tomek_model13mid_fkatp.cellml
- TestIschemia
- TestIschemia/src/TenTusscher2006Epi.cellml
- TestIschemia/test/TestIschemia.hpp
- TestIschemia/src/ORdGksVarier_Orig.hpp
- TestIschemia/apps
- TestIschemia/src/ORdGksVarierDTI024.hpp
- TestIschemia/test/Test3D.hpp
- TestIschemia/test/CMakeLists.txt
- TestIschemia/apps/CMakeLists.txt
- TestIschemia/src/PostUpstrokeTimeAdaptivityControllerCL.cpp
- TestIschemia/src/DijkstraStimuliCellFactory_150.hpp
- TestIschemia/src/Tomek_model13epi_fkatp.cellml
- TestIschemia/src/ORdGksVarierDTI032.cpp
- TestIschemia/src/CellFactoryDTI032.hpp
- TestIschemia/README.md
- TestIschemia/src/ORdGksVarierDTI001.cpp
- TestIschemia/test
- TestIschemia/src/TypeAsigment_stimulusDTI024.hpp
- TestIschemia/src/ORdGksVarierDTI032.hpp
- TestIschemia/src/Ohara_Rudy_2011_epi.cellml
- TestIschemia/src/CellFactoryDTI001.hpp
- TestIschemia/src/TypeAsigment_stimulusDTI004Tomek.hpp
- TestIschemia/src/PostUpstrokeTimeAdaptivityController.hpp
- TestIschemia/src/PostUpstrokeTimeAdaptivityControllerCL.hpp
- TestIschemia/src/PostUpstrokeTimeAdaptivityControllerCL_mono.cpp
- TestIschemia/src/ORdGksVarierDTI003.cpp
- TestIschemia/src/ORd2011endo_fkatp.cellml
- TestIschemia/src/ORd2011endo_fkatp2.cellml
- TestIschemia/src/CellFactoryDTI003.hpp
- TestIschemia/src/ORdGksVarierDTI004.cpp
- TestIschemia/src/CellFactoryDTI004.hpp
- TestIschemia/src/ORdGksVarierDTI001.hpp
- TestIschemia/src/ORd2011m_fkatp.cellml
- TestIschemia/src/ORd2011epi_fkatp.cellml
- TestIschemia/src/ORd2011m_fkatp2.cellml
- TestIschemia/src/PostUpstrokeTimeAdaptivityControllerCL_mono.hpp
- TestIschemia/src/ORdGksVarierDTI003.hpp
- TestIschemia/src/GenericCvodeCellfactoryMN.hpp
- TestIschemia/src/GenericCvodeCellfactoryQ.hpp
- TestIschemia/src/ORdGksVarierDTI004.hpp
