# Supplementary material for: Electrophysiological and anatomical factors determine arrhythmic risk in acute myocardial ischaemia and its modulation by sodium current availability
Source: Interface Focus. 2020 Dec 11;11(1):20190124. doi: 10.1098/rsfs.2019.0124 (PMC7739909; doi:10.1098/rsfs.2019.0124)
Supplement: Source code [file rsfs20190124supp1.gz › TestIschemia/test/Test1D.hpp]

#include <cxxtest/TestSuite.h>
#include "PetscSetupAndFinalize.hpp"

#include "BidomainProblem.hpp"
#include "RegularStimulus.hpp"
#include "TetrahedralMesh.hpp"

#include "ORd2011epi_fkatpCvodeOpt.hpp"
#include "ORd2011m_fkatpCvodeOpt.hpp"
#include "ORd2011endo_fkatpCvodeOpt.hpp"


class BenchmarkCellFactory : public AbstractCardiacCellFactory<1> // <3> here
{
private:
    boost::shared_ptr<RegularStimulus> mpStimulus;
	double k;		// 5.4 >> 10;

	double fkatp;	// 0 >> 0.07;

	double ina;		// 1.0 >> 0.75;
	
	double _factordrug_gNa;		// 1.0 >> 0.75;
	double _factordrug_gKr;		// 1.0 >> 0.75;
	double _factordrug_pCa;		// 1.0 >> 0.75;
	
	unsigned celltype; 	// 0 epi, 1 endo, 2 M

public:
    BenchmarkCellFactory(float a, float b, float c, unsigned t, float p, double factordrug_gNa, double factordrug_pCa, double factordrug_gKr )
        : AbstractCardiacCellFactory<1>(), // <3> here as well!
          mpStimulus(new RegularStimulus(-120000.0, 1, p, 0))
    {
		k = a;
		fkatp = b;
		ina = c;
		celltype = t;
		
		_factordrug_gNa = factordrug_gNa;
		_factordrug_gKr = factordrug_gKr;
		_factordrug_pCa = factordrug_pCa;
    }
    
    AbstractCvodeCell* CreateCardiacCellForTissueNode(Node<1>* pNode)
    {
        double x = pNode->rGetLocation()[0];
        

		switch(celltype)
		{
			
			case 1:
			
				if (x<0.2+1e-6)
				{
					CellORd2011endo_fkatpFromCellMLCvodeOpt* p_cell = new CellORd2011endo_fkatpFromCellMLCvodeOpt(mpSolver, mpStimulus);
						
						// ---------- Pharmacological parameters
						double get_gNa = p_cell->GetParameter("membrane_fast_sodium_current_conductance");
						p_cell->SetParameter("membrane_fast_sodium_current_conductance", get_gNa * _factordrug_gNa);
						
						double get_gKr = p_cell->GetParameter("membrane_rapid_delayed_rectifier_potassium_current_conductance");
						p_cell->SetParameter("membrane_rapid_delayed_rectifier_potassium_current_conductance", get_gKr * _factordrug_gKr);
						
						double get_pCa = p_cell->GetParameter("membrane_L_type_calcium_current_conductance");
						p_cell->SetParameter("membrane_L_type_calcium_current_conductance", get_pCa * _factordrug_pCa);		
						
						// Ischemia		
						p_cell->SetParameter("extracellular_potassium_concentration",k);
						double gna = p_cell->GetParameter("membrane_fast_sodium_current_conductance");
						double gca = p_cell->GetParameter("membrane_L_type_calcium_current_conductance");
						p_cell->SetParameter("membrane_fast_sodium_current_conductance",gna*ina);
						p_cell->SetParameter("membrane_L_type_calcium_current_conductance",gca*ina);
						p_cell->SetParameter("membrane_atp_dependent_potassium_current_conductance",fkatp);
					return p_cell;
				}
				else 
				{
					CellORd2011endo_fkatpFromCellMLCvodeOpt* p_cell = new CellORd2011endo_fkatpFromCellMLCvodeOpt(mpSolver, mpZeroStimulus);					
						// ---------- Pharmacological parameters
						double get_gNa = p_cell->GetParameter("membrane_fast_sodium_current_conductance");
						p_cell->SetParameter("membrane_fast_sodium_current_conductance", get_gNa * _factordrug_gNa);
						
						double get_gKr = p_cell->GetParameter("membrane_rapid_delayed_rectifier_potassium_current_conductance");
						p_cell->SetParameter("membrane_rapid_delayed_rectifier_potassium_current_conductance", get_gKr * _factordrug_gKr);
						
						double get_pCa = p_cell->GetParameter("membrane_L_type_calcium_current_conductance");
						p_cell->SetParameter("membrane_L_type_calcium_current_conductance", get_pCa * _factordrug_pCa);		
						
						// Ischemia		
						p_cell->SetParameter("extracellular_potassium_concentration",k);
						double gna = p_cell->GetParameter("membrane_fast_sodium_current_conductance");
						double gca = p_cell->GetParameter("membrane_L_type_calcium_current_conductance");
						p_cell->SetParameter("membrane_fast_sodium_current_conductance",gna*ina);
						p_cell->SetParameter("membrane_L_type_calcium_current_conductance",gca*ina);
						p_cell->SetParameter("membrane_atp_dependent_potassium_current_conductance",fkatp);
					return p_cell;
				}
			
			break;
			
			//case 0:
			
				//if (x<0.2+1e-6)
				//{
					//CellORd2011epi_fkatpFromCellMLCvodeOpt* p_cell = new CellORd2011epi_fkatpFromCellMLCvodeOpt(mpSolver, mpStimulus);					
						//p_cell->SetParameter("extracellular_potassium_concentration",k);
						//double gna = p_cell->GetParameter("membrane_fast_sodium_current_conductance");
						//double gca = p_cell->GetParameter("membrane_L_type_calcium_current_conductance");
						//p_cell->SetParameter("membrane_fast_sodium_current_conductance",gna*ina);
						//p_cell->SetParameter("membrane_L_type_calcium_current_conductance",gca*ina);
						//p_cell->SetParameter("membrane_atp_dependent_potassium_current_conductance",fkatp);
					//return p_cell;
				//}
				//else 
				//{
					//CellORd2011epi_fkatpFromCellMLCvodeOpt* p_cell = new CellORd2011epi_fkatpFromCellMLCvodeOpt(mpSolver, mpZeroStimulus);					
						//p_cell->SetParameter("extracellular_potassium_concentration",k);
						//double gna = p_cell->GetParameter("membrane_fast_sodium_current_conductance");
						//double gca = p_cell->GetParameter("membrane_L_type_calcium_current_conductance");
						//p_cell->SetParameter("membrane_fast_sodium_current_conductance",gna*ina);
						//p_cell->SetParameter("membrane_L_type_calcium_current_conductance",gca*ina);
						//p_cell->SetParameter("membrane_atp_dependent_potassium_current_conductance",fkatp);
					//return p_cell;
				//}
			
			//break;
			
			
			//case 2:
			
				//if (x<0.2+1e-6) 
				//{
					//CellORd2011m_fkatpFromCellMLCvodeOpt* p_cell = new CellORd2011m_fkatpFromCellMLCvodeOpt(mpSolver, mpStimulus);					
						//p_cell->SetParameter("extracellular_potassium_concentration",k);
						//double gna = p_cell->GetParameter("membrane_fast_sodium_current_conductance");
						//double gca = p_cell->GetParameter("membrane_L_type_calcium_current_conductance");
						//p_cell->SetParameter("membrane_fast_sodium_current_conductance",gna*ina);
						//p_cell->SetParameter("membrane_L_type_calcium_current_conductance",gca*ina);
						//p_cell->SetParameter("membrane_atp_dependent_potassium_current_conductance",fkatp);
					//return p_cell;
				//}
				//else 
				//{
					//CellORd2011m_fkatpFromCellMLCvodeOpt* p_cell = new CellORd2011m_fkatpFromCellMLCvodeOpt(mpSolver, mpZeroStimulus);					
						//p_cell->SetParameter("extracellular_potassium_concentration",k);
						//double gna = p_cell->GetParameter("membrane_fast_sodium_current_conductance");
						//double gca = p_cell->GetParameter("membrane_L_type_calcium_current_conductance");
						//p_cell->SetParameter("membrane_fast_sodium_current_conductance",gna*ina);
						//p_cell->SetParameter("membrane_L_type_calcium_current_conductance",gca*ina);
						//p_cell->SetParameter("membrane_atp_dependent_potassium_current_conductance",fkatp);
					//return p_cell;
				//}
			
			//break;
		
		}
    }
};

class TestConductivity : public CxxTest::TestSuite
{
public:
          
    void TestConductivity3d() throw(Exception)
    {
    	unsigned t 			= 1;
    	double a 			= 5.4; //9.5;
    	double b 			= 0.0; //0.07;
    	double c 			= 1.0; //0.75;
    	
    	double period 		= 600.0;
    	
    	double odeT, pdeT, dx;
    	
    	odeT = 	0.02;
    	pdeT = 	0.02;
    	dx = 	0.04; 	//cm
		
		// benchmark parameters
		DistributedTetrahedralMesh<1,1> mesh;
        mesh.ConstructRegularSlabMesh(dx, 2.0);
        HeartConfig::Instance()->SetOdePdeAndPrintingTimeSteps(odeT, pdeT, 1.0);
        HeartConfig::Instance()->SetSurfaceAreaToVolumeRatio(1400); 	// 1/cm
        HeartConfig::Instance()->SetCapacitance(1.0);					// uF/cm^2

		HeartConfig::Instance()->SetIntracellularConductivities(Create_c_vector(0.45*1.8));
		HeartConfig::Instance()->SetExtracellularConductivities(Create_c_vector(2.03*1.8));
		
		if ( CommandLineArguments::Instance()->OptionExists("-ischemia"))
		{		
			a 			= 9.5;
			b 			= 0.07;
			c 			= 0.75;
		}

				
		double factordrug_gNa 	= 1.0;
		double factordrug_gKr 	= 1.0;
		double factordrug_pCa 	= 1.0;
		
		if ( CommandLineArguments::Instance()->OptionExists("-gNa"))
		{
			factordrug_gNa = CommandLineArguments::Instance()->GetDoubleCorrespondingToOption("-gNa");
		}
		
		if ( CommandLineArguments::Instance()->OptionExists("-gKr"))
		{
			factordrug_gKr = CommandLineArguments::Instance()->GetDoubleCorrespondingToOption("-gKr");
		}
		
		if ( CommandLineArguments::Instance()->OptionExists("-pCa"))
		{
			factordrug_pCa = CommandLineArguments::Instance()->GetDoubleCorrespondingToOption("-pCa");
		}
			

        HeartConfig::Instance()->SetSimulationDuration(200); //ms
        

	// APD map
		std::vector<std::pair<double,double> > apd_map;
		apd_map.push_back(std::pair<double, double>(90.0, 0.0)); 	// APD90, 0 mV threshold
		HeartConfig::Instance()->SetApdMaps(apd_map);

	// Activation time map
		std::vector<double> upstroke_time_map;
		upstroke_time_map.push_back(0.0); 							// 0 mV threshold
		HeartConfig::Instance()->SetUpstrokeTimeMaps(upstroke_time_map);
	
	// Max Upstroke Velocity map
	//	std::vector<double> maxupstroke_vel_map;
	//	maxupstroke_vel_map.push_back(0.0); 							
	//	HeartConfig::Instance()->SetMaxUpstrokeVelocityMaps(maxupstroke_vel_map);
	
	// CV map
	//	std::vector<unsigned> cv_map;
		// TODO: original node id
	//	cv_map.push_back(0);						
	//	HeartConfig::Instance()->SetConductionVelocityMaps(cv_map);
	
	// SVI or ICI
		HeartConfig::Instance()->SetUseStateVariableInterpolation(false);
	
	// output
        HeartConfig::Instance()->SetOutputDirectory("./OUT");
        HeartConfig::Instance()->SetOutputFilenamePrefix("results");     
        HeartConfig::Instance()->SetOutputUsingOriginalNodeOrdering(true);
        HeartConfig::Instance()->SetVisualizeWithMeshalyzer(false);
        HeartConfig::Instance()->SetVisualizeWithParallelVtk(true);
	      
        
        BenchmarkCellFactory cell_factory(a, b, c, t, period, factordrug_gNa, factordrug_pCa, factordrug_gKr);

        BidomainProblem<1> bidomain_problem( &cell_factory );
		
        bidomain_problem.SetMesh(&mesh);

        bidomain_problem.SetWriteInfo();
        bidomain_problem.Initialise(); 
        bidomain_problem.Solve();
    }
};
