# Supplementary material for: Electrophysiological and anatomical factors determine arrhythmic risk in acute myocardial ischaemia and its modulation by sodium current availability
Source: Interface Focus. 2020 Dec 11;11(1):20190124. doi: 10.1098/rsfs.2019.0124 (PMC7739909; doi:10.1098/rsfs.2019.0124)
Supplement: Source code [file rsfs20190124supp1.gz › jobgen.py]

#!/usr/bin/python
import os

ISCHEMIA =              ['SUBENDOCARDIAL', 'TRANSMURAL'];
MODE =                  ['k125', 'k50', 'ca75', 'na75', 'na125', 'none', 'ca75k75', 'ca75k50', 'na50'];
S2 =                    ['east', 'north', 'south', 'twelve', 'five', 'eight'];


ICZ_XYZ =               [7.4, 6.1, 4.0];        #LAD
ICZ_RAD =               [3.0];                          #cm
                        #east			#north			#south			#12			#5			#8
S2_XYZ =                [[6.05, 9.2, 4.0],	[8.0, 3.1, 6.0],	[5.2, 4.8, 1.7],	[7.6, 7.0, 6.8],	[5.5, 7.3, 1.9],	[6, 3, 3.6]     ];
S2_RAD =                [1.0];

INDEX = 0;

if not os.path.exists('jobs'):
                        os.makedirs('jobs')

for i in range(0, len(ISCHEMIA)):
        for j in range(0, len(MODE)):
                        for k in range(0, len(S2)):

                                folder = 'test_' + ISCHEMIA[i] + '_' + MODE[j] + '_' + S2[k];
                                directory = 'jobs/' + folder;

                                if not os.path.exists(directory):
                                        os.makedirs(directory)

                                if (j==0):
                                        Na_block = 1.0;
                                        Ca_block = 1.0;
                                        K_block  = 1.25;


                                elif (j==1):
                                        Na_block = 1.0;
                                        Ca_block = 1.0;
                                        K_block  = 0.5;

                                elif (j==2):
                                        Na_block = 1.0;
                                        Ca_block = 0.75;
                                        K_block  = 1.0;

                                elif (j==3):
                                        Na_block = 0.75;
                                        Ca_block = 1.0;
                                        K_block  = 1.0;

                                elif (j==4):
                                        Na_block = 1.25;
                                        Ca_block = 1.0;
                                        K_block  = 1.0;

                                elif (j==5):
                                        Na_block = 1.0;
                                        Ca_block = 1.0;
                                        K_block  = 1.0;

                                elif (j==6):
                                        Na_block = 1.0;
                                        Ca_block = 0.75;
                                        K_block  = 0.75;

                                elif (j==7):
                                        Na_block = 1.0;
                                        Ca_block = 0.75;
                                        K_block  = 0.5;


                                elif (j==8):
                                        Na_block = 0.5;
                                        Ca_block = 1.0;
                                        K_block  = 1.0;

                                f = open(directory + '/base' + str(INDEX) + '.job', 'w')
                                f.write('#!/bin/bash --login\n')
                                f.write('\n')
                                f.write('#!# Parallel script produced by bolt\n')
                                f.write('# Resource: ARCHER (Cray XC30 (24-core per node))\n')
                                f.write('# Batch system: PBSPro_select\n')
                                f.write('\n')
                                f.write('# bolt is written by EPCC (http://www.epcc.ed.ac.uk)\n')
                                f.write('\n')
                                f.write('#PBS -l select=20\n')
                                f.write('#PBS -A e462\n')
                                f.write('#PBS -l walltime=5:0:0\n')
                                f.write('#PBS -M hector.martinez-navarro@cs.ox.ac.uk\n')
                                f.write('#PBS -m abe\n')
                                f.write('\n')
                                f.write('# Join output and error files\n')
                                f.write('#PBS -j oe\n')
                                f.write('\n')
                                f.write('#PBS -N base' + str(INDEX) + '\n'      )
                                f.write('\n')
                                f.write('# Switch to current working directory\n')
                                f.write('cd $PBS_O_WORKDIR\n')
                                f.write('export OMP_NUM_THREADS=1\n')
                                f.write('\n')
                                f.write('# Set Chaste output folder\n')
                                f.write('export CHASTE_TEST_OUTPUT=\"/work/e462/e462/hectormn/results/' + folder + '\"\n')
                                f.write('\n')
                                f.write('# Run the parallel program\n')
                                f.write('\n')


                                f.write('aprun -N 24 -n 480 /work/e462/e462/hectormn/Chaste/projects/TestIschemia/build/intelhpc/TestIschemiaRunner     -save   -name base' + str(INDEX) + '    -ischaemia      -purkinjeV 0.140        '
                                                        + '     -radius ' + str(ICZ_RAD[0]) + ' -x ' + str(ICZ_XYZ[0]) + '      -y ' + str(ICZ_XYZ[1]) + "      -z " + str(ICZ_XYZ[2]) + '      -transmural ' + str(i)
                                                        + '     -k0 9.5 -ikatp 0.07     -ina 0.75       -mesh nejib_20131010'
                                                        + '     -odet 0.02      -pdet 0.02      -simduration 3100       -period 1000            -cellcomposition1 30    -cellcomposition2 25    -cellcomposition3 45'
                                                        + '     -gNa ' + str(Na_block) + '      -pCa ' + str(Ca_block) + '      -gKr ' + str(K_block))

                                f.close();

                                for t in range(115, 300, 5):
                                        f = open(directory + '/vw' + str(INDEX) + '_t' + str(t) + '.job', 'w')
                                        f.write('#!/bin/bash --login\n')
                                        f.write('\n')
                                        f.write('#!# Parallel script produced by bolt\n')
                                        f.write('# Resource: ARCHER (Cray XC30 (24-core per node))\n')
                                        f.write('# Batch system: PBSPro_select\n')
                                        f.write('\n')
                                        f.write('# bolt is written by EPCC (http://www.epcc.ed.ac.uk)\n')
                                        f.write('\n')
                                        f.write('#PBS -l select=20\n')
                                        f.write('#PBS -A e462\n')
                                        f.write('#PBS -l walltime=5:0:0\n')
                                        f.write('#PBS -M hector.martinez-navarro@cs.ox.ac.uk\n')
                                        f.write('#PBS -m abe\n')
                                        f.write('\n')
                                        f.write('# Join output and error files\n')
                                        f.write('#PBS -j oe\n')
                                        f.write('\n')
                                        f.write('#PBS -N vw' + str(INDEX) + '_t' + str(t) + '\n'      )
                                        f.write('\n')
                                        f.write('# Switch to current working directory\n')
                                        f.write('cd $PBS_O_WORKDIR\n')
                                        f.write('export OMP_NUM_THREADS=1\n')
                                        f.write('\n')
                                        f.write('# Set Chaste output folder\n')
                                        f.write('export CHASTE_TEST_OUTPUT=\"/work/e462/e462/hectormn/results/' + folder + '\"\n')
                                        f.write('\n')
                                        f.write('# Run the parallel program\n')
                                        f.write('\n')

                                        f.write('aprun -N 24 -n 480 /work/e462/e462/hectormn/Chaste/projects/TestIschemia/build/intelhpc/TestIschemiaLRunner       -load base' + str(INDEX) +      '       -name vw' + str(INDEX) + '_t' + str(t) + '     -ectopicS2 ' + str(t) + '       -s2radius ' + str(S2_RAD[0]) + '        -s2x ' +  str(S2_XYZ[k][0]) + ' -s2y ' + str(S2_XYZ[k][1]) + '  -s2z ' + str(S2_XYZ[k][2])
                                                                + ' -simduration 900')

                                        f.close();

                                INDEX = INDEX + 1;
