# Supplementary material for: Electrophysiological and anatomical factors determine arrhythmic risk in acute myocardial ischaemia and its modulation by sodium current availability
Source: Interface Focus. 2020 Dec 11;11(1):20190124. doi: 10.1098/rsfs.2019.0124 (PMC7739909; doi:10.1098/rsfs.2019.0124)
Supplement: Source code [file rsfs20190124supp1.gz › TestIschemia/src/Tomek_model11endo.cellml]

<?xml version='1.0'?>
<!--
 Tomek ... human cardiac ventricular action potential model:
  - original implementation: 17/11/2018, Alfonso Bueno-Orovio, University of Oxford
  - Reference:
    Journal. Year;Volume(Issue):Pages. doi: 
    Title.
    Authors.

 This code makes use of portions of a previous implementation of the O'Hara-Virág-Varró-Rudy model:
  - source: https://models.physiomeproject.org/e/71
  - Reference:
    PLoS Comput Biol. 2011 May;7(5):e1002061. doi: 10.1371/journal.pcbi.1002061.
    Simulation of the undiseased human cardiac ventricular action potential: model formulation and experimental validation.
    O'Hara T, Virág L, Varró A, Rudy Y.
-->
<model cmeta:id="Tomek_model11endo" name="Tomek_model11endo" xmlns="http://www.cellml.org/cellml/1.0#" xmlns:cellml="http://www.cellml.org/cellml/1.0#" xmlns:cmeta="http://www.cellml.org/metadata/1.0#">
    <units name="millisecond">
        <unit prefix="milli" units="second"/>
    </units>
    <units name="per_millisecond">
        <unit exponent="-1" units="millisecond"/>
    </units>
    <units name="millivolt">
        <unit prefix="milli" units="volt"/>
    </units>
    <units name="millivolt_per_millimole">
        <unit prefix="milli" units="volt"/>
        <unit exponent="-1" units="millimolar"/>
    </units>
    <units name="per_millivolt">
        <unit exponent="-1" units="millivolt"/>
    </units>
    <units name="per_millivolt_millisecond">
        <unit exponent="-1" units="millivolt"/>
        <unit exponent="-1" units="millisecond"/>
    </units>
    <units name="millimolar">
        <unit prefix="milli" units="mole"/>
        <unit exponent="-1" units="litre"/>
    </units>
    <units name="per_millimolar">
        <unit exponent="-1" units="millimolar"/>
    </units>
    <units name="millimolar_per_millisecond">
        <unit units="millimolar"/>
        <unit exponent="-1" units="millisecond"/>
    </units>
    <units name="per_millimolar_per_millisecond">
        <unit exponent="-1" units="millimolar"/>
        <unit exponent="-1" units="millisecond"/>
    </units>
    <units name="millisecond_per_millimolar">
        <unit units="millisecond"/>
        <unit exponent="-1" units="millimolar"/>
    </units>
    <units name="picoA">
        <unit prefix="pico" units="ampere"/>
    </units>
    <units name="microA_per_microF">
        <unit prefix="micro" units="ampere"/>
        <unit exponent="-1" prefix="micro" units="farad"/>
    </units>
    <units name="microC_per_microF">
        <unit prefix="micro" units="coulomb"/>
        <unit exponent="-1" prefix="micro" units="farad"/>
    </units>
    <units name="milliS_per_microF">
        <unit prefix="milli" units="siemens"/>
        <unit exponent="-1" prefix="micro" units="farad"/>
    </units>
    <units name="microF">
        <unit prefix="micro" units="farad"/>
    </units>
    <units name="micrometre_3">
        <unit exponent="3" prefix="micro" units="metre"/>
    </units>
    <units name="per_micrometre_3">
        <unit exponent="-3" prefix="micro" units="metre"/>
    </units>
    <units name="mm2">
        <unit exponent="2" prefix="milli" units="metre"/>
    </units>
    <units name="centimeter">
        <unit prefix="centi" units="metre"/>
    </units>
    <units name="centimeter_squared">
        <unit exponent="2" units="centimeter"/>
    </units>
    <units name="microliter_per_centimeter_cubed">
        <unit units="microliter"/>
        <unit exponent="-3" units="centimeter"/>
    </units>
    <units name="microF_per_centimeter_squared">
        <unit units="microF"/>
        <unit exponent="-1" units="centimeter_squared"/>
    </units>
    <units name="microliter">
        <unit prefix="micro" units="liter"/>
    </units>
    <units name="joule_per_kilomole_kelvin">
        <unit units="joule"/>
        <unit exponent="-1" prefix="kilo" units="mole"/>
        <unit exponent="-1" units="kelvin"/>
    </units>
    <units name="coulomb_per_mole">
        <unit units="coulomb"/>
        <unit exponent="-1" units="mole"/>
    </units>
    <units name="per_kelvin">
        <unit exponent="-1" units="kelvin"/>
    </units>
    <component name="environment">
        <variable cmeta:id="time" name="time" public_interface="out" units="millisecond"/>
        <variable initial_value="0" name="celltype" public_interface="out" units="dimensionless"/>
    </component>
    <component name="extracellular">
        <variable cmeta:id="extracellular_sodium_concentration" initial_value="140.0" name="nao" public_interface="out" units="millimolar"/>
        <variable cmeta:id="extracellular_calcium_concentration" initial_value="1.8" name="cao" public_interface="out" units="millimolar"/>
        <variable cmeta:id="extracellular_potassium_concentration" initial_value="5.0" name="ko" public_interface="out" units="millimolar"/>
        <variable cmeta:id="extracellular_chloride_concentration" initial_value="150.0" name="clo" public_interface="out" units="millimolar"/>
    </component>
    <component name="physical_constants">
        <variable initial_value="8314" name="R" public_interface="out" units="joule_per_kilomole_kelvin"/>
        <variable initial_value="310" name="T" public_interface="out" units="kelvin"/>
        <variable initial_value="96485" name="F" public_interface="out" units="coulomb_per_mole"/>
        <variable initial_value="1" name="zna" public_interface="out" units="dimensionless"/>
        <variable initial_value="2" name="zca" public_interface="out" units="dimensionless"/>
        <variable initial_value="1" name="zk" public_interface="out" units="dimensionless"/>
        <variable initial_value="-1" name="zcl" public_interface="out" units="dimensionless"/>
    </component>
    <component name="cell_geometry">
        <variable initial_value="0.01" name="L" units="centimeter"/>
        <variable initial_value="0.0011" name="rad" units="centimeter"/>
        <variable name="vcell" public_interface="out" units="microliter"/>
        <variable name="Ageo" public_interface="out" units="centimeter_squared"/>
        <variable name="Acap" public_interface="out" units="centimeter_squared"/>
        <variable name="vmyo" public_interface="out" units="microliter"/>
        <variable name="vnsr" public_interface="out" units="microliter"/>
        <variable name="vjsr" public_interface="out" units="microliter"/>
        <variable name="vss" public_interface="out" units="microliter"/>
        <math xmlns="http://www.w3.org/1998/Math/MathML">
            <apply>
                <eq/>
                <ci>vcell</ci>
                <apply>
                    <times/>
                    <cn cellml:units="microliter_per_centimeter_cubed">1000</cn>
                    <cn cellml:units="dimensionless">3.14</cn>
                    <ci>rad</ci>
                    <ci>rad</ci>
                    <ci>L</ci>
                </apply>
            </apply>
            <apply>
                <eq/>
                <ci>Ageo</ci>
                <apply>
                    <plus/>
                    <apply>
                        <times/>
                        <cn cellml:units="dimensionless">2</cn>
                        <cn cellml:units="dimensionless">3.14</cn>
                        <ci>rad</ci>
                        <ci>rad</ci>
                    </apply>
                    <apply>
                        <times/>
                        <cn cellml:units="dimensionless">2</cn>
                        <cn cellml:units="dimensionless">3.14</cn>
                        <ci>rad</ci>
                        <ci>L</ci>
                    </apply>
                </apply>
            </apply>
            <apply>
                <eq/>
                <ci>Acap</ci>
                <apply>
                    <times/>
                    <cn cellml:units="dimensionless">2</cn>
                    <ci>Ageo</ci>
                </apply>
            </apply>
            <apply>
                <eq/>
                <ci>vmyo</ci>
                <apply>
                    <times/>
                    <cn cellml:units="dimensionless">0.68</cn>
                    <ci>vcell</ci>
                </apply>
            </apply>
            <apply>
                <eq/>
                <ci>vnsr</ci>
                <apply>
                    <times/>
                    <cn cellml:units="dimensionless">0.0552</cn>
                    <ci>vcell</ci>
                </apply>
            </apply>
            <apply>
                <eq/>
                <ci>vjsr</ci>
                <apply>
                    <times/>
                    <cn cellml:units="dimensionless">0.0048</cn>
                    <ci>vcell</ci>
                </apply>
            </apply>
            <apply>
                <eq/>
                <ci>vss</ci>
                <apply>
                    <times/>
                    <cn cellml:units="dimensionless">0.02</cn>
                    <ci>vcell</ci>
                </apply>
            </apply>
        </math>
    </component>
    <component name="membrane">
        <variable cmeta:id="membrane_voltage" initial_value="-89.3961184818169" name="v" public_interface="out" units="millivolt"/>
        <variable name="time" public_interface="in" units="millisecond"/>
        <variable name="R" public_interface="in" units="joule_per_kilomole_kelvin"/>
        <variable name="T" public_interface="in" units="kelvin"/>
        <variable name="F" public_interface="in" units="coulomb_per_mole"/>
        <variable name="vffrt" public_interface="out" units="coulomb_per_mole"/>
        <variable name="vfrt" public_interface="out" units="dimensionless"/>
        <variable name="INa" public_interface="in" units="microA_per_microF"/>
        <variable name="INaL" public_interface="in" units="microA_per_microF"/>
        <variable name="Ito" public_interface="in" units="microA_per_microF"/>
        <variable name="ICaL" public_interface="in" units="microA_per_microF"/>
        <variable name="ICaNa" public_interface="in" units="microA_per_microF"/>
        <variable name="ICaK" public_interface="in" units="microA_per_microF"/>
        <variable name="IKr" public_interface="in" units="microA_per_microF"/>
        <variable name="IKs" public_interface="in" units="microA_per_microF"/>
        <variable name="IK1" public_interface="in" units="microA_per_microF"/>
        <variable name="INaCa_i" public_interface="in" units="microA_per_microF"/>
        <variable name="INaCa_ss" public_interface="in" units="microA_per_microF"/>
        <variable name="INaK" public_interface="in" units="microA_per_microF"/>
        <variable name="INab" public_interface="in" units="microA_per_microF"/>
        <variable name="IKb" public_interface="in" units="microA_per_microF"/>
        <variable name="IpCa" public_interface="in" units="microA_per_microF"/>
        <variable name="ICab" public_interface="in" units="microA_per_microF"/>
        <variable name="IClCa" public_interface="in" units="microA_per_microF"/>
        <variable name="IClb" public_interface="in" units="microA_per_microF"/>
        <variable cmeta:id="membrane_stimulus_current" name="Istim" public_interface="out" units="microA_per_microF"/>
        <variable cmeta:id="membrane_stimulus_current_offset" initial_value="0" name="i_Stim_Start" units="millisecond"/>
        <variable initial_value="100000000000000000" name="i_Stim_End" units="millisecond"/>
        <variable cmeta:id="membrane_stimulus_current_amplitude" initial_value="-53" name="i_Stim_Amplitude" units="microA_per_microF"/>
        <variable cmeta:id="membrane_stimulus_current_period" initial_value="1000" name="i_Stim_Period" units="millisecond"/>
        <variable cmeta:id="membrane_stimulus_current_duration" initial_value="1.0" name="i_Stim_PulseDuration" units="millisecond"/>
        <math xmlns="http://www.w3.org/1998/Math/MathML">
            <apply>
                <eq/>
                <ci>Istim</ci>
                <piecewise>
                    <piece>
                        <ci>i_Stim_Amplitude</ci>
                        <apply>
                            <and/>
                            <apply>
                                <geq/>
                                <ci>time</ci>
                                <ci>i_Stim_Start</ci>
                            </apply>
                            <apply>
                                <leq/>
                                <ci>time</ci>
                                <ci>i_Stim_End</ci>
                            </apply>
                            <apply>
                                <leq/>
                                <apply>
                                    <minus/>
                                    <apply>
                                        <minus/>
                                        <ci>time</ci>
                                        <ci>i_Stim_Start</ci>
                                    </apply>
                                    <apply>
                                        <times/>
                                        <apply>
                                            <floor/>
                                            <apply>
                                                <divide/>
                                                <apply>
                                                    <minus/>
                                                    <ci>time</ci>
                                                    <ci>i_Stim_Start</ci>
                                                </apply>
                                                <ci>i_Stim_Period</ci>
                                            </apply>
                                        </apply>
                                        <ci>i_Stim_Period</ci>
                                    </apply>
                                </apply>
                                <ci>i_Stim_PulseDuration</ci>
                            </apply>
                        </apply>
                    </piece>
                    <otherwise>
                        <cn cellml:units="microA_per_microF">0</cn>
                    </otherwise>
                </piecewise>
            </apply>
            <apply>
                <eq/>
                <ci>vffrt</ci>
                <apply>
                    <divide/>
                    <apply>
                        <times/>
                        <ci>v</ci>
                        <ci>F</ci>
                        <ci>F</ci>
                    </apply>
                    <apply>
                        <times/>
                        <ci>R</ci>
                        <ci>T</ci>
                    </apply>
                </apply>
            </apply>
            <apply>
                <eq/>
                <ci>vfrt</ci>
                <apply>
                    <divide/>
                    <apply>
                        <times/>
                        <ci>v</ci>
                        <ci>F</ci>
                    </apply>
                    <apply>
                        <times/>
                        <ci>R</ci>
                        <ci>T</ci>
                    </apply>
                </apply>
            </apply>
            <apply>
                <eq/>
                <apply>
                    <diff/>
                    <bvar>
                        <ci>time</ci>
                    </bvar>
                    <ci>v</ci>
                </apply>
                <apply>
                    <minus/>
                    <apply>
                        <plus/>
                        <ci>INa</ci>
                        <ci>INaL</ci>
                        <ci>Ito</ci>
                        <ci>ICaL</ci>
                        <ci>ICaNa</ci>
                        <ci>ICaK</ci>
                        <ci>IKr</ci>
                        <ci>IKs</ci>
                        <ci>IK1</ci>
                        <ci>INaCa_i</ci>
                        <ci>INaCa_ss</ci>
                        <ci>INaK</ci>
                        <ci>INab</ci>
                        <ci>IKb</ci>
                        <ci>IpCa</ci>
                        <ci>ICab</ci>
                        <ci>IClCa</ci>
                        <ci>IClb</ci>
                        <ci>Istim</ci>
                    </apply>
                </apply>
            </apply>
        </math>
    </component>
    <component name="CaMK">
        <variable initial_value="0.15" name="KmCaMK" public_interface="out" units="millimolar"/>
        <variable cmeta:id="aCaMK_var" initial_value="0.05" name="aCaMK" units="per_millimolar_per_millisecond"/>
        <variable initial_value="0.00068" name="bCaMK" units="per_millisecond"/>
        <variable cmeta:id="CaMKo_var" initial_value="0.05" name="CaMKo" units="dimensionless"/>
        <variable initial_value="0.0015" name="KmCaM" units="millimolar"/>
        <variable name="CaMKb" public_interface="out" units="millimolar"/>
        <variable name="CaMKa" public_interface="out" units="millimolar"/>
        <variable initial_value="0.0112168507014729" name="CaMKt" units="millimolar"/>
        <variable name="cass" public_interface="in" units="millimolar"/>
        <variable name="time" public_interface="in" units="millisecond"/>
        <math xmlns="http://www.w3.org/1998/Math/MathML">
            <apply>
                <eq/>
                <ci>CaMKb</ci>
                <apply>
                    <divide/>
                    <apply>
                        <times/>
                        <ci>CaMKo</ci>
                        <apply>
                            <minus/>
                            <cn cellml:units="millimolar">1</cn>
                            <ci>CaMKt</ci>
                        </apply>
                    </apply>
                    <apply>
                        <plus/>
                        <cn cellml:units="dimensionless">1</cn>
                        <apply>
                            <divide/>
                            <ci>KmCaM</ci>
                            <ci>cass</ci>
                        </apply>
                    </apply>
                </apply>
            </apply>
            <apply>
                <eq/>
                <ci>CaMKa</ci>
                <apply>
                    <plus/>
                    <ci>CaMKb</ci>
                    <ci>CaMKt</ci>
                </apply>
            </apply>
            <apply>
                <eq/>
                <apply>
                    <diff/>
                    <bvar>
                        <ci>time</ci>
                    </bvar>
                    <ci>CaMKt</ci>
                </apply>
                <apply>
                    <minus/>
                    <apply>
                        <times/>
                        <ci>aCaMK</ci>
                        <ci>CaMKb</ci>
                        <apply>
                            <plus/>
                            <ci>CaMKb</ci>
                            <ci>CaMKt</ci>
                        </apply>
                    </apply>
                    <apply>
                        <times/>
                        <ci>bCaMK</ci>
                        <ci>CaMKt</ci>
                    </apply>
                </apply>
            </apply>
        </math>
    </component>
    <component name="intracellular_ions">
        <variable initial_value="0.05" name="cmdnmax_b" units="millimolar"/>
        <variable name="cmdnmax" units="millimolar"/>
        <variable initial_value="0.00238" name="kmcmdn" units="millimolar"/>
        <variable initial_value="0.07" name="trpnmax" units="millimolar"/>
        <variable initial_value="0.0005" name="kmtrpn" units="millimolar"/>
        <variable initial_value="0.047" name="BSRmax" units="millimolar"/>
        <variable initial_value="0.00087" name="KmBSR" units="millimolar"/>
        <variable initial_value="1.124" name="BSLmax" units="millimolar"/>
        <variable initial_value="0.0087" name="KmBSL" units="millimolar"/>
        <variable initial_value="10" name="csqnmax" units="millimolar"/>
        <variable initial_value="0.8" name="kmcsqn" units="millimolar"/>
        <variable cmeta:id="cytosolic_sodium_concentration" initial_value="11.3168363267011" name="nai" public_interface="out" units="millimolar"/>
        <variable initial_value="11.3172180783167" name="nass" public_interface="out" units="millimolar"/>
        <variable cmeta:id="cytosolic_potassium_concentration" initial_value="146.216460938097" name="ki" public_interface="out" units="millimolar"/>
        <variable initial_value="146.216410059227" name="kss" public_interface="out" units="millimolar"/>
        <variable initial_value="7.10632679568935e-05" name="cass" public_interface="out" units="millimolar"/>
        <variable initial_value="1.53242936713892" name="cansr" public_interface="out" units="millimolar"/>
        <variable initial_value="1.52881630355012" name="cajsr" public_interface="out" units="millimolar"/>
        <variable cmeta:id="cytosolic_calcium_concentration" initial_value="8.23161245511931e-05" name="cai" public_interface="out" units="millimolar"/>
        <variable cmeta:id="cytosolic_chloride_concentration" initial_value="15.0" name="cli" public_interface="out" units="millimolar"/>
        <variable name="celltype" public_interface="in" units="dimensionless"/>
        <variable name="Acap" public_interface="in" units="centimeter_squared"/>
        <variable name="R" public_interface="in" units="joule_per_kilomole_kelvin"/>
        <variable name="T" public_interface="in" units="kelvin"/>
        <variable name="F" public_interface="in" units="coulomb_per_mole"/>
        <variable name="INa" public_interface="in" units="microA_per_microF"/>
        <variable name="INaL" public_interface="in" units="microA_per_microF"/>
        <variable name="INaCa_i" public_interface="in" units="microA_per_microF"/>
        <variable name="INaCa_ss" public_interface="in" units="microA_per_microF"/>
        <variable name="ICaL" public_interface="in" units="microA_per_microF"/>
        <variable name="ICaNa" public_interface="in" units="microA_per_microF"/>
        <variable name="ICaK" public_interface="in" units="microA_per_microF"/>
        <variable name="ICaL_ss" public_interface="in" units="microA_per_microF"/>
        <variable name="ICaNa_ss" public_interface="in" units="microA_per_microF"/>
        <variable name="ICaK_ss" public_interface="in" units="microA_per_microF"/>
        <variable name="ICaL_i" public_interface="in" units="microA_per_microF"/>
        <variable name="ICaNa_i" public_interface="in" units="microA_per_microF"/>
        <variable name="ICaK_i" public_interface="in" units="microA_per_microF"/>
        <variable name="INaK" public_interface="in" units="microA_per_microF"/>
        <variable name="INab" public_interface="in" units="microA_per_microF"/>
        <variable name="IK1" public_interface="in" units="microA_per_microF"/>
        <variable name="IKb" public_interface="in" units="microA_per_microF"/>
        <variable name="IKr" public_interface="in" units="microA_per_microF"/>
        <variable name="IKs" public_interface="in" units="microA_per_microF"/>
        <variable name="Istim" public_interface="in" units="microA_per_microF"/>
        <variable name="Ito" public_interface="in" units="microA_per_microF"/>
        <variable name="ICab" public_interface="in" units="microA_per_microF"/>
        <variable name="IpCa" public_interface="in" units="microA_per_microF"/>
        <variable name="JdiffNa" public_interface="in" units="millimolar_per_millisecond"/>
        <variable name="Jdiff" public_interface="in" units="millimolar_per_millisecond"/>
        <variable name="Jup" public_interface="in" units="millimolar_per_millisecond"/>
        <variable name="JdiffK" public_interface="in" units="millimolar_per_millisecond"/>
        <variable name="Jrel" public_interface="in" units="millimolar_per_millisecond"/>
        <variable name="Jtr" public_interface="in" units="millimolar_per_millisecond"/>
        <variable name="time" public_interface="in" units="millisecond"/>
        <variable name="vmyo" public_interface="in" units="microliter"/>
        <variable name="vnsr" public_interface="in" units="microliter"/>
        <variable name="vss" public_interface="in" units="microliter"/>
        <variable name="vjsr" public_interface="in" units="microliter"/>
        <variable name="Bcai" units="dimensionless"/>
        <variable name="Bcajsr" units="dimensionless"/>
        <variable name="Bcass" units="dimensionless"/>
        <math xmlns="http://www.w3.org/1998/Math/MathML">
            <apply>
                <eq/>
                <ci>cmdnmax</ci>
                <piecewise>
                    <piece>
                        <apply>
                            <times/>
                            <ci>cmdnmax_b</ci>
                            <cn cellml:units="dimensionless">1.3</cn>
                        </apply>
                        <apply>
                            <eq/>
                            <ci>celltype</ci>
                            <cn cellml:units="dimensionless">1</cn>
                        </apply>
                    </piece>
                    <otherwise>
                        <ci>cmdnmax_b</ci>
                    </otherwise>
                </piecewise>
            </apply>
            <apply>
                <eq/>
                <apply>
                    <diff/>
                    <bvar>
                        <ci>time</ci>
                    </bvar>
                    <ci>nai</ci>
                </apply>
                <apply>
                    <plus/>
                    <apply>
                        <divide/>
                        <apply>
                            <times/>
                            <apply>
                                <minus/>
                                <apply>
                                    <plus/>
                                    <ci>INa</ci>
                                    <ci>INaL</ci>
                                    <apply>
                                        <times/>
                                        <cn cellml:units="dimensionless">3</cn>
                                        <ci>INaCa_i</ci>
                                    </apply>
                                    <ci>ICaNa_i</ci>
                                    <apply>
                                        <times/>
                                        <cn cellml:units="dimensionless">3</cn>
                                        <ci>INaK</ci>
                                    </apply>
                                    <ci>INab</ci>
                                </apply>
                            </apply>
                            <ci>Acap</ci>
                        </apply>
                        <apply>
                            <times/>
                            <ci>F</ci>
                            <ci>vmyo</ci>
                        </apply>
                    </apply>
                    <apply>
                        <divide/>
                        <apply>
                            <times/>
                            <ci>JdiffNa</ci>
                            <ci>vss</ci>
                        </apply>
                        <ci>vmyo</ci>
                    </apply>
                </apply>
            </apply>
            <apply>
                <eq/>
                <apply>
                    <diff/>
                    <bvar>
                        <ci>time</ci>
                    </bvar>
                    <ci>nass</ci>
                </apply>
                <apply>
                    <minus/>
                    <apply>
                        <divide/>
                        <apply>
                            <times/>
                            <apply>
                                <minus/>
                                <apply>
                                    <plus/>
                                    <ci>ICaNa_ss</ci>
                                    <apply>
                                        <times/>
                                        <cn cellml:units="dimensionless">3</cn>
                                        <ci>INaCa_ss</ci>
                                    </apply>
                                </apply>
                            </apply>
                            <ci>Acap</ci>
                        </apply>
                        <apply>
                            <times/>
                            <ci>F</ci>
                            <ci>vss</ci>
                        </apply>
                    </apply>
                    <ci>JdiffNa</ci>
                </apply>
            </apply>
            <apply>
                <eq/>
                <apply>
                    <diff/>
                    <bvar>
                        <ci>time</ci>
                    </bvar>
                    <ci>ki</ci>
                </apply>
                <apply>
                    <plus/>
                    <apply>
                        <divide/>
                        <apply>
                            <times/>
                            <apply>
                                <minus/>
                                <apply>
                                    <plus/>
                                    <apply>
                                        <minus/>
                                        <apply>
                                            <plus/>
                                            <ci>Ito</ci>
                                            <ci>IKr</ci>
                                            <ci>IKs</ci>
                                            <ci>IK1</ci>
                                            <ci>IKb</ci>
                                            <ci>Istim</ci>
                                        </apply>
                                        <apply>
                                            <times/>
                                            <cn cellml:units="dimensionless">2</cn>
                                            <ci>INaK</ci>
                                        </apply>
                                    </apply>
                                    <ci>ICaK_i</ci>
                                </apply>
                            </apply>
                            <ci>Acap</ci>
                        </apply>
                        <apply>
                            <times/>
                            <ci>F</ci>
                            <ci>vmyo</ci>
                        </apply>
                    </apply>
                    <apply>
                        <divide/>
                        <apply>
                            <times/>
                            <ci>JdiffK</ci>
                            <ci>vss</ci>
                        </apply>
                        <ci>vmyo</ci>
                    </apply>
                </apply>
            </apply>
            <apply>
                <eq/>
                <apply>
                    <diff/>
                    <bvar>
                        <ci>time</ci>
                    </bvar>
                    <ci>kss</ci>
                </apply>
                <apply>
                    <minus/>
                    <apply>
                        <divide/>
                        <apply>
                            <times/>
                            <apply>
                                <minus/>
                                <ci>ICaK_ss</ci>
                            </apply>
                            <ci>Acap</ci>
                        </apply>
                        <apply>
                            <times/>
                            <ci>F</ci>
                            <ci>vss</ci>
                        </apply>
                    </apply>
                    <ci>JdiffK</ci>
                </apply>
            </apply>
            <apply>
                <eq/>
                <ci>Bcai</ci>
                <apply>
                    <divide/>
                    <cn cellml:units="dimensionless">1</cn>
                    <apply>
                        <plus/>
                        <cn cellml:units="dimensionless">1</cn>
                        <apply>
                            <divide/>
                            <apply>
                                <times/>
                                <ci>cmdnmax</ci>
                                <ci>kmcmdn</ci>
                            </apply>
                            <apply>
                                <power/>
                                <apply>
                                    <plus/>
                                    <ci>kmcmdn</ci>
                                    <ci>cai</ci>
                                </apply>
                                <cn cellml:units="dimensionless">2</cn>
                            </apply>
                        </apply>
                        <apply>
                            <divide/>
                            <apply>
                                <times/>
                                <ci>trpnmax</ci>
                                <ci>kmtrpn</ci>
                            </apply>
                            <apply>
                                <power/>
                                <apply>
                                    <plus/>
                                    <ci>kmtrpn</ci>
                                    <ci>cai</ci>
                                </apply>
                                <cn cellml:units="dimensionless">2</cn>
                            </apply>
                        </apply>
                    </apply>
                </apply>
            </apply>
            <apply>
                <eq/>
                <apply>
                    <diff/>
                    <bvar>
                        <ci>time</ci>
                    </bvar>
                    <ci>cai</ci>
                </apply>
                <apply>
                    <times/>
                    <ci>Bcai</ci>
                    <apply>
                        <plus/>
                        <apply>
                            <minus/>
                            <apply>
                                <divide/>
                                <apply>
                                    <times/>
                                    <apply>
                                        <minus/>
                                        <apply>
                                            <minus/>
                                            <apply>
                                                <plus/>
                                                <ci>ICaL_i</ci>
                                                <ci>IpCa</ci>
                                                <ci>ICab</ci>
                                            </apply>
                                            <apply>
                                                <times/>
                                                <cn cellml:units="dimensionless">2</cn>
                                                <ci>INaCa_i</ci>
                                            </apply>
                                        </apply>
                                    </apply>
                                    <ci>Acap</ci>
                                </apply>
                                <apply>
                                    <times/>
                                    <cn cellml:units="dimensionless">2</cn>
                                    <ci>F</ci>
                                    <ci>vmyo</ci>
                                </apply>
                            </apply>
                            <apply>
                                <divide/>
                                <apply>
                                    <times/>
                                    <ci>Jup</ci>
                                    <ci>vnsr</ci>
                                </apply>
                                <ci>vmyo</ci>
                            </apply>
                        </apply>
                        <apply>
                            <divide/>
                            <apply>
                                <times/>
                                <ci>Jdiff</ci>
                                <ci>vss</ci>
                            </apply>
                            <ci>vmyo</ci>
                        </apply>
                    </apply>
                </apply>
            </apply>
            <apply>
                <eq/>
                <ci>Bcass</ci>
                <apply>
                    <divide/>
                    <cn cellml:units="dimensionless">1</cn>
                    <apply>
                        <plus/>
                        <cn cellml:units="dimensionless">1</cn>
                        <apply>
                            <divide/>
                            <apply>
                                <times/>
                                <ci>BSRmax</ci>
                                <ci>KmBSR</ci>
                            </apply>
                            <apply>
                                <power/>
                                <apply>
                                    <plus/>
                                    <ci>KmBSR</ci>
                                    <ci>cass</ci>
                                </apply>
                                <cn cellml:units="dimensionless">2</cn>
                            </apply>
                        </apply>
                        <apply>
                            <divide/>
                            <apply>
                                <times/>
                                <ci>BSLmax</ci>
                                <ci>KmBSL</ci>
                            </apply>
                            <apply>
                                <power/>
                                <apply>
                                    <plus/>
                                    <ci>KmBSL</ci>
                                    <ci>cass</ci>
                                </apply>
                                <cn cellml:units="dimensionless">2</cn>
                            </apply>
                        </apply>
                    </apply>
                </apply>
            </apply>
            <apply>
                <eq/>
                <apply>
                    <diff/>
                    <bvar>
                        <ci>time</ci>
                    </bvar>
                    <ci>cass</ci>
                </apply>
                <apply>
                    <times/>
                    <ci>Bcass</ci>
                    <apply>
                        <minus/>
                        <apply>
                            <plus/>
                            <apply>
                                <divide/>
                                <apply>
                                    <times/>
                                    <apply>
                                        <minus/>
                                        <apply>
                                            <minus/>
                                            <ci>ICaL_ss</ci>
                                            <apply>
                                                <times/>
                                                <cn cellml:units="dimensionless">2</cn>
                                                <ci>INaCa_ss</ci>
                                            </apply>
                                        </apply>
                                    </apply>
                                    <ci>Acap</ci>
                                </apply>
                                <apply>
                                    <times/>
                                    <cn cellml:units="dimensionless">2</cn>
                                    <ci>F</ci>
                                    <ci>vss</ci>
                                </apply>
                            </apply>
                            <apply>
                                <divide/>
                                <apply>
                                    <times/>
                                    <ci>Jrel</ci>
                                    <ci>vjsr</ci>
                                </apply>
                                <ci>vss</ci>
                            </apply>
                        </apply>
                        <ci>Jdiff</ci>
                    </apply>
                </apply>
            </apply>
            <apply>
                <eq/>
                <apply>
                    <diff/>
                    <bvar>
                        <ci>time</ci>
                    </bvar>
                    <ci>cansr</ci>
                </apply>
                <apply>
                    <minus/>
                    <ci>Jup</ci>
                    <apply>
                        <divide/>
                        <apply>
                            <times/>
                            <ci>Jtr</ci>
                            <ci>vjsr</ci>
                        </apply>
                        <ci>vnsr</ci>
                    </apply>
                </apply>
            </apply>
            <apply>
                <eq/>
                <ci>Bcajsr</ci>
                <apply>
                    <divide/>
                    <cn cellml:units="dimensionless">1</cn>
                    <apply>
                        <plus/>
                        <cn cellml:units="dimensionless">1</cn>
                        <apply>
                            <divide/>
                            <apply>
                                <times/>
                                <ci>csqnmax</ci>
                                <ci>kmcsqn</ci>
                            </apply>
                            <apply>
                                <power/>
                                <apply>
                                    <plus/>
                                    <ci>kmcsqn</ci>
                                    <ci>cajsr</ci>
                                </apply>
                                <cn cellml:units="dimensionless">2</cn>
                            </apply>
                        </apply>
                    </apply>
                </apply>
            </apply>
            <apply>
                <eq/>
                <apply>
                    <diff/>
                    <bvar>
                        <ci>time</ci>
                    </bvar>
                    <ci>cajsr</ci>
                </apply>
                <apply>
                    <times/>
                    <ci>Bcajsr</ci>
                    <apply>
                        <minus/>
                        <ci>Jtr</ci>
                        <ci>Jrel</ci>
                    </apply>
                </apply>
            </apply>
        </math>
    </component>
    <component name="reversal_potentials">
        <variable initial_value="0.01833" name="PKNa" units="dimensionless"/>
        <variable name="ENa" public_interface="out" units="millivolt"/>
        <variable name="EK" public_interface="out" units="millivolt"/>
        <variable name="EKs" public_interface="out" units="millivolt"/>
        <variable name="ECl" public_interface="out" units="millivolt"/>
        <variable name="nao" public_interface="in" units="millimolar"/>
        <variable name="nai" public_interface="in" units="millimolar"/>
        <variable name="ko" public_interface="in" units="millimolar"/>
        <variable name="ki" public_interface="in" units="millimolar"/>
        <variable name="clo" public_interface="in" units="millimolar"/>
        <variable name="cli" public_interface="in" units="millimolar"/>
        <variable name="zna" public_interface="in" units="dimensionless"/>
        <variable name="zk" public_interface="in" units="dimensionless"/>
        <variable name="zcl" public_interface="in" units="dimensionless"/>
        <variable name="R" public_interface="in" units="joule_per_kilomole_kelvin"/>
        <variable name="T" public_interface="in" units="kelvin"/>
        <variable name="F" public_interface="in" units="coulomb_per_mole"/>
        <math xmlns="http://www.w3.org/1998/Math/MathML">
            <apply>
                <eq/>
                <ci>ENa</ci>
                <apply>
                    <times/>
                    <apply>
                        <divide/>
                        <apply>
                            <times/>
                            <ci>R</ci>
                            <ci>T</ci>
                        </apply>
                        <apply>
                            <times/>
                            <ci>zna</ci>
                            <ci>F</ci>
                        </apply>
                    </apply>
                    <apply>
                        <ln/>
                        <apply>
                            <divide/>
                            <ci>nao</ci>
                            <ci>nai</ci>
                        </apply>
                    </apply>
                </apply>
            </apply>
            <apply>
                <eq/>
                <ci>EK</ci>
                <apply>
                    <times/>
                    <apply>
                        <divide/>
                        <apply>
                            <times/>
                            <ci>R</ci>
                            <ci>T</ci>
                        </apply>
                        <apply>
                            <times/>
                            <ci>zk</ci>
                            <ci>F</ci>
                        </apply>
                    </apply>
                    <apply>
                        <ln/>
                        <apply>
                            <divide/>
                            <ci>ko</ci>
                            <ci>ki</ci>
                        </apply>
                    </apply>
                </apply>
            </apply>
            <apply>
                <eq/>
                <ci>EKs</ci>
                <apply>
                    <times/>
                    <apply>
                        <divide/>
                        <apply>
                            <times/>
                            <ci>R</ci>
                            <ci>T</ci>
                        </apply>
                        <apply>
                            <times/>
                            <ci>zk</ci>
                            <ci>F</ci>
                        </apply>
                    </apply>
                    <apply>
                        <ln/>
                        <apply>
                            <divide/>
                            <apply>
                                <plus/>
                                <ci>ko</ci>
                                <apply>
                                    <times/>
                                    <ci>PKNa</ci>
                                    <ci>nao</ci>
                                </apply>
                            </apply>
                            <apply>
                                <plus/>
                                <ci>ki</ci>
                                <apply>
                                    <times/>
                                    <ci>PKNa</ci>
                                    <ci>nai</ci>
                                </apply>
                            </apply>
                        </apply>
                    </apply>
                </apply>
            </apply>
            <apply>
                <eq/>
                <ci>ECl</ci>
                <apply>
                    <times/>
                    <apply>
                        <divide/>
                        <apply>
                            <times/>
                            <ci>R</ci>
                            <ci>T</ci>
                        </apply>
                        <apply>
                            <times/>
                            <ci>zcl</ci>
                            <ci>F</ci>
                        </apply>
                    </apply>
                    <apply>
                        <ln/>
                        <apply>
                            <divide/>
                            <ci>clo</ci>
                            <ci>cli</ci>
                        </apply>
                    </apply>
                </apply>
            </apply>
        </math>
    </component>
    <component name="INa">
        <variable name="mss" units="dimensionless"/>
        <variable name="tm" public_interface="out" units="millisecond"/>
        <variable initial_value="0.000697713790151464" name="m" units="dimensionless"/>
        <variable name="hss" units="dimensionless"/>
        <variable name="ah" units="dimensionless"/>
        <variable name="bh" units="dimensionless"/>
        <variable name="th" units="millisecond"/>
        <variable initial_value="0.841798958385441" name="h" units="dimensionless"/>
        <variable name="jss" units="dimensionless"/>
        <variable name="aj" units="dimensionless"/>
        <variable name="bj" units="dimensionless"/>
        <variable name="tj" units="millisecond"/>
        <variable initial_value="0.841670982715745" name="j" units="dimensionless"/>
        <variable name="hssp" units="dimensionless"/>
        <variable initial_value="0.692548653710177" name="hp" units="dimensionless"/>
        <variable name="tjp" units="millisecond"/>
        <variable initial_value="0.841404417153649" name="jp" units="dimensionless"/>
        <variable name="fINap" units="dimensionless"/>
        <variable name="time" public_interface="in" units="millisecond"/>
        <variable name="v" public_interface="in" units="millivolt"/>
        <variable name="KmCaMK" public_interface="in" units="millimolar"/>
        <variable name="CaMKa" public_interface="in" units="millimolar"/>
        <variable name="ENa" public_interface="in" units="millivolt"/>
        <variable cmeta:id="membrane_fast_sodium_current_conductance" initial_value="11.7802" name="GNa" units="milliS_per_microF">
	<rdf:RDF xmlns:rdf="http://www.w3.org/1999/02/22-rdf-syntax-ns#" xmlns:bqbiol="http://biomodels.net/biology-qualifiers/">
            <rdf:Description rdf:about="#membrane_fast_sodium_current_conductance">
               <modifiable-parameter xmlns="https://chaste.comlab.ox.ac.uk/cellml/ns/pycml#">yes</modifiable-parameter>
               <bqbiol:is rdf:resource="https://chaste.comlab.ox.ac.uk/cellml/ns/oxford-metadata#membrane_fast_sodium_current_conductance"/>
            </rdf:Description>
         </rdf:RDF>
	</variable>
        <variable cmeta:id="membrane_fast_sodium_current" name="INa" public_interface="out" units="microA_per_microF"/>
        <math xmlns="http://www.w3.org/1998/Math/MathML">
            <apply>
                <eq/>
                <ci>mss</ci>
                <apply>
                    <divide/>
                    <cn cellml:units="dimensionless">1</cn>
                    <apply>
                        <power/>
                        <apply>
                            <plus/>
                            <cn cellml:units="dimensionless">1</cn>
                            <apply>
                                <exp/>
                                <apply>
                                    <divide/>
                                    <apply>
                                        <minus/>
                                        <apply>
                                            <plus/>
                                            <ci>v</ci>
                                            <cn cellml:units="millivolt">56.86</cn>
                                        </apply>
                                    </apply>
                                    <cn cellml:units="millivolt">9.03</cn>
                                </apply>
                            </apply>
                        </apply>
                        <cn cellml:units="dimensionless">2</cn>
                    </apply>
                </apply>
            </apply>
            <apply>
                <eq/>
                <ci>tm</ci>
                <apply>
                    <plus/>
                    <apply>
                        <times/>
                        <cn cellml:units="millisecond">0.1292</cn>
                        <apply>
                            <exp/>
                            <apply>
                                <minus/>
                                <apply>
                                    <power/>
                                    <apply>
                                        <divide/>
                                        <apply>
                                            <plus/>
                                            <ci>v</ci>
                                            <cn cellml:units="millivolt">45.79</cn>
                                        </apply>
                                        <cn cellml:units="millivolt">15.54</cn>
                                    </apply>
                                    <cn cellml:units="dimensionless">2</cn>
                                </apply>
                            </apply>
                        </apply>
                    </apply>
                    <apply>
                        <times/>
                        <cn cellml:units="millisecond">0.06487</cn>
                        <apply>
                            <exp/>
                            <apply>
                                <minus/>
                                <apply>
                                    <power/>
                                    <apply>
                                        <divide/>
                                        <apply>
                                            <minus/>
                                            <ci>v</ci>
                                            <cn cellml:units="millivolt">4.823</cn>
                                        </apply>
                                        <cn cellml:units="millivolt">51.12</cn>
                                    </apply>
                                    <cn cellml:units="dimensionless">2</cn>
                                </apply>
                            </apply>
                        </apply>
                    </apply>
                </apply>
            </apply>
            <apply>
                <eq/>
                <apply>
                    <diff/>
                    <bvar>
                        <ci>time</ci>
                    </bvar>
                    <ci>m</ci>
                </apply>
                <apply>
                    <divide/>
                    <apply>
                        <minus/>
                        <ci>mss</ci>
                        <ci>m</ci>
                    </apply>
                    <ci>tm</ci>
                </apply>
            </apply>
            <apply>
                <eq/>
                <ci>hss</ci>
                <apply>
                    <divide/>
                    <cn cellml:units="dimensionless">1</cn>
                    <apply>
                        <power/>
                        <apply>
                            <plus/>
                            <cn cellml:units="dimensionless">1</cn>
                            <apply>
                                <exp/>
                                <apply>
                                    <divide/>
                                    <apply>
                                        <plus/>
                                        <ci>v</ci>
                                        <cn cellml:units="millivolt">71.55</cn>
                                    </apply>
                                    <cn cellml:units="millivolt">7.43</cn>
                                </apply>
                            </apply>
                        </apply>
                        <cn cellml:units="dimensionless">2</cn>
                    </apply>
                </apply>
            </apply>
            <apply>
                <eq/>
                <ci>ah</ci>
                <piecewise>
                    <piece>
                        <cn cellml:units="dimensionless">0</cn>
                        <apply>
                            <geq/>
                            <ci>v</ci>
                            <apply>
                                <minus/>
                                <cn cellml:units="millivolt">40</cn>
                            </apply>
                        </apply>
                    </piece>
                    <otherwise>
                        <apply>
                            <times/>
                            <cn cellml:units="dimensionless">0.057</cn>
                            <apply>
                                <exp/>
                                <apply>
                                    <divide/>
                                    <apply>
                                        <minus/>
                                        <apply>
                                            <plus/>
                                            <ci>v</ci>
                                            <cn cellml:units="millivolt">80</cn>
                                        </apply>
                                    </apply>
                                    <cn cellml:units="millivolt">6.8</cn>
                                </apply>
                            </apply>
                        </apply>
                    </otherwise>
                </piecewise>
            </apply>
            <apply>
                <eq/>
                <ci>bh</ci>
                <piecewise>
                    <piece>
                        <apply>
                            <divide/>
                            <cn cellml:units="dimensionless">0.77</cn>
                            <apply>
                                <times/>
                                <cn cellml:units="dimensionless">0.13</cn>
                                <apply>
                                    <plus/>
                                    <cn cellml:units="dimensionless">1</cn>
                                    <apply>
                                        <exp/>
                                        <apply>
                                            <divide/>
                                            <apply>
                                                <minus/>
                                                <apply>
                                                    <plus/>
                                                    <ci>v</ci>
                                                    <cn cellml:units="millivolt">10.66</cn>
                                                </apply>
                                            </apply>
                                            <cn cellml:units="millivolt">11.1</cn>
                                        </apply>
                                    </apply>
                                </apply>
                            </apply>
                        </apply>
                        <apply>
                            <geq/>
                            <ci>v</ci>
                            <apply>
                                <minus/>
                                <cn cellml:units="millivolt">40</cn>
                            </apply>
                        </apply>
                    </piece>
                    <otherwise>
                        <apply>
                            <plus/>
                            <apply>
                                <times/>
                                <cn cellml:units="dimensionless">2.7</cn>
                                <apply>
                                    <exp/>
                                    <apply>
                                        <times/>
                                        <cn cellml:units="per_millivolt">0.079</cn>
                                        <ci>v</ci>
                                    </apply>
                                </apply>
                            </apply>
                            <apply>
                                <times/>
                                <cn cellml:units="dimensionless" type="e-notation">3.1<sep/>5</cn>
                                <apply>
                                    <exp/>
                                    <apply>
                                        <times/>
                                        <cn cellml:units="per_millivolt">0.3485</cn>
                                        <ci>v</ci>
                                    </apply>
                                </apply>
                            </apply>
                        </apply>
                    </otherwise>
                </piecewise>
            </apply>
            <apply>
                <eq/>
                <ci>th</ci>
                <apply>
                    <divide/>
                    <cn cellml:units="millisecond">1</cn>
                    <apply>
                        <plus/>
                        <ci>ah</ci>
                        <ci>bh</ci>
                    </apply>
                </apply>
            </apply>
            <apply>
                <eq/>
                <apply>
                    <diff/>
                    <bvar>
                        <ci>time</ci>
                    </bvar>
                    <ci>h</ci>
                </apply>
                <apply>
                    <divide/>
                    <apply>
                        <minus/>
                        <ci>hss</ci>
                        <ci>h</ci>
                    </apply>
                    <ci>th</ci>
                </apply>
            </apply>
            <apply>
                <eq/>
                <ci>aj</ci>
                <piecewise>
                    <piece>
                        <cn cellml:units="dimensionless">0</cn>
                        <apply>
                            <geq/>
                            <ci>v</ci>
                            <apply>
                                <minus/>
                                <cn cellml:units="millivolt">40</cn>
                            </apply>
                        </apply>
                    </piece>
                    <otherwise>
                        <apply>
                            <divide/>
                            <apply>
                                <times/>
                                <apply>
                                    <minus/>
                                    <apply>
                                        <times/>
                                        <apply>
                                            <minus/>
                                            <cn cellml:units="per_millivolt" type="e-notation">2.5428<sep/>4</cn>
                                        </apply>
                                        <apply>
                                            <exp/>
                                            <apply>
                                                <times/>
                                                <cn cellml:units="per_millivolt">0.2444</cn>
                                                <ci>v</ci>
                                            </apply>
                                        </apply>
                                    </apply>
                                    <apply>
                                        <times/>
                                        <cn cellml:units="per_millivolt" type="e-notation">6.948<sep/>-6</cn>
                                        <apply>
                                            <exp/>
                                            <apply>
                                                <times/>
                                                <apply>
                                                    <minus/>
                                                    <cn cellml:units="per_millivolt">0.04391</cn>
                                                </apply>
                                                <ci>v</ci>
                                            </apply>
                                        </apply>
                                    </apply>
                                </apply>
                                <apply>
                                    <plus/>
                                    <ci>v</ci>
                                    <cn cellml:units="millivolt">37.78</cn>
                                </apply>
                            </apply>
                            <apply>
                                <plus/>
                                <cn cellml:units="dimensionless">1</cn>
                                <apply>
                                    <exp/>
                                    <apply>
                                        <times/>
                                        <cn cellml:units="per_millivolt">0.311</cn>
                                        <apply>
                                            <plus/>
                                            <ci>v</ci>
                                            <cn cellml:units="millivolt">79.23</cn>
                                        </apply>
                                    </apply>
                                </apply>
                            </apply>
                        </apply>
                    </otherwise>
                </piecewise>
            </apply>
            <apply>
                <eq/>
                <ci>bj</ci>
                <piecewise>
                    <piece>
                        <apply>
                            <divide/>
                            <apply>
                                <times/>
                                <cn cellml:units="dimensionless">0.6</cn>
                                <apply>
                                    <exp/>
                                    <apply>
                                        <times/>
                                        <cn cellml:units="per_millivolt">0.057</cn>
                                        <ci>v</ci>
                                    </apply>
                                </apply>
                            </apply>
                            <apply>
                                <plus/>
                                <cn cellml:units="dimensionless">1</cn>
                                <apply>
                                    <exp/>
                                    <apply>
                                        <times/>
                                        <apply>
                                            <minus/>
                                            <cn cellml:units="per_millivolt">0.1</cn>
                                        </apply>
                                        <apply>
                                            <plus/>
                                            <ci>v</ci>
                                            <cn cellml:units="millivolt">32</cn>
                                        </apply>
                                    </apply>
                                </apply>
                            </apply>
                        </apply>
                        <apply>
                            <geq/>
                            <ci>v</ci>
                            <apply>
                                <minus/>
                                <cn cellml:units="millivolt">40</cn>
                            </apply>
                        </apply>
                    </piece>
                    <otherwise>
                        <apply>
                            <divide/>
                            <apply>
                                <times/>
                                <cn cellml:units="dimensionless">0.02424</cn>
                                <apply>
                                    <exp/>
                                    <apply>
                                        <times/>
                                        <apply>
                                            <minus/>
                                            <cn cellml:units="per_millivolt">0.01052</cn>
                                        </apply>
                                        <ci>v</ci>
                                    </apply>
                                </apply>
                            </apply>
                            <apply>
                                <plus/>
                                <cn cellml:units="dimensionless">1</cn>
                                <apply>
                                    <exp/>
                                    <apply>
                                        <times/>
                                        <apply>
                                            <minus/>
                                            <cn cellml:units="per_millivolt">0.1378</cn>
                                        </apply>
                                        <apply>
                                            <plus/>
                                            <ci>v</ci>
                                            <cn cellml:units="millivolt">40.14</cn>
                                        </apply>
                                    </apply>
                                </apply>
                            </apply>
                        </apply>
                    </otherwise>
                </piecewise>
            </apply>
            <apply>
                <eq/>
                <ci>jss</ci>
                <ci>hss</ci>
            </apply>
            <apply>
                <eq/>
                <ci>tj</ci>
                <apply>
                    <divide/>
                    <cn cellml:units="millisecond">1</cn>
                    <apply>
                        <plus/>
                        <ci>aj</ci>
                        <ci>bj</ci>
                    </apply>
                </apply>
            </apply>
            <apply>
                <eq/>
                <apply>
                    <diff/>
                    <bvar>
                        <ci>time</ci>
                    </bvar>
                    <ci>j</ci>
                </apply>
                <apply>
                    <divide/>
                    <apply>
                        <minus/>
                        <ci>jss</ci>
                        <ci>j</ci>
                    </apply>
                    <ci>tj</ci>
                </apply>
            </apply>
            <apply>
                <eq/>
                <ci>hssp</ci>
                <apply>
                    <divide/>
                    <cn cellml:units="dimensionless">1</cn>
                    <apply>
                        <power/>
                        <apply>
                            <plus/>
                            <cn cellml:units="dimensionless">1</cn>
                            <apply>
                                <exp/>
                                <apply>
                                    <divide/>
                                    <apply>
                                        <plus/>
                                        <ci>v</ci>
                                        <cn cellml:units="millivolt">77.55</cn>
                                    </apply>
                                    <cn cellml:units="millivolt">7.43</cn>
                                </apply>
                            </apply>
                        </apply>
                        <cn cellml:units="dimensionless">2</cn>
                    </apply>
                </apply>
            </apply>
            <apply>
                <eq/>
                <apply>
                    <diff/>
                    <bvar>
                        <ci>time</ci>
                    </bvar>
                    <ci>hp</ci>
                </apply>
                <apply>
                    <divide/>
                    <apply>
                        <minus/>
                        <ci>hssp</ci>
                        <ci>hp</ci>
                    </apply>
                    <ci>th</ci>
                </apply>
            </apply>
            <apply>
                <eq/>
                <ci>tjp</ci>
                <apply>
                    <times/>
                    <cn cellml:units="dimensionless">1.46</cn>
                    <ci>tj</ci>
                </apply>
            </apply>
            <apply>
                <eq/>
                <apply>
                    <diff/>
                    <bvar>
                        <ci>time</ci>
                    </bvar>
                    <ci>jp</ci>
                </apply>
                <apply>
                    <divide/>
                    <apply>
                        <minus/>
                        <ci>jss</ci>
                        <ci>jp</ci>
                    </apply>
                    <ci>tjp</ci>
                </apply>
            </apply>
            <apply>
                <eq/>
                <ci>fINap</ci>
                <apply>
                    <divide/>
                    <cn cellml:units="dimensionless">1</cn>
                    <apply>
                        <plus/>
                        <cn cellml:units="dimensionless">1</cn>
                        <apply>
                            <divide/>
                            <ci>KmCaMK</ci>
                            <ci>CaMKa</ci>
                        </apply>
                    </apply>
                </apply>
            </apply>
            <apply>
                <eq/>
                <ci>INa</ci>
                <apply>
                    <times/>
                    <ci>GNa</ci>
                    <apply>
                        <minus/>
                        <ci>v</ci>
                        <ci>ENa</ci>
                    </apply>
                    <apply>
                        <power/>
                        <ci>m</ci>
                        <cn cellml:units="dimensionless">3</cn>
                    </apply>
                    <apply>
                        <plus/>
                        <apply>
                            <times/>
                            <apply>
                                <minus/>
                                <cn cellml:units="dimensionless">1</cn>
                                <ci>fINap</ci>
                            </apply>
                            <ci>h</ci>
                            <ci>j</ci>
                        </apply>
                        <apply>
                            <times/>
                            <ci>fINap</ci>
                            <ci>hp</ci>
                            <ci>jp</ci>
                        </apply>
                    </apply>
                </apply>
            </apply>
        </math>
    </component>
    <component name="INaL">
        <variable name="mLss" units="dimensionless"/>
        <variable name="tmL" units="millisecond"/>
        <variable initial_value="0.000143482368166278" name="mL" units="dimensionless"/>
        <variable initial_value="200" name="thL" units="millisecond"/>
        <variable name="hLss" units="dimensionless"/>
        <variable name="v" public_interface="in" units="millivolt"/>
        <variable initial_value="0.547192239614781" name="hL" units="dimensionless"/>
        <variable name="hLssp" units="dimensionless"/>
        <variable name="thLp" units="millisecond"/>
        <variable initial_value="0.303824347735153" name="hLp" units="dimensionless"/>
        <variable cmeta:id="membrane_persistent_sodium_current_conductance" initial_value="0.0279" name="GNaL_b" units="milliS_per_microF">
	<rdf:RDF xmlns:rdf="http://www.w3.org/1999/02/22-rdf-syntax-ns#" xmlns:bqbiol="http://biomodels.net/biology-qualifiers/">
            <rdf:Description rdf:about="#membrane_persistent_sodium_current_conductance">
               <modifiable-parameter xmlns="https://chaste.comlab.ox.ac.uk/cellml/ns/pycml#">yes</modifiable-parameter>
               <bqbiol:is rdf:resource="https://chaste.comlab.ox.ac.uk/cellml/ns/oxford-metadata#membrane_persistent_sodium_current_conductance"/>
            </rdf:Description>
         </rdf:RDF>
	</variable>
        <variable name="GNaL" units="milliS_per_microF"/>
        <variable name="fINaLp" units="dimensionless"/>
        <variable name="KmCaMK" public_interface="in" units="millimolar"/>
        <variable name="CaMKa" public_interface="in" units="millimolar"/>
        <variable name="ENa" public_interface="in" units="millivolt"/>
        <variable cmeta:id="membrane_persistent_sodium_current" name="INaL" public_interface="out" units="microA_per_microF"/>
        <variable name="celltype" public_interface="in" units="dimensionless"/>
        <variable name="time" public_interface="in" units="millisecond"/>
        <math xmlns="http://www.w3.org/1998/Math/MathML">
            <apply>
                <eq/>
                <ci>mLss</ci>
                <apply>
                    <divide/>
                    <cn cellml:units="dimensionless">1</cn>
                    <apply>
                        <plus/>
                        <cn cellml:units="dimensionless">1</cn>
                        <apply>
                            <exp/>
                            <apply>
                                <divide/>
                                <apply>
                                    <minus/>
                                    <apply>
                                        <plus/>
                                        <ci>v</ci>
                                        <cn cellml:units="millivolt">42.85</cn>
                                    </apply>
                                </apply>
                                <cn cellml:units="millivolt">5.264</cn>
                            </apply>
                        </apply>
                    </apply>
                </apply>
            </apply>
            <apply>
                <eq/>
                <ci>tmL</ci>
                <apply>
                    <plus/>
                    <apply>
                        <times/>
                        <cn cellml:units="millisecond">0.1292</cn>
                        <apply>
                            <exp/>
                            <apply>
                                <minus/>
                                <apply>
                                    <power/>
                                    <apply>
                                        <divide/>
                                        <apply>
                                            <plus/>
                                            <ci>v</ci>
                                            <cn cellml:units="millivolt">45.79</cn>
                                        </apply>
                                        <cn cellml:units="millivolt">15.54</cn>
                                    </apply>
                                    <cn cellml:units="dimensionless">2</cn>
                                </apply>
                            </apply>
                        </apply>
                    </apply>
                    <apply>
                        <times/>
                        <cn cellml:units="millisecond">0.06487</cn>
                        <apply>
                            <exp/>
                            <apply>
                                <minus/>
                                <apply>
                                    <power/>
                                    <apply>
                                        <divide/>
                                        <apply>
                                            <minus/>
                                            <ci>v</ci>
                                            <cn cellml:units="millivolt">4.823</cn>
                                        </apply>
                                        <cn cellml:units="millivolt">51.12</cn>
                                    </apply>
                                    <cn cellml:units="dimensionless">2</cn>
                                </apply>
                            </apply>
                        </apply>
                    </apply>
                </apply>
            </apply>
            <apply>
                <eq/>
                <apply>
                    <diff/>
                    <bvar>
                        <ci>time</ci>
                    </bvar>
                    <ci>mL</ci>
                </apply>
                <apply>
                    <divide/>
                    <apply>
                        <minus/>
                        <ci>mLss</ci>
                        <ci>mL</ci>
                    </apply>
                    <ci>tmL</ci>
                </apply>
            </apply>
            <apply>
                <eq/>
                <ci>hLss</ci>
                <apply>
                    <divide/>
                    <cn cellml:units="dimensionless">1</cn>
                    <apply>
                        <plus/>
                        <cn cellml:units="dimensionless">1</cn>
                        <apply>
                            <exp/>
                            <apply>
                                <divide/>
                                <apply>
                                    <plus/>
                                    <ci>v</ci>
                                    <cn cellml:units="millivolt">87.61</cn>
                                </apply>
                                <cn cellml:units="millivolt">7.488</cn>
                            </apply>
                        </apply>
                    </apply>
                </apply>
            </apply>
            <apply>
                <eq/>
                <apply>
                    <diff/>
                    <bvar>
                        <ci>time</ci>
                    </bvar>
                    <ci>hL</ci>
                </apply>
                <apply>
                    <divide/>
                    <apply>
                        <minus/>
                        <ci>hLss</ci>
                        <ci>hL</ci>
                    </apply>
                    <ci>thL</ci>
                </apply>
            </apply>
            <apply>
                <eq/>
                <ci>hLssp</ci>
                <apply>
                    <divide/>
                    <cn cellml:units="dimensionless">1</cn>
                    <apply>
                        <plus/>
                        <cn cellml:units="dimensionless">1</cn>
                        <apply>
                            <exp/>
                            <apply>
                                <divide/>
                                <apply>
                                    <plus/>
                                    <ci>v</ci>
                                    <cn cellml:units="millivolt">93.81</cn>
                                </apply>
                                <cn cellml:units="millivolt">7.488</cn>
                            </apply>
                        </apply>
                    </apply>
                </apply>
            </apply>
            <apply>
                <eq/>
                <ci>thLp</ci>
                <apply>
                    <times/>
                    <cn cellml:units="dimensionless">3</cn>
                    <ci>thL</ci>
                </apply>
            </apply>
            <apply>
                <eq/>
                <apply>
                    <diff/>
                    <bvar>
                        <ci>time</ci>
                    </bvar>
                    <ci>hLp</ci>
                </apply>
                <apply>
                    <divide/>
                    <apply>
                        <minus/>
                        <ci>hLssp</ci>
                        <ci>hLp</ci>
                    </apply>
                    <ci>thLp</ci>
                </apply>
            </apply>
            <apply>
                <eq/>
                <ci>GNaL</ci>
                <piecewise>
                    <piece>
                        <apply>
                            <times/>
                            <ci>GNaL_b</ci>
                            <cn cellml:units="dimensionless">0.6</cn>
                        </apply>
                        <apply>
                            <eq/>
                            <ci>celltype</ci>
                            <cn cellml:units="dimensionless">1</cn>
                        </apply>
                    </piece>
                    <otherwise>
                        <ci>GNaL_b</ci>
                    </otherwise>
                </piecewise>
            </apply>
            <apply>
                <eq/>
                <ci>fINaLp</ci>
                <apply>
                    <divide/>
                    <cn cellml:units="dimensionless">1</cn>
                    <apply>
                        <plus/>
                        <cn cellml:units="dimensionless">1</cn>
                        <apply>
                            <divide/>
                            <ci>KmCaMK</ci>
                            <ci>CaMKa</ci>
                        </apply>
                    </apply>
                </apply>
            </apply>
            <apply>
                <eq/>
                <ci>INaL</ci>
                <apply>
                    <times/>
                    <ci>GNaL</ci>
                    <apply>
                        <minus/>
                        <ci>v</ci>
                        <ci>ENa</ci>
                    </apply>
                    <ci>mL</ci>
                    <apply>
                        <plus/>
                        <apply>
                            <times/>
                            <apply>
                                <minus/>
                                <cn cellml:units="dimensionless">1</cn>
                                <ci>fINaLp</ci>
                            </apply>
                            <ci>hL</ci>
                        </apply>
                        <apply>
                            <times/>
                            <ci>fINaLp</ci>
                            <ci>hLp</ci>
                        </apply>
                    </apply>
                </apply>
            </apply>
        </math>
    </component>
    <component name="Ito">
        <variable cmeta:id="membrane_transient_outward_current_conductance" initial_value="0.1459" name="Gto_b" units="milliS_per_microF">
	<rdf:RDF xmlns:rdf="http://www.w3.org/1999/02/22-rdf-syntax-ns#" xmlns:bqbiol="http://biomodels.net/biology-qualifiers/">
            <rdf:Description rdf:about="#membrane_transient_outward_current_conductance">
               <modifiable-parameter xmlns="https://chaste.comlab.ox.ac.uk/cellml/ns/pycml#">yes</modifiable-parameter>
               <bqbiol:is rdf:resource="https://chaste.comlab.ox.ac.uk/cellml/ns/oxford-metadata#membrane_transient_outward_current_conductance"/>
            </rdf:Description>
         </rdf:RDF>
      </variable>
        <variable name="ass" units="dimensionless"/>
        <variable name="ta" units="millisecond"/>
        <variable initial_value="0.00155705207457504" name="a" units="dimensionless"/>
        <variable name="time" public_interface="in" units="millisecond"/>
        <variable name="v" public_interface="in" units="millivolt"/>
        <variable initial_value="8" name="EKshift" units="millivolt"/>
        <variable name="EK" public_interface="in" units="millivolt"/>
        <variable name="iss" units="dimensionless"/>
        <variable name="delta_epi" units="dimensionless"/>
        <variable name="tiF_b" units="millisecond"/>
        <variable name="tiS_b" units="millisecond"/>
        <variable name="tiF" units="millisecond"/>
        <variable name="tiS" units="millisecond"/>
        <variable name="AiF" units="dimensionless"/>
        <variable name="AiS" units="dimensionless"/>
        <variable initial_value="0.998596700531446" name="iF" units="dimensionless"/>
        <variable initial_value="0.543743628192637" name="iS" units="dimensionless"/>
        <variable name="i" units="dimensionless"/>
        <variable name="assp" units="dimensionless"/>
        <variable initial_value="0.000793576670037286" name="ap" units="dimensionless"/>
        <variable name="dti_develop" units="dimensionless"/>
        <variable name="dti_recover" units="dimensionless"/>
        <variable name="tiFp" units="millisecond"/>
        <variable name="tiSp" units="millisecond"/>
        <variable initial_value="0.998596712880945" name="iFp" units="dimensionless"/>
        <variable initial_value="0.576489254167702" name="iSp" units="dimensionless"/>
        <variable name="ip" units="dimensionless"/>
        <variable name="Gto" units="milliS_per_microF"/>
        <variable name="fItop" units="dimensionless"/>
        <variable cmeta:id="membrane_transient_outward_current" name="Ito" public_interface="out" units="microA_per_microF"/>
        <variable name="celltype" public_interface="in" units="dimensionless"/>
        <variable name="KmCaMK" public_interface="in" units="millimolar"/>
        <variable name="CaMKa" public_interface="in" units="millimolar"/>
        <math xmlns="http://www.w3.org/1998/Math/MathML">
            <apply>
                <eq/>
                <ci>ass</ci>
                <apply>
                    <divide/>
                    <cn cellml:units="dimensionless">1</cn>
                    <apply>
                        <plus/>
                        <cn cellml:units="dimensionless">1</cn>
                        <apply>
                            <exp/>
                            <apply>
                                <divide/>
                                <apply>
                                    <minus/>
                                    <apply>
                                        <minus/>
                                        <apply>
                                            <plus/>
                                            <ci>v</ci>
                                            <ci>EKshift</ci>
                                        </apply>
                                        <cn cellml:units="millivolt">14.34</cn>
                                    </apply>
                                </apply>
                                <cn cellml:units="millivolt">14.82</cn>
                            </apply>
                        </apply>
                    </apply>
                </apply>
            </apply>
            <apply>
                <eq/>
                <ci>ta</ci>
                <apply>
                    <divide/>
                    <cn cellml:units="millisecond">1.0515</cn>
                    <apply>
                        <plus/>
                        <apply>
                            <divide/>
                            <cn cellml:units="dimensionless">1</cn>
                            <apply>
                                <times/>
                                <cn cellml:units="dimensionless">1.2089</cn>
                                <apply>
                                    <plus/>
                                    <cn cellml:units="dimensionless">1</cn>
                                    <apply>
                                        <exp/>
                                        <apply>
                                            <divide/>
                                            <apply>
                                                <minus/>
                                                <apply>
                                                    <minus/>
                                                    <apply>
                                                        <plus/>
                                                        <ci>v</ci>
                                                        <ci>EKshift</ci>
                                                    </apply>
                                                    <cn cellml:units="millivolt">18.4099</cn>
                                                </apply>
                                            </apply>
                                            <cn cellml:units="millivolt">29.3814</cn>
                                        </apply>
                                    </apply>
                                </apply>
                            </apply>
                        </apply>
                        <apply>
                            <divide/>
                            <cn cellml:units="dimensionless">3.5</cn>
                            <apply>
                                <plus/>
                                <cn cellml:units="dimensionless">1</cn>
                                <apply>
                                    <exp/>
                                    <apply>
                                        <divide/>
                                        <apply>
                                            <plus/>
                                            <ci>v</ci>
                                            <ci>EKshift</ci>
                                            <cn cellml:units="millivolt">100</cn>
                                        </apply>
                                        <cn cellml:units="millivolt">29.3814</cn>
                                    </apply>
                                </apply>
                            </apply>
                        </apply>
                    </apply>
                </apply>
            </apply>
            <apply>
                <eq/>
                <apply>
                    <diff/>
                    <bvar>
                        <ci>time</ci>
                    </bvar>
                    <ci>a</ci>
                </apply>
                <apply>
                    <divide/>
                    <apply>
                        <minus/>
                        <ci>ass</ci>
                        <ci>a</ci>
                    </apply>
                    <ci>ta</ci>
                </apply>
            </apply>
            <apply>
                <eq/>
                <ci>iss</ci>
                <apply>
                    <divide/>
                    <cn cellml:units="dimensionless">1</cn>
                    <apply>
                        <plus/>
                        <cn cellml:units="dimensionless">1</cn>
                        <apply>
                            <exp/>
                            <apply>
                                <divide/>
                                <apply>
                                    <plus/>
                                    <ci>v</ci>
                                    <ci>EKshift</ci>
                                    <cn cellml:units="millivolt">43.94</cn>
                                </apply>
                                <cn cellml:units="millivolt">5.711</cn>
                            </apply>
                        </apply>
                    </apply>
                </apply>
            </apply>
            <apply>
                <eq/>
                <ci>delta_epi</ci>
                <piecewise>
                    <piece>
                        <apply>
                            <minus/>
                            <cn cellml:units="dimensionless">1</cn>
                            <apply>
                                <divide/>
                                <cn cellml:units="dimensionless">0.95</cn>
                                <apply>
                                    <plus/>
                                    <cn cellml:units="dimensionless">1</cn>
                                    <apply>
                                        <exp/>
                                        <apply>
                                            <divide/>
                                            <apply>
                                                <plus/>
                                                <ci>v</ci>
                                                <ci>EKshift</ci>
                                                <cn cellml:units="millivolt">70</cn>
                                            </apply>
                                            <cn cellml:units="millivolt">5</cn>
                                        </apply>
                                    </apply>
                                </apply>
                            </apply>
                        </apply>
                        <apply>
                            <eq/>
                            <ci>celltype</ci>
                            <cn cellml:units="dimensionless">1</cn>
                        </apply>
                    </piece>
                    <otherwise>
                        <cn cellml:units="dimensionless">1</cn>
                    </otherwise>
                </piecewise>
            </apply>
            <apply>
                <eq/>
                <ci>tiF_b</ci>
                <apply>
                    <plus/>
                    <cn cellml:units="millisecond">4.562</cn>
                    <apply>
                        <divide/>
                        <cn cellml:units="millisecond">1</cn>
                        <apply>
                            <plus/>
                            <apply>
                                <times/>
                                <cn cellml:units="dimensionless">0.3933</cn>
                                <apply>
                                    <exp/>
                                    <apply>
                                        <divide/>
                                        <apply>
                                            <minus/>
                                            <apply>
                                                <plus/>
                                                <ci>v</ci>
                                                <ci>EKshift</ci>
                                                <cn cellml:units="millivolt">100</cn>
                                            </apply>
                                        </apply>
                                        <cn cellml:units="millivolt">100</cn>
                                    </apply>
                                </apply>
                            </apply>
                            <apply>
                                <times/>
                                <cn cellml:units="dimensionless">0.08004</cn>
                                <apply>
                                    <exp/>
                                    <apply>
                                        <divide/>
                                        <apply>
                                            <plus/>
                                            <ci>v</ci>
                                            <ci>EKshift</ci>
                                            <cn cellml:units="millivolt">50</cn>
                                        </apply>
                                        <cn cellml:units="millivolt">16.59</cn>
                                    </apply>
                                </apply>
                            </apply>
                        </apply>
                    </apply>
                </apply>
            </apply>
            <apply>
                <eq/>
                <ci>tiS_b</ci>
                <apply>
                    <plus/>
                    <cn cellml:units="millisecond">23.62</cn>
                    <apply>
                        <divide/>
                        <cn cellml:units="millisecond">1</cn>
                        <apply>
                            <plus/>
                            <apply>
                                <times/>
                                <cn cellml:units="dimensionless">0.001416</cn>
                                <apply>
                                    <exp/>
                                    <apply>
                                        <divide/>
                                        <apply>
                                            <minus/>
                                            <apply>
                                                <plus/>
                                                <ci>v</ci>
                                                <ci>EKshift</ci>
                                                <cn cellml:units="millivolt">96.52</cn>
                                            </apply>
                                        </apply>
                                        <cn cellml:units="millivolt">59.05</cn>
                                    </apply>
                                </apply>
                            </apply>
                            <apply>
                                <times/>
                                <cn cellml:units="dimensionless" type="e-notation">1.78<sep/>-8</cn>
                                <apply>
                                    <exp/>
                                    <apply>
                                        <divide/>
                                        <apply>
                                            <plus/>
                                            <ci>v</ci>
                                            <ci>EKshift</ci>
                                            <cn cellml:units="millivolt">114.1</cn>
                                        </apply>
                                        <cn cellml:units="millivolt">8.079</cn>
                                    </apply>
                                </apply>
                            </apply>
                        </apply>
                    </apply>
                </apply>
            </apply>
            <apply>
                <eq/>
                <ci>tiF</ci>
                <apply>
                    <times/>
                    <ci>tiF_b</ci>
                    <ci>delta_epi</ci>
                </apply>
            </apply>
            <apply>
                <eq/>
                <ci>tiS</ci>
                <apply>
                    <times/>
                    <ci>tiS_b</ci>
                    <ci>delta_epi</ci>
                </apply>
            </apply>
            <apply>
                <eq/>
                <ci>AiF</ci>
                <apply>
                    <divide/>
                    <cn cellml:units="dimensionless">1</cn>
                    <apply>
                        <plus/>
                        <cn cellml:units="dimensionless">1</cn>
                        <apply>
                            <exp/>
                            <apply>
                                <divide/>
                                <apply>
                                    <minus/>
                                    <apply>
                                        <plus/>
                                        <ci>v</ci>
                                        <ci>EKshift</ci>
                                    </apply>
                                    <cn cellml:units="millivolt">213.6</cn>
                                </apply>
                                <cn cellml:units="millivolt">151.2</cn>
                            </apply>
                        </apply>
                    </apply>
                </apply>
            </apply>
            <apply>
                <eq/>
                <ci>AiS</ci>
                <apply>
                    <minus/>
                    <cn cellml:units="dimensionless">1</cn>
                    <ci>AiF</ci>
                </apply>
            </apply>
            <apply>
                <eq/>
                <apply>
                    <diff/>
                    <bvar>
                        <ci>time</ci>
                    </bvar>
                    <ci>iF</ci>
                </apply>
                <apply>
                    <divide/>
                    <apply>
                        <minus/>
                        <ci>iss</ci>
                        <ci>iF</ci>
                    </apply>
                    <ci>tiF</ci>
                </apply>
            </apply>
            <apply>
                <eq/>
                <apply>
                    <diff/>
                    <bvar>
                        <ci>time</ci>
                    </bvar>
                    <ci>iS</ci>
                </apply>
                <apply>
                    <divide/>
                    <apply>
                        <minus/>
                        <ci>iss</ci>
                        <ci>iS</ci>
                    </apply>
                    <ci>tiS</ci>
                </apply>
            </apply>
            <apply>
                <eq/>
                <ci>i</ci>
                <apply>
                    <plus/>
                    <apply>
                        <times/>
                        <ci>AiF</ci>
                        <ci>iF</ci>
                    </apply>
                    <apply>
                        <times/>
                        <ci>AiS</ci>
                        <ci>iS</ci>
                    </apply>
                </apply>
            </apply>
            <apply>
                <eq/>
                <ci>assp</ci>
                <apply>
                    <divide/>
                    <cn cellml:units="dimensionless">1</cn>
                    <apply>
                        <plus/>
                        <cn cellml:units="dimensionless">1</cn>
                        <apply>
                            <exp/>
                            <apply>
                                <divide/>
                                <apply>
                                    <minus/>
                                    <apply>
                                        <minus/>
                                        <apply>
                                            <plus/>
                                            <ci>v</ci>
                                            <ci>EKshift</ci>
                                        </apply>
                                        <cn cellml:units="millivolt">24.34</cn>
                                    </apply>
                                </apply>
                                <cn cellml:units="millivolt">14.82</cn>
                            </apply>
                        </apply>
                    </apply>
                </apply>
            </apply>
            <apply>
                <eq/>
                <apply>
                    <diff/>
                    <bvar>
                        <ci>time</ci>
                    </bvar>
                    <ci>ap</ci>
                </apply>
                <apply>
                    <divide/>
                    <apply>
                        <minus/>
                        <ci>assp</ci>
                        <ci>ap</ci>
                    </apply>
                    <ci>ta</ci>
                </apply>
            </apply>
            <apply>
                <eq/>
                <ci>dti_develop</ci>
                <apply>
                    <plus/>
                    <cn cellml:units="dimensionless">1.354</cn>
                    <apply>
                        <divide/>
                        <cn cellml:units="dimensionless" type="e-notation">1<sep/>-4</cn>
                        <apply>
                            <plus/>
                            <apply>
                                <exp/>
                                <apply>
                                    <divide/>
                                    <apply>
                                        <minus/>
                                        <apply>
                                            <plus/>
                                            <ci>v</ci>
                                            <ci>EKshift</ci>
                                        </apply>
                                        <cn cellml:units="millivolt">167.4</cn>
                                    </apply>
                                    <cn cellml:units="millivolt">15.89</cn>
                                </apply>
                            </apply>
                            <apply>
                                <exp/>
                                <apply>
                                    <divide/>
                                    <apply>
                                        <minus/>
                                        <apply>
                                            <minus/>
                                            <apply>
                                                <plus/>
                                                <ci>v</ci>
                                                <ci>EKshift</ci>
                                            </apply>
                                            <cn cellml:units="millivolt">12.23</cn>
                                        </apply>
                                    </apply>
                                    <cn cellml:units="millivolt">0.2154</cn>
                                </apply>
                            </apply>
                        </apply>
                    </apply>
                </apply>
            </apply>
            <apply>
                <eq/>
                <ci>dti_recover</ci>
                <apply>
                    <minus/>
                    <cn cellml:units="dimensionless">1</cn>
                    <apply>
                        <divide/>
                        <cn cellml:units="dimensionless">0.5</cn>
                        <apply>
                            <plus/>
                            <cn cellml:units="dimensionless">1</cn>
                            <apply>
                                <exp/>
                                <apply>
                                    <divide/>
                                    <apply>
                                        <plus/>
                                        <ci>v</ci>
                                        <ci>EKshift</ci>
                                        <cn cellml:units="millivolt">70.0</cn>
                                    </apply>
                                    <cn cellml:units="millivolt">20.0</cn>
                                </apply>
                            </apply>
                        </apply>
                    </apply>
                </apply>
            </apply>
            <apply>
                <eq/>
                <ci>tiFp</ci>
                <apply>
                    <times/>
                    <ci>dti_develop</ci>
                    <ci>dti_recover</ci>
                    <ci>tiF</ci>
                </apply>
            </apply>
            <apply>
                <eq/>
                <ci>tiSp</ci>
                <apply>
                    <times/>
                    <ci>dti_develop</ci>
                    <ci>dti_recover</ci>
                    <ci>tiS</ci>
                </apply>
            </apply>
            <apply>
                <eq/>
                <apply>
                    <diff/>
                    <bvar>
                        <ci>time</ci>
                    </bvar>
                    <ci>iFp</ci>
                </apply>
                <apply>
                    <divide/>
                    <apply>
                        <minus/>
                        <ci>iss</ci>
                        <ci>iFp</ci>
                    </apply>
                    <ci>tiFp</ci>
                </apply>
            </apply>
            <apply>
                <eq/>
                <apply>
                    <diff/>
                    <bvar>
                        <ci>time</ci>
                    </bvar>
                    <ci>iSp</ci>
                </apply>
                <apply>
                    <divide/>
                    <apply>
                        <minus/>
                        <ci>iss</ci>
                        <ci>iSp</ci>
                    </apply>
                    <ci>tiSp</ci>
                </apply>
            </apply>
            <apply>
                <eq/>
                <ci>ip</ci>
                <apply>
                    <plus/>
                    <apply>
                        <times/>
                        <ci>AiF</ci>
                        <ci>iFp</ci>
                    </apply>
                    <apply>
                        <times/>
                        <ci>AiS</ci>
                        <ci>iSp</ci>
                    </apply>
                </apply>
            </apply>
            <apply>
                <eq/>
                <ci>Gto</ci>
                <piecewise>
                    <piece>
                        <apply>
                            <times/>
                            <ci>Gto_b</ci>
                            <cn cellml:units="dimensionless">2</cn>
                        </apply>
                        <apply>
                            <eq/>
                            <ci>celltype</ci>
                            <cn cellml:units="dimensionless">1</cn>
                        </apply>
                    </piece>
                    <piece>
                        <apply>
                            <times/>
                            <ci>Gto_b</ci>
                            <cn cellml:units="dimensionless">2</cn>
                        </apply>
                        <apply>
                            <eq/>
                            <ci>celltype</ci>
                            <cn cellml:units="dimensionless">2</cn>
                        </apply>
                    </piece>
                    <otherwise>
                        <ci>Gto_b</ci>
                    </otherwise>
                </piecewise>
            </apply>
            <apply>
                <eq/>
                <ci>fItop</ci>
                <apply>
                    <divide/>
                    <cn cellml:units="dimensionless">1</cn>
                    <apply>
                        <plus/>
                        <cn cellml:units="dimensionless">1</cn>
                        <apply>
                            <divide/>
                            <ci>KmCaMK</ci>
                            <ci>CaMKa</ci>
                        </apply>
                    </apply>
                </apply>
            </apply>
            <apply>
                <eq/>
                <ci>Ito</ci>
                <apply>
                    <times/>
                    <ci>Gto</ci>
                    <apply>
                        <minus/>
                        <ci>v</ci>
                        <ci>EK</ci>
                    </apply>
                    <apply>
                        <plus/>
                        <apply>
                            <times/>
                            <apply>
                                <minus/>
                                <cn cellml:units="dimensionless">1</cn>
                                <ci>fItop</ci>
                            </apply>
                            <ci>a</ci>
                            <ci>i</ci>
                        </apply>
                        <apply>
                            <times/>
                            <ci>fItop</ci>
                            <ci>ap</ci>
                            <ci>ip</ci>
                        </apply>
                    </apply>
                </apply>
            </apply>
        </math>
    </component>
    <component name="ICaL">
        <variable initial_value="0.002" name="Kmn" units="millimolar"/>
        <variable initial_value="500" name="k2n" units="per_millisecond"/>
        <variable cmeta:id="membrane_L_type_calcium_current_conductance" initial_value="8.3757e-05" name="PCa_b" units="dimensionless">
	<rdf:RDF xmlns:rdf="http://www.w3.org/1999/02/22-rdf-syntax-ns#" xmlns:bqbiol="http://biomodels.net/biology-qualifiers/">
            <rdf:Description rdf:about="#membrane_L_type_calcium_current_conductance">
               <bqbiol:is rdf:resource="https://chaste.comlab.ox.ac.uk/cellml/ns/oxford-metadata#membrane_L_type_calcium_current_conductance"/>
               <modifiable-parameter xmlns="https://chaste.comlab.ox.ac.uk/cellml/ns/pycml#">yes</modifiable-parameter>
            </rdf:Description>
         </rdf:RDF>
      </variable>
        <variable name="dss" units="dimensionless"/>
        <variable initial_value="1.52282445955226e-26" name="d" units="dimensionless"/>
        <variable name="fss" units="dimensionless"/>
        <variable initial_value="0.6" name="Aff" units="dimensionless"/>
        <variable name="Afs" units="dimensionless"/>
        <variable initial_value="1.0" name="ff" units="dimensionless"/>
        <variable initial_value="0.933468890001805" name="fs" units="dimensionless"/>
        <variable name="f" units="dimensionless"/>
        <variable name="fcass" units="dimensionless"/>
        <variable name="jcass" units="dimensionless"/>
        <variable name="Afcaf" units="dimensionless"/>
        <variable name="Afcas" units="dimensionless"/>
        <variable initial_value="1.0" name="fcaf" units="dimensionless"/>
        <variable initial_value="0.999889684659670" name="fcas" units="dimensionless"/>
        <variable name="fca" units="dimensionless"/>
        <variable initial_value="1.0" name="jca" units="dimensionless"/>
        <variable initial_value="1.0" name="ffp" units="dimensionless"/>
        <variable name="fp" units="dimensionless"/>
        <variable initial_value="1.0" name="fcafp" units="dimensionless"/>
        <variable name="fcap" units="dimensionless"/>
        <variable name="km2n" units="per_millisecond"/>
        <variable name="anca_ss" units="dimensionless"/>
        <variable initial_value="0.000692815032525797" name="nca_ss" units="dimensionless"/>
        <variable name="anca_i" units="dimensionless"/>
        <variable initial_value="0.00121990087600428" name="nca_i" units="dimensionless"/>
        <variable name="PhiCaL_ss" units="dimensionless"/>
        <variable name="PhiCaNa_ss" units="dimensionless"/>
        <variable name="PhiCaK_ss" units="dimensionless"/>
        <variable name="PhiCaL_i" units="dimensionless"/>
        <variable name="PhiCaNa_i" units="dimensionless"/>
        <variable name="PhiCaK_i" units="dimensionless"/>
        <variable name="PCa" units="dimensionless"/>
        <variable name="celltype" public_interface="in" units="dimensionless"/>
        <variable name="PCap" units="dimensionless"/>
        <variable name="PCaNa" units="dimensionless"/>
        <variable name="PCaK" units="dimensionless"/>
        <variable name="PCaNap" units="dimensionless"/>
        <variable name="PCaKp" units="dimensionless"/>
        <variable name="fICaLp" units="dimensionless"/>
        <variable name="td" units="millisecond"/>
        <variable name="tff" units="millisecond"/>
        <variable name="tfs" units="millisecond"/>
        <variable name="tfcaf" units="millisecond"/>
        <variable name="tfcas" units="millisecond"/>
        <variable initial_value="78.5" name="tjca" units="millisecond"/>
        <variable name="tffp" units="millisecond"/>
        <variable name="tfcafp" units="millisecond"/>
        <variable name="ICaL_ss" public_interface="out" units="microA_per_microF"/>
        <variable name="ICaNa_ss" public_interface="out" units="microA_per_microF"/>
        <variable name="ICaK_ss" public_interface="out" units="microA_per_microF"/>
        <variable name="ICaL_i" public_interface="out" units="microA_per_microF"/>
        <variable name="ICaNa_i" public_interface="out" units="microA_per_microF"/>
        <variable name="ICaK_i" public_interface="out" units="microA_per_microF"/>
        <variable cmeta:id="membrane_L_type_calcium_current" name="ICaL" public_interface="out" units="microA_per_microF"/>
        <variable name="ICaNa" public_interface="out" units="microA_per_microF"/>
        <variable name="ICaK" public_interface="out" units="microA_per_microF"/>
        <variable name="v" public_interface="in" units="millivolt"/>
        <variable name="time" public_interface="in" units="millisecond"/>
        <variable name="vffrt" public_interface="in" units="coulomb_per_mole"/>
        <variable name="vfrt" public_interface="in" units="dimensionless"/>
        <variable name="cao" public_interface="in" units="millimolar"/>
        <variable name="cass" public_interface="in" units="millimolar"/>
        <variable name="cai" public_interface="in" units="millimolar"/>
        <variable name="nao" public_interface="in" units="millimolar"/>
        <variable name="nass" public_interface="in" units="millimolar"/>
        <variable name="nai" public_interface="in" units="millimolar"/>
        <variable name="ko" public_interface="in" units="millimolar"/>
        <variable name="kss" public_interface="in" units="millimolar"/>
        <variable name="ki" public_interface="in" units="millimolar"/>
        <variable name="clo" public_interface="in" units="millimolar"/>
        <variable name="cli" public_interface="in" units="millimolar"/>
        <variable name="KmCaMK" public_interface="in" units="millimolar"/>
        <variable name="CaMKa" public_interface="in" units="millimolar"/>
        <variable name="T" public_interface="in" units="kelvin"/>
        <variable initial_value="0" name="vShift" units="millivolt"/>
        <variable initial_value="0" name="offset" units="millisecond"/>
        <variable name="Io" units="dimensionless"/>
        <variable name="Iss" units="dimensionless"/>
        <variable name="Ii" units="dimensionless"/>
        <variable initial_value="74" name="dielConstant" units="per_kelvin"/>
        <variable name="constA" units="dimensionless"/>
        <variable name="gamma_cao" public_interface="out" units="dimensionless"/>
        <variable name="gamma_cass" units="dimensionless"/>
        <variable name="gamma_cai" public_interface="out" units="dimensionless"/>
        <variable name="gamma_nao" units="dimensionless"/>
        <variable name="gamma_nass" units="dimensionless"/>
        <variable name="gamma_nai" units="dimensionless"/>
        <variable name="gamma_ko" units="dimensionless"/>
        <variable name="gamma_kss" units="dimensionless"/>
        <variable name="gamma_ki" units="dimensionless"/>
        <variable initial_value="0.8" name="ICaL_fractionSS" units="dimensionless"/>
        <math xmlns="http://www.w3.org/1998/Math/MathML">
            <apply>
                <eq/>
                <ci>dss</ci>
                <piecewise>
                    <piece>
                        <cn cellml:units="dimensionless">1</cn>
                        <apply>
                            <geq/>
                            <ci>v</ci>
                            <cn cellml:units="millivolt">31.4978</cn>
                        </apply>
                    </piece>
                    <otherwise>
                        <apply>
                            <times/>
                            <cn cellml:units="dimensionless">1.0763</cn>
                            <apply>
                                <exp/>
                                <apply>
                                    <times/>
                                    <apply>
                                        <minus/>
                                        <cn cellml:units="dimensionless">1.0070</cn>
                                    </apply>
                                    <apply>
                                        <exp/>
                                        <apply>
                                            <times/>
                                            <apply>
                                                <minus/>
                                                <cn cellml:units="per_millivolt">0.0829</cn>
                                            </apply>
                                            <ci>v</ci>
                                        </apply>
                                    </apply>
                                </apply>
                            </apply>
                        </apply>
                    </otherwise>
                </piecewise>
            </apply>
            <apply>
                <eq/>
                <ci>td</ci>
                <apply>
                    <plus/>
                    <ci>offset</ci>
                    <cn cellml:units="millisecond">0.6</cn>
                    <apply>
                        <divide/>
                        <cn cellml:units="millisecond">1</cn>
                        <apply>
                            <plus/>
                            <apply>
                                <exp/>
                                <apply>
                                    <times/>
                                    <apply>
                                        <minus/>
                                        <cn cellml:units="per_millivolt">0.05</cn>
                                    </apply>
                                    <apply>
                                        <plus/>
                                        <ci>v</ci>
                                        <ci>vShift</ci>
                                        <cn cellml:units="millivolt">6</cn>
                                    </apply>
                                </apply>
                            </apply>
                            <apply>
                                <exp/>
                                <apply>
                                    <times/>
                                    <cn cellml:units="per_millivolt">0.09</cn>
                                    <apply>
                                        <plus/>
                                        <ci>v</ci>
                                        <ci>vShift</ci>
                                        <cn cellml:units="millivolt">14</cn>
                                    </apply>
                                </apply>
                            </apply>
                        </apply>
                    </apply>
                </apply>
            </apply>
            <apply>
                <eq/>
                <apply>
                    <diff/>
                    <bvar>
                        <ci>time</ci>
                    </bvar>
                    <ci>d</ci>
                </apply>
                <apply>
                    <divide/>
                    <apply>
                        <minus/>
                        <ci>dss</ci>
                        <ci>d</ci>
                    </apply>
                    <ci>td</ci>
                </apply>
            </apply>
            <apply>
                <eq/>
                <ci>fss</ci>
                <apply>
                    <divide/>
                    <cn cellml:units="dimensionless">1</cn>
                    <apply>
                        <plus/>
                        <cn cellml:units="dimensionless">1</cn>
                        <apply>
                            <exp/>
                            <apply>
                                <divide/>
                                <apply>
                                    <plus/>
                                    <ci>v</ci>
                                    <cn cellml:units="millivolt">19.58</cn>
                                </apply>
                                <cn cellml:units="millivolt">3.696</cn>
                            </apply>
                        </apply>
                    </apply>
                </apply>
            </apply>
            <apply>
                <eq/>
                <ci>tff</ci>
                <apply>
                    <plus/>
                    <cn cellml:units="millisecond">7</cn>
                    <apply>
                        <divide/>
                        <cn cellml:units="millisecond">1</cn>
                        <apply>
                            <plus/>
                            <apply>
                                <times/>
                                <cn cellml:units="dimensionless">0.0045</cn>
                                <apply>
                                    <exp/>
                                    <apply>
                                        <divide/>
                                        <apply>
                                            <minus/>
                                            <apply>
                                                <plus/>
                                                <ci>v</ci>
                                                <cn cellml:units="millivolt">20</cn>
                                            </apply>
                                        </apply>
                                        <cn cellml:units="millivolt">10</cn>
                                    </apply>
                                </apply>
                            </apply>
                            <apply>
                                <times/>
                                <cn cellml:units="dimensionless">0.0045</cn>
                                <apply>
                                    <exp/>
                                    <apply>
                                        <divide/>
                                        <apply>
                                            <plus/>
                                            <ci>v</ci>
                                            <cn cellml:units="millivolt">20</cn>
                                        </apply>
                                        <cn cellml:units="millivolt">10</cn>
                                    </apply>
                                </apply>
                            </apply>
                        </apply>
                    </apply>
                </apply>
            </apply>
            <apply>
                <eq/>
                <ci>tfs</ci>
                <apply>
                    <plus/>
                    <cn cellml:units="millisecond">1000</cn>
                    <apply>
                        <divide/>
                        <cn cellml:units="millisecond">1</cn>
                        <apply>
                            <plus/>
                            <apply>
                                <times/>
                                <cn cellml:units="dimensionless">0.000035</cn>
                                <apply>
                                    <exp/>
                                    <apply>
                                        <divide/>
                                        <apply>
                                            <minus/>
                                            <apply>
                                                <plus/>
                                                <ci>v</ci>
                                                <cn cellml:units="millivolt">5</cn>
                                            </apply>
                                        </apply>
                                        <cn cellml:units="millivolt">4</cn>
                                    </apply>
                                </apply>
                            </apply>
                            <apply>
                                <times/>
                                <cn cellml:units="dimensionless">0.000035</cn>
                                <apply>
                                    <exp/>
                                    <apply>
                                        <divide/>
                                        <apply>
                                            <plus/>
                                            <ci>v</ci>
                                            <cn cellml:units="millivolt">5</cn>
                                        </apply>
                                        <cn cellml:units="millivolt">6</cn>
                                    </apply>
                                </apply>
                            </apply>
                        </apply>
                    </apply>
                </apply>
            </apply>
            <apply>
                <eq/>
                <ci>Afs</ci>
                <apply>
                    <minus/>
                    <cn cellml:units="dimensionless">1</cn>
                    <ci>Aff</ci>
                </apply>
            </apply>
            <apply>
                <eq/>
                <apply>
                    <diff/>
                    <bvar>
                        <ci>time</ci>
                    </bvar>
                    <ci>ff</ci>
                </apply>
                <apply>
                    <divide/>
                    <apply>
                        <minus/>
                        <ci>fss</ci>
                        <ci>ff</ci>
                    </apply>
                    <ci>tff</ci>
                </apply>
            </apply>
            <apply>
                <eq/>
                <apply>
                    <diff/>
                    <bvar>
                        <ci>time</ci>
                    </bvar>
                    <ci>fs</ci>
                </apply>
                <apply>
                    <divide/>
                    <apply>
                        <minus/>
                        <ci>fss</ci>
                        <ci>fs</ci>
                    </apply>
                    <ci>tfs</ci>
                </apply>
            </apply>
            <apply>
                <eq/>
                <ci>f</ci>
                <apply>
                    <plus/>
                    <apply>
                        <times/>
                        <ci>Aff</ci>
                        <ci>ff</ci>
                    </apply>
                    <apply>
                        <times/>
                        <ci>Afs</ci>
                        <ci>fs</ci>
                    </apply>
                </apply>
            </apply>
            <apply>
                <eq/>
                <ci>fcass</ci>
                <ci>fss</ci>
            </apply>
            <apply>
                <eq/>
                <ci>tfcaf</ci>
                <apply>
                    <plus/>
                    <cn cellml:units="millisecond">7</cn>
                    <apply>
                        <divide/>
                        <cn cellml:units="millisecond">1</cn>
                        <apply>
                            <plus/>
                            <apply>
                                <times/>
                                <cn cellml:units="dimensionless">0.04</cn>
                                <apply>
                                    <exp/>
                                    <apply>
                                        <divide/>
                                        <apply>
                                            <minus/>
                                            <apply>
                                                <minus/>
                                                <ci>v</ci>
                                                <cn cellml:units="millivolt">4</cn>
                                            </apply>
                                        </apply>
                                        <cn cellml:units="millivolt">7</cn>
                                    </apply>
                                </apply>
                            </apply>
                            <apply>
                                <times/>
                                <cn cellml:units="dimensionless">0.04</cn>
                                <apply>
                                    <exp/>
                                    <apply>
                                        <divide/>
                                        <apply>
                                            <minus/>
                                            <ci>v</ci>
                                            <cn cellml:units="millivolt">4</cn>
                                        </apply>
                                        <cn cellml:units="millivolt">7</cn>
                                    </apply>
                                </apply>
                            </apply>
                        </apply>
                    </apply>
                </apply>
            </apply>
            <apply>
                <eq/>
                <ci>tfcas</ci>
                <apply>
                    <plus/>
                    <cn cellml:units="millisecond">100</cn>
                    <apply>
                        <divide/>
                        <cn cellml:units="millisecond">1</cn>
                        <apply>
                            <plus/>
                            <apply>
                                <times/>
                                <cn cellml:units="dimensionless">0.00012</cn>
                                <apply>
                                    <exp/>
                                    <apply>
                                        <divide/>
                                        <apply>
                                            <minus/>
                                            <ci>v</ci>
                                        </apply>
                                        <cn cellml:units="millivolt">3</cn>
                                    </apply>
                                </apply>
                            </apply>
                            <apply>
                                <times/>
                                <cn cellml:units="dimensionless">0.00012</cn>
                                <apply>
                                    <exp/>
                                    <apply>
                                        <divide/>
                                        <ci>v</ci>
                                        <cn cellml:units="millivolt">7</cn>
                                    </apply>
                                </apply>
                            </apply>
                        </apply>
                    </apply>
                </apply>
            </apply>
            <apply>
                <eq/>
                <ci>Afcaf</ci>
                <apply>
                    <plus/>
                    <cn cellml:units="dimensionless">0.3</cn>
                    <apply>
                        <divide/>
                        <cn cellml:units="dimensionless">0.6</cn>
                        <apply>
                            <plus/>
                            <cn cellml:units="dimensionless">1</cn>
                            <apply>
                                <exp/>
                                <apply>
                                    <divide/>
                                    <apply>
                                        <minus/>
                                        <ci>v</ci>
                                        <cn cellml:units="millivolt">10</cn>
                                    </apply>
                                    <cn cellml:units="millivolt">10</cn>
                                </apply>
                            </apply>
                        </apply>
                    </apply>
                </apply>
            </apply>
            <apply>
                <eq/>
                <ci>Afcas</ci>
                <apply>
                    <minus/>
                    <cn cellml:units="dimensionless">1</cn>
                    <ci>Afcaf</ci>
                </apply>
            </apply>
            <apply>
                <eq/>
                <apply>
                    <diff/>
                    <bvar>
                        <ci>time</ci>
                    </bvar>
                    <ci>fcaf</ci>
                </apply>
                <apply>
                    <divide/>
                    <apply>
                        <minus/>
                        <ci>fcass</ci>
                        <ci>fcaf</ci>
                    </apply>
                    <ci>tfcaf</ci>
                </apply>
            </apply>
            <apply>
                <eq/>
                <apply>
                    <diff/>
                    <bvar>
                        <ci>time</ci>
                    </bvar>
                    <ci>fcas</ci>
                </apply>
                <apply>
                    <divide/>
                    <apply>
                        <minus/>
                        <ci>fcass</ci>
                        <ci>fcas</ci>
                    </apply>
                    <ci>tfcas</ci>
                </apply>
            </apply>
            <apply>
                <eq/>
                <ci>fca</ci>
                <apply>
                    <plus/>
                    <apply>
                        <times/>
                        <ci>Afcaf</ci>
                        <ci>fcaf</ci>
                    </apply>
                    <apply>
                        <times/>
                        <ci>Afcas</ci>
                        <ci>fcas</ci>
                    </apply>
                </apply>
            </apply>
            <apply>
                <eq/>
                <ci>jcass</ci>
                <apply>
                    <divide/>
                    <cn cellml:units="dimensionless">1.0</cn>
                    <apply>
                        <plus/>
                        <cn cellml:units="dimensionless">1.0</cn>
                        <apply>
                            <exp/>
                            <apply>
                                <divide/>
                                <apply>
                                    <plus/>
                                    <ci>v</ci>
                                    <cn cellml:units="millivolt">18.08</cn>
                                </apply>
                                <cn cellml:units="millivolt">3.1416</cn>
                            </apply>
                        </apply>
                    </apply>
                </apply>
            </apply>
            <apply>
                <eq/>
                <apply>
                    <diff/>
                    <bvar>
                        <ci>time</ci>
                    </bvar>
                    <ci>jca</ci>
                </apply>
                <apply>
                    <divide/>
                    <apply>
                        <minus/>
                        <ci>jcass</ci>
                        <ci>jca</ci>
                    </apply>
                    <ci>tjca</ci>
                </apply>
            </apply>
            <apply>
                <eq/>
                <ci>tffp</ci>
                <apply>
                    <times/>
                    <cn cellml:units="dimensionless">2.5</cn>
                    <ci>tff</ci>
                </apply>
            </apply>
            <apply>
                <eq/>
                <apply>
                    <diff/>
                    <bvar>
                        <ci>time</ci>
                    </bvar>
                    <ci>ffp</ci>
                </apply>
                <apply>
                    <divide/>
                    <apply>
                        <minus/>
                        <ci>fss</ci>
                        <ci>ffp</ci>
                    </apply>
                    <ci>tffp</ci>
                </apply>
            </apply>
            <apply>
                <eq/>
                <ci>fp</ci>
                <apply>
                    <plus/>
                    <apply>
                        <times/>
                        <ci>Aff</ci>
                        <ci>ffp</ci>
                    </apply>
                    <apply>
                        <times/>
                        <ci>Afs</ci>
                        <ci>fs</ci>
                    </apply>
                </apply>
            </apply>
            <apply>
                <eq/>
                <ci>tfcafp</ci>
                <apply>
                    <times/>
                    <cn cellml:units="dimensionless">2.5</cn>
                    <ci>tfcaf</ci>
                </apply>
            </apply>
            <apply>
                <eq/>
                <apply>
                    <diff/>
                    <bvar>
                        <ci>time</ci>
                    </bvar>
                    <ci>fcafp</ci>
                </apply>
                <apply>
                    <divide/>
                    <apply>
                        <minus/>
                        <ci>fcass</ci>
                        <ci>fcafp</ci>
                    </apply>
                    <ci>tfcafp</ci>
                </apply>
            </apply>
            <apply>
                <eq/>
                <ci>fcap</ci>
                <apply>
                    <plus/>
                    <apply>
                        <times/>
                        <ci>Afcaf</ci>
                        <ci>fcafp</ci>
                    </apply>
                    <apply>
                        <times/>
                        <ci>Afcas</ci>
                        <ci>fcas</ci>
                    </apply>
                </apply>
            </apply>
            <apply>
                <eq/>
                <ci>km2n</ci>
                <apply>
                    <times/>
                    <ci>jca</ci>
                    <cn cellml:units="per_millisecond">1</cn>
                </apply>
            </apply>
            <apply>
                <eq/>
                <ci>anca_ss</ci>
                <apply>
                    <divide/>
                    <cn cellml:units="dimensionless">1</cn>
                    <apply>
                        <plus/>
                        <apply>
                            <divide/>
                            <ci>k2n</ci>
                            <ci>km2n</ci>
                        </apply>
                        <apply>
                            <power/>
                            <apply>
                                <plus/>
                                <cn cellml:units="dimensionless">1</cn>
                                <apply>
                                    <divide/>
                                    <ci>Kmn</ci>
                                    <ci>cass</ci>
                                </apply>
                            </apply>
                            <cn cellml:units="dimensionless">4</cn>
                        </apply>
                    </apply>
                </apply>
            </apply>
            <apply>
                <eq/>
                <apply>
                    <diff/>
                    <bvar>
                        <ci>time</ci>
                    </bvar>
                    <ci>nca_ss</ci>
                </apply>
                <apply>
                    <minus/>
                    <apply>
                        <times/>
                        <ci>anca_ss</ci>
                        <ci>k2n</ci>
                    </apply>
                    <apply>
                        <times/>
                        <ci>nca_ss</ci>
                        <ci>km2n</ci>
                    </apply>
                </apply>
            </apply>
            <apply>
                <eq/>
                <ci>Io</ci>
                <apply>
                    <divide/>
                    <apply>
                        <times/>
                        <cn cellml:units="dimensionless">0.5</cn>
                        <apply>
                            <plus/>
                            <ci>nao</ci>
                            <ci>ko</ci>
                            <ci>clo</ci>
                            <apply>
                                <times/>
                                <cn cellml:units="dimensionless">4</cn>
                                <ci>cao</ci>
                            </apply>
                        </apply>
                    </apply>
                    <cn cellml:units="millimolar">1000</cn>
                </apply>
            </apply>
            <apply>
                <eq/>
                <ci>Iss</ci>
                <apply>
                    <divide/>
                    <apply>
                        <times/>
                        <cn cellml:units="dimensionless">0.5</cn>
                        <apply>
                            <plus/>
                            <ci>nass</ci>
                            <ci>kss</ci>
                            <ci>cli</ci>
                            <apply>
                                <times/>
                                <cn cellml:units="dimensionless">4</cn>
                                <ci>cass</ci>
                            </apply>
                        </apply>
                    </apply>
                    <cn cellml:units="millimolar">1000</cn>
                </apply>
            </apply>
            <apply>
                <eq/>
                <ci>constA</ci>
                <apply>
                    <times/>
                    <cn cellml:units="dimensionless" type="e-notation">1.82<sep/>6</cn>
                    <apply>
                        <power/>
                        <apply>
                            <times/>
                            <ci>dielConstant</ci>
                            <ci>T</ci>
                        </apply>
                        <apply>
                            <minus/>
                            <cn cellml:units="dimensionless">1.5</cn>
                        </apply>
                    </apply>
                </apply>
            </apply>
            <apply>
                <eq/>
                <ci>gamma_cass</ci>
                <apply>
                    <exp/>
                    <apply>
                        <times/>
                        <apply>
                            <minus/>
                            <ci>constA</ci>
                        </apply>
                        <cn cellml:units="dimensionless">4</cn>
                        <apply>
                            <minus/>
                            <apply>
                                <divide/>
                                <apply>
                                    <root/>
                                    <ci>Iss</ci>
                                </apply>
                                <apply>
                                    <plus/>
                                    <cn cellml:units="dimensionless">1</cn>
                                    <apply>
                                        <root/>
                                        <ci>Iss</ci>
                                    </apply>
                                </apply>
                            </apply>
                            <apply>
                                <times/>
                                <cn cellml:units="dimensionless">0.3</cn>
                                <ci>Iss</ci>
                            </apply>
                        </apply>
                    </apply>
                </apply>
            </apply>
            <apply>
                <eq/>
                <ci>gamma_cao</ci>
                <apply>
                    <exp/>
                    <apply>
                        <times/>
                        <apply>
                            <minus/>
                            <ci>constA</ci>
                        </apply>
                        <cn cellml:units="dimensionless">4</cn>
                        <apply>
                            <minus/>
                            <apply>
                                <divide/>
                                <apply>
                                    <root/>
                                    <ci>Io</ci>
                                </apply>
                                <apply>
                                    <plus/>
                                    <cn cellml:units="dimensionless">1</cn>
                                    <apply>
                                        <root/>
                                        <ci>Io</ci>
                                    </apply>
                                </apply>
                            </apply>
                            <apply>
                                <times/>
                                <cn cellml:units="dimensionless">0.3</cn>
                                <ci>Io</ci>
                            </apply>
                        </apply>
                    </apply>
                </apply>
            </apply>
            <apply>
                <eq/>
                <ci>gamma_nass</ci>
                <apply>
                    <exp/>
                    <apply>
                        <times/>
                        <apply>
                            <minus/>
                            <ci>constA</ci>
                        </apply>
                        <cn cellml:units="dimensionless">1</cn>
                        <apply>
                            <minus/>
                            <apply>
                                <divide/>
                                <apply>
                                    <root/>
                                    <ci>Iss</ci>
                                </apply>
                                <apply>
                                    <plus/>
                                    <cn cellml:units="dimensionless">1</cn>
                                    <apply>
                                        <root/>
                                        <ci>Iss</ci>
                                    </apply>
                                </apply>
                            </apply>
                            <apply>
                                <times/>
                                <cn cellml:units="dimensionless">0.3</cn>
                                <ci>Iss</ci>
                            </apply>
                        </apply>
                    </apply>
                </apply>
            </apply>
            <apply>
                <eq/>
                <ci>gamma_nao</ci>
                <apply>
                    <exp/>
                    <apply>
                        <times/>
                        <apply>
                            <minus/>
                            <ci>constA</ci>
                        </apply>
                        <cn cellml:units="dimensionless">1</cn>
                        <apply>
                            <minus/>
                            <apply>
                                <divide/>
                                <apply>
                                    <root/>
                                    <ci>Io</ci>
                                </apply>
                                <apply>
                                    <plus/>
                                    <cn cellml:units="dimensionless">1</cn>
                                    <apply>
                                        <root/>
                                        <ci>Io</ci>
                                    </apply>
                                </apply>
                            </apply>
                            <apply>
                                <times/>
                                <cn cellml:units="dimensionless">0.3</cn>
                                <ci>Io</ci>
                            </apply>
                        </apply>
                    </apply>
                </apply>
            </apply>
            <apply>
                <eq/>
                <ci>gamma_kss</ci>
                <apply>
                    <exp/>
                    <apply>
                        <times/>
                        <apply>
                            <minus/>
                            <ci>constA</ci>
                        </apply>
                        <cn cellml:units="dimensionless">1</cn>
                        <apply>
                            <minus/>
                            <apply>
                                <divide/>
                                <apply>
                                    <root/>
                                    <ci>Iss</ci>
                                </apply>
                                <apply>
                                    <plus/>
                                    <cn cellml:units="dimensionless">1</cn>
                                    <apply>
                                        <root/>
                                        <ci>Iss</ci>
                                    </apply>
                                </apply>
                            </apply>
                            <apply>
                                <times/>
                                <cn cellml:units="dimensionless">0.3</cn>
                                <ci>Iss</ci>
                            </apply>
                        </apply>
                    </apply>
                </apply>
            </apply>
            <apply>
                <eq/>
                <ci>gamma_ko</ci>
                <apply>
                    <exp/>
                    <apply>
                        <times/>
                        <apply>
                            <minus/>
                            <ci>constA</ci>
                        </apply>
                        <cn cellml:units="dimensionless">1</cn>
                        <apply>
                            <minus/>
                            <apply>
                                <divide/>
                                <apply>
                                    <root/>
                                    <ci>Io</ci>
                                </apply>
                                <apply>
                                    <plus/>
                                    <cn cellml:units="dimensionless">1</cn>
                                    <apply>
                                        <root/>
                                        <ci>Io</ci>
                                    </apply>
                                </apply>
                            </apply>
                            <apply>
                                <times/>
                                <cn cellml:units="dimensionless">0.3</cn>
                                <ci>Io</ci>
                            </apply>
                        </apply>
                    </apply>
                </apply>
            </apply>
            <apply>
                <eq/>
                <ci>PhiCaL_ss</ci>
                <apply>
                    <divide/>
                    <apply>
                        <times/>
                        <cn cellml:units="dimensionless">4</cn>
                        <ci>vffrt</ci>
                        <apply>
                            <minus/>
                            <apply>
                                <times/>
                                <ci>gamma_cass</ci>
                                <ci>cass</ci>
                                <apply>
                                    <exp/>
                                    <apply>
                                        <times/>
                                        <cn cellml:units="dimensionless">2</cn>
                                        <ci>vfrt</ci>
                                    </apply>
                                </apply>
                            </apply>
                            <apply>
                                <times/>
                                <ci>gamma_cao</ci>
                                <ci>cao</ci>
                            </apply>
                        </apply>
                    </apply>
                    <apply>
                        <minus/>
                        <apply>
                            <exp/>
                            <apply>
                                <times/>
                                <cn cellml:units="dimensionless">2</cn>
                                <ci>vfrt</ci>
                            </apply>
                        </apply>
                        <cn cellml:units="dimensionless">1</cn>
                    </apply>
                </apply>
            </apply>
            <apply>
                <eq/>
                <ci>PhiCaNa_ss</ci>
                <apply>
                    <divide/>
                    <apply>
                        <times/>
                        <cn cellml:units="dimensionless">1</cn>
                        <ci>vffrt</ci>
                        <apply>
                            <minus/>
                            <apply>
                                <times/>
                                <ci>gamma_nass</ci>
                                <ci>nass</ci>
                                <apply>
                                    <exp/>
                                    <apply>
                                        <times/>
                                        <cn cellml:units="dimensionless">1</cn>
                                        <ci>vfrt</ci>
                                    </apply>
                                </apply>
                            </apply>
                            <apply>
                                <times/>
                                <ci>gamma_nao</ci>
                                <ci>nao</ci>
                            </apply>
                        </apply>
                    </apply>
                    <apply>
                        <minus/>
                        <apply>
                            <exp/>
                            <apply>
                                <times/>
                                <cn cellml:units="dimensionless">1</cn>
                                <ci>vfrt</ci>
                            </apply>
                        </apply>
                        <cn cellml:units="dimensionless">1</cn>
                    </apply>
                </apply>
            </apply>
            <apply>
                <eq/>
                <ci>PhiCaK_ss</ci>
                <apply>
                    <divide/>
                    <apply>
                        <times/>
                        <cn cellml:units="dimensionless">1</cn>
                        <ci>vffrt</ci>
                        <apply>
                            <minus/>
                            <apply>
                                <times/>
                                <ci>gamma_kss</ci>
                                <ci>kss</ci>
                                <apply>
                                    <exp/>
                                    <apply>
                                        <times/>
                                        <cn cellml:units="dimensionless">1</cn>
                                        <ci>vfrt</ci>
                                    </apply>
                                </apply>
                            </apply>
                            <apply>
                                <times/>
                                <ci>gamma_ko</ci>
                                <ci>ko</ci>
                            </apply>
                        </apply>
                    </apply>
                    <apply>
                        <minus/>
                        <apply>
                            <exp/>
                            <apply>
                                <times/>
                                <cn cellml:units="dimensionless">1</cn>
                                <ci>vfrt</ci>
                            </apply>
                        </apply>
                        <cn cellml:units="dimensionless">1</cn>
                    </apply>
                </apply>
            </apply>
            <apply>
                <eq/>
                <ci>PCa</ci>
                <piecewise>
                    <piece>
                        <apply>
                            <times/>
                            <ci>PCa_b</ci>
                            <cn cellml:units="dimensionless">1.2</cn>
                        </apply>
                        <apply>
                            <eq/>
                            <ci>celltype</ci>
                            <cn cellml:units="dimensionless">1</cn>
                        </apply>
                    </piece>
                    <piece>
                        <apply>
                            <times/>
                            <ci>PCa_b</ci>
                            <cn cellml:units="dimensionless">2</cn>
                        </apply>
                        <apply>
                            <eq/>
                            <ci>celltype</ci>
                            <cn cellml:units="dimensionless">2</cn>
                        </apply>
                    </piece>
                    <otherwise>
                        <ci>PCa_b</ci>
                    </otherwise>
                </piecewise>
            </apply>
            <apply>
                <eq/>
                <ci>PCap</ci>
                <apply>
                    <times/>
                    <cn cellml:units="dimensionless">1.1</cn>
                    <ci>PCa</ci>
                </apply>
            </apply>
            <apply>
                <eq/>
                <ci>PCaNa</ci>
                <apply>
                    <times/>
                    <cn cellml:units="dimensionless">0.00125</cn>
                    <ci>PCa</ci>
                </apply>
            </apply>
            <apply>
                <eq/>
                <ci>PCaK</ci>
                <apply>
                    <times/>
                    <cn cellml:units="dimensionless" type="e-notation">3.574<sep/>-4</cn>
                    <ci>PCa</ci>
                </apply>
            </apply>
            <apply>
                <eq/>
                <ci>PCaNap</ci>
                <apply>
                    <times/>
                    <cn cellml:units="dimensionless">0.00125</cn>
                    <ci>PCap</ci>
                </apply>
            </apply>
            <apply>
                <eq/>
                <ci>PCaKp</ci>
                <apply>
                    <times/>
                    <cn cellml:units="dimensionless" type="e-notation">3.574<sep/>-4</cn>
                    <ci>PCap</ci>
                </apply>
            </apply>
            <apply>
                <eq/>
                <ci>fICaLp</ci>
                <apply>
                    <divide/>
                    <cn cellml:units="dimensionless">1</cn>
                    <apply>
                        <plus/>
                        <cn cellml:units="dimensionless">1</cn>
                        <apply>
                            <divide/>
                            <ci>KmCaMK</ci>
                            <ci>CaMKa</ci>
                        </apply>
                    </apply>
                </apply>
            </apply>
            <apply>
                <eq/>
                <ci>ICaL_ss</ci>
                <apply>
                    <times/>
                    <ci>ICaL_fractionSS</ci>
                    <apply>
                        <plus/>
                        <apply>
                            <times/>
                            <apply>
                                <minus/>
                                <cn cellml:units="dimensionless">1</cn>
                                <ci>fICaLp</ci>
                            </apply>
                            <ci>PCa</ci>
                            <ci>PhiCaL_ss</ci>
                            <ci>d</ci>
                            <apply>
                                <plus/>
                                <apply>
                                    <times/>
                                    <ci>f</ci>
                                    <apply>
                                        <minus/>
                                        <cn cellml:units="dimensionless">1</cn>
                                        <ci>nca_ss</ci>
                                    </apply>
                                </apply>
                                <apply>
                                    <times/>
                                    <ci>jca</ci>
                                    <ci>fca</ci>
                                    <ci>nca_ss</ci>
                                </apply>
                            </apply>
                        </apply>
                        <apply>
                            <times/>
                            <ci>fICaLp</ci>
                            <ci>PCap</ci>
                            <ci>PhiCaL_ss</ci>
                            <ci>d</ci>
                            <apply>
                                <plus/>
                                <apply>
                                    <times/>
                                    <ci>fp</ci>
                                    <apply>
                                        <minus/>
                                        <cn cellml:units="dimensionless">1</cn>
                                        <ci>nca_ss</ci>
                                    </apply>
                                </apply>
                                <apply>
                                    <times/>
                                    <ci>jca</ci>
                                    <ci>fcap</ci>
                                    <ci>nca_ss</ci>
                                </apply>
                            </apply>
                        </apply>
                    </apply>
                </apply>
            </apply>
            <apply>
                <eq/>
                <ci>ICaNa_ss</ci>
                <apply>
                    <times/>
                    <ci>ICaL_fractionSS</ci>
                    <apply>
                        <plus/>
                        <apply>
                            <times/>
                            <apply>
                                <minus/>
                                <cn cellml:units="dimensionless">1</cn>
                                <ci>fICaLp</ci>
                            </apply>
                            <ci>PCaNa</ci>
                            <ci>PhiCaNa_ss</ci>
                            <ci>d</ci>
                            <apply>
                                <plus/>
                                <apply>
                                    <times/>
                                    <ci>f</ci>
                                    <apply>
                                        <minus/>
                                        <cn cellml:units="dimensionless">1</cn>
                                        <ci>nca_ss</ci>
                                    </apply>
                                </apply>
                                <apply>
                                    <times/>
                                    <ci>jca</ci>
                                    <ci>fca</ci>
                                    <ci>nca_ss</ci>
                                </apply>
                            </apply>
                        </apply>
                        <apply>
                            <times/>
                            <ci>fICaLp</ci>
                            <ci>PCaNap</ci>
                            <ci>PhiCaNa_ss</ci>
                            <ci>d</ci>
                            <apply>
                                <plus/>
                                <apply>
                                    <times/>
                                    <ci>fp</ci>
                                    <apply>
                                        <minus/>
                                        <cn cellml:units="dimensionless">1</cn>
                                        <ci>nca_ss</ci>
                                    </apply>
                                </apply>
                                <apply>
                                    <times/>
                                    <ci>jca</ci>
                                    <ci>fcap</ci>
                                    <ci>nca_ss</ci>
                                </apply>
                            </apply>
                        </apply>
                    </apply>
                </apply>
            </apply>
            <apply>
                <eq/>
                <ci>ICaK_ss</ci>
                <apply>
                    <times/>
                    <ci>ICaL_fractionSS</ci>
                    <apply>
                        <plus/>
                        <apply>
                            <times/>
                            <apply>
                                <minus/>
                                <cn cellml:units="dimensionless">1</cn>
                                <ci>fICaLp</ci>
                            </apply>
                            <ci>PCaK</ci>
                            <ci>PhiCaK_ss</ci>
                            <ci>d</ci>
                            <apply>
                                <plus/>
                                <apply>
                                    <times/>
                                    <ci>f</ci>
                                    <apply>
                                        <minus/>
                                        <cn cellml:units="dimensionless">1</cn>
                                        <ci>nca_ss</ci>
                                    </apply>
                                </apply>
                                <apply>
                                    <times/>
                                    <ci>jca</ci>
                                    <ci>fca</ci>
                                    <ci>nca_ss</ci>
                                </apply>
                            </apply>
                        </apply>
                        <apply>
                            <times/>
                            <ci>fICaLp</ci>
                            <ci>PCaKp</ci>
                            <ci>PhiCaK_ss</ci>
                            <ci>d</ci>
                            <apply>
                                <plus/>
                                <apply>
                                    <times/>
                                    <ci>fp</ci>
                                    <apply>
                                        <minus/>
                                        <cn cellml:units="dimensionless">1</cn>
                                        <ci>nca_ss</ci>
                                    </apply>
                                </apply>
                                <apply>
                                    <times/>
                                    <ci>jca</ci>
                                    <ci>fcap</ci>
                                    <ci>nca_ss</ci>
                                </apply>
                            </apply>
                        </apply>
                    </apply>
                </apply>
            </apply>
            <apply>
                <eq/>
                <ci>anca_i</ci>
                <apply>
                    <divide/>
                    <cn cellml:units="dimensionless">1</cn>
                    <apply>
                        <plus/>
                        <apply>
                            <divide/>
                            <ci>k2n</ci>
                            <ci>km2n</ci>
                        </apply>
                        <apply>
                            <power/>
                            <apply>
                                <plus/>
                                <cn cellml:units="dimensionless">1</cn>
                                <apply>
                                    <divide/>
                                    <ci>Kmn</ci>
                                    <ci>cai</ci>
                                </apply>
                            </apply>
                            <cn cellml:units="dimensionless">4</cn>
                        </apply>
                    </apply>
                </apply>
            </apply>
            <apply>
                <eq/>
                <apply>
                    <diff/>
                    <bvar>
                        <ci>time</ci>
                    </bvar>
                    <ci>nca_i</ci>
                </apply>
                <apply>
                    <minus/>
                    <apply>
                        <times/>
                        <ci>anca_i</ci>
                        <ci>k2n</ci>
                    </apply>
                    <apply>
                        <times/>
                        <ci>nca_i</ci>
                        <ci>km2n</ci>
                    </apply>
                </apply>
            </apply>
            <apply>
                <eq/>
                <ci>Ii</ci>
                <apply>
                    <divide/>
                    <apply>
                        <times/>
                        <cn cellml:units="dimensionless">0.5</cn>
                        <apply>
                            <plus/>
                            <ci>nai</ci>
                            <ci>ki</ci>
                            <ci>cli</ci>
                            <apply>
                                <times/>
                                <cn cellml:units="dimensionless">4</cn>
                                <ci>cai</ci>
                            </apply>
                        </apply>
                    </apply>
                    <cn cellml:units="millimolar">1000</cn>
                </apply>
            </apply>
            <apply>
                <eq/>
                <ci>gamma_cai</ci>
                <apply>
                    <exp/>
                    <apply>
                        <times/>
                        <apply>
                            <minus/>
                            <ci>constA</ci>
                        </apply>
                        <cn cellml:units="dimensionless">4</cn>
                        <apply>
                            <minus/>
                            <apply>
                                <divide/>
                                <apply>
                                    <root/>
                                    <ci>Ii</ci>
                                </apply>
                                <apply>
                                    <plus/>
                                    <cn cellml:units="dimensionless">1</cn>
                                    <apply>
                                        <root/>
                                        <ci>Ii</ci>
                                    </apply>
                                </apply>
                            </apply>
                            <apply>
                                <times/>
                                <cn cellml:units="dimensionless">0.3</cn>
                                <ci>Ii</ci>
                            </apply>
                        </apply>
                    </apply>
                </apply>
            </apply>
            <apply>
                <eq/>
                <ci>gamma_nai</ci>
                <apply>
                    <exp/>
                    <apply>
                        <times/>
                        <apply>
                            <minus/>
                            <ci>constA</ci>
                        </apply>
                        <cn cellml:units="dimensionless">1</cn>
                        <apply>
                            <minus/>
                            <apply>
                                <divide/>
                                <apply>
                                    <root/>
                                    <ci>Ii</ci>
                                </apply>
                                <apply>
                                    <plus/>
                                    <cn cellml:units="dimensionless">1</cn>
                                    <apply>
                                        <root/>
                                        <ci>Ii</ci>
                                    </apply>
                                </apply>
                            </apply>
                            <apply>
                                <times/>
                                <cn cellml:units="dimensionless">0.3</cn>
                                <ci>Ii</ci>
                            </apply>
                        </apply>
                    </apply>
                </apply>
            </apply>
            <apply>
                <eq/>
                <ci>gamma_ki</ci>
                <apply>
                    <exp/>
                    <apply>
                        <times/>
                        <apply>
                            <minus/>
                            <ci>constA</ci>
                        </apply>
                        <cn cellml:units="dimensionless">1</cn>
                        <apply>
                            <minus/>
                            <apply>
                                <divide/>
                                <apply>
                                    <root/>
                                    <ci>Ii</ci>
                                </apply>
                                <apply>
                                    <plus/>
                                    <cn cellml:units="dimensionless">1</cn>
                                    <apply>
                                        <root/>
                                        <ci>Ii</ci>
                                    </apply>
                                </apply>
                            </apply>
                            <apply>
                                <times/>
                                <cn cellml:units="dimensionless">0.3</cn>
                                <ci>Ii</ci>
                            </apply>
                        </apply>
                    </apply>
                </apply>
            </apply>
            <apply>
                <eq/>
                <ci>PhiCaL_i</ci>
                <apply>
                    <divide/>
                    <apply>
                        <times/>
                        <cn cellml:units="dimensionless">4</cn>
                        <ci>vffrt</ci>
                        <apply>
                            <minus/>
                            <apply>
                                <times/>
                                <ci>gamma_cai</ci>
                                <ci>cai</ci>
                                <apply>
                                    <exp/>
                                    <apply>
                                        <times/>
                                        <cn cellml:units="dimensionless">2</cn>
                                        <ci>vfrt</ci>
                                    </apply>
                                </apply>
                            </apply>
                            <apply>
                                <times/>
                                <ci>gamma_cao</ci>
                                <ci>cao</ci>
                            </apply>
                        </apply>
                    </apply>
                    <apply>
                        <minus/>
                        <apply>
                            <exp/>
                            <apply>
                                <times/>
                                <cn cellml:units="dimensionless">2</cn>
                                <ci>vfrt</ci>
                            </apply>
                        </apply>
                        <cn cellml:units="dimensionless">1</cn>
                    </apply>
                </apply>
            </apply>
            <apply>
                <eq/>
                <ci>PhiCaNa_i</ci>
                <apply>
                    <divide/>
                    <apply>
                        <times/>
                        <cn cellml:units="dimensionless">1</cn>
                        <ci>vffrt</ci>
                        <apply>
                            <minus/>
                            <apply>
                                <times/>
                                <ci>gamma_nai</ci>
                                <ci>nai</ci>
                                <apply>
                                    <exp/>
                                    <apply>
                                        <times/>
                                        <cn cellml:units="dimensionless">1</cn>
                                        <ci>vfrt</ci>
                                    </apply>
                                </apply>
                            </apply>
                            <apply>
                                <times/>
                                <ci>gamma_nao</ci>
                                <ci>nao</ci>
                            </apply>
                        </apply>
                    </apply>
                    <apply>
                        <minus/>
                        <apply>
                            <exp/>
                            <apply>
                                <times/>
                                <cn cellml:units="dimensionless">1</cn>
                                <ci>vfrt</ci>
                            </apply>
                        </apply>
                        <cn cellml:units="dimensionless">1</cn>
                    </apply>
                </apply>
            </apply>
            <apply>
                <eq/>
                <ci>PhiCaK_i</ci>
                <apply>
                    <divide/>
                    <apply>
                        <times/>
                        <cn cellml:units="dimensionless">1</cn>
                        <ci>vffrt</ci>
                        <apply>
                            <minus/>
                            <apply>
                                <times/>
                                <ci>gamma_ki</ci>
                                <ci>ki</ci>
                                <apply>
                                    <exp/>
                                    <apply>
                                        <times/>
                                        <cn cellml:units="dimensionless">1</cn>
                                        <ci>vfrt</ci>
                                    </apply>
                                </apply>
                            </apply>
                            <apply>
                                <times/>
                                <ci>gamma_ko</ci>
                                <ci>ko</ci>
                            </apply>
                        </apply>
                    </apply>
                    <apply>
                        <minus/>
                        <apply>
                            <exp/>
                            <apply>
                                <times/>
                                <cn cellml:units="dimensionless">1</cn>
                                <ci>vfrt</ci>
                            </apply>
                        </apply>
                        <cn cellml:units="dimensionless">1</cn>
                    </apply>
                </apply>
            </apply>
            <apply>
                <eq/>
                <ci>ICaL_i</ci>
                <apply>
                    <times/>
                    <apply>
                        <minus/>
                        <cn cellml:units="dimensionless">1</cn>
                        <ci>ICaL_fractionSS</ci>
                    </apply>
                    <apply>
                        <plus/>
                        <apply>
                            <times/>
                            <apply>
                                <minus/>
                                <cn cellml:units="dimensionless">1</cn>
                                <ci>fICaLp</ci>
                            </apply>
                            <ci>PCa</ci>
                            <ci>PhiCaL_i</ci>
                            <ci>d</ci>
                            <apply>
                                <plus/>
                                <apply>
                                    <times/>
                                    <ci>f</ci>
                                    <apply>
                                        <minus/>
                                        <cn cellml:units="dimensionless">1</cn>
                                        <ci>nca_i</ci>
                                    </apply>
                                </apply>
                                <apply>
                                    <times/>
                                    <ci>jca</ci>
                                    <ci>fca</ci>
                                    <ci>nca_i</ci>
                                </apply>
                            </apply>
                        </apply>
                        <apply>
                            <times/>
                            <ci>fICaLp</ci>
                            <ci>PCap</ci>
                            <ci>PhiCaL_i</ci>
                            <ci>d</ci>
                            <apply>
                                <plus/>
                                <apply>
                                    <times/>
                                    <ci>fp</ci>
                                    <apply>
                                        <minus/>
                                        <cn cellml:units="dimensionless">1</cn>
                                        <ci>nca_i</ci>
                                    </apply>
                                </apply>
                                <apply>
                                    <times/>
                                    <ci>jca</ci>
                                    <ci>fcap</ci>
                                    <ci>nca_i</ci>
                                </apply>
                            </apply>
                        </apply>
                    </apply>
                </apply>
            </apply>
            <apply>
                <eq/>
                <ci>ICaNa_i</ci>
                <apply>
                    <times/>
                    <apply>
                        <minus/>
                        <cn cellml:units="dimensionless">1</cn>
                        <ci>ICaL_fractionSS</ci>
                    </apply>
                    <apply>
                        <plus/>
                        <apply>
                            <times/>
                            <apply>
                                <minus/>
                                <cn cellml:units="dimensionless">1</cn>
                                <ci>fICaLp</ci>
                            </apply>
                            <ci>PCaNa</ci>
                            <ci>PhiCaNa_i</ci>
                            <ci>d</ci>
                            <apply>
                                <plus/>
                                <apply>
                                    <times/>
                                    <ci>f</ci>
                                    <apply>
                                        <minus/>
                                        <cn cellml:units="dimensionless">1</cn>
                                        <ci>nca_i</ci>
                                    </apply>
                                </apply>
                                <apply>
                                    <times/>
                                    <ci>jca</ci>
                                    <ci>fca</ci>
                                    <ci>nca_i</ci>
                                </apply>
                            </apply>
                        </apply>
                        <apply>
                            <times/>
                            <ci>fICaLp</ci>
                            <ci>PCaNap</ci>
                            <ci>PhiCaNa_i</ci>
                            <ci>d</ci>
                            <apply>
                                <plus/>
                                <apply>
                                    <times/>
                                    <ci>fp</ci>
                                    <apply>
                                        <minus/>
                                        <cn cellml:units="dimensionless">1</cn>
                                        <ci>nca_i</ci>
                                    </apply>
                                </apply>
                                <apply>
                                    <times/>
                                    <ci>jca</ci>
                                    <ci>fcap</ci>
                                    <ci>nca_i</ci>
                                </apply>
                            </apply>
                        </apply>
                    </apply>
                </apply>
            </apply>
            <apply>
                <eq/>
                <ci>ICaK_i</ci>
                <apply>
                    <times/>
                    <apply>
                        <minus/>
                        <cn cellml:units="dimensionless">1</cn>
                        <ci>ICaL_fractionSS</ci>
                    </apply>
                    <apply>
                        <plus/>
                        <apply>
                            <times/>
                            <apply>
                                <minus/>
                                <cn cellml:units="dimensionless">1</cn>
                                <ci>fICaLp</ci>
                            </apply>
                            <ci>PCaK</ci>
                            <ci>PhiCaK_i</ci>
                            <ci>d</ci>
                            <apply>
                                <plus/>
                                <apply>
                                    <times/>
                                    <ci>f</ci>
                                    <apply>
                                        <minus/>
                                        <cn cellml:units="dimensionless">1</cn>
                                        <ci>nca_i</ci>
                                    </apply>
                                </apply>
                                <apply>
                                    <times/>
                                    <ci>jca</ci>
                                    <ci>fca</ci>
                                    <ci>nca_i</ci>
                                </apply>
                            </apply>
                        </apply>
                        <apply>
                            <times/>
                            <ci>fICaLp</ci>
                            <ci>PCaKp</ci>
                            <ci>PhiCaK_i</ci>
                            <ci>d</ci>
                            <apply>
                                <plus/>
                                <apply>
                                    <times/>
                                    <ci>fp</ci>
                                    <apply>
                                        <minus/>
                                        <cn cellml:units="dimensionless">1</cn>
                                        <ci>nca_i</ci>
                                    </apply>
                                </apply>
                                <apply>
                                    <times/>
                                    <ci>jca</ci>
                                    <ci>fcap</ci>
                                    <ci>nca_i</ci>
                                </apply>
                            </apply>
                        </apply>
                    </apply>
                </apply>
            </apply>
            <apply>
                <eq/>
                <ci>ICaL</ci>
                <apply>
                    <plus/>
                    <ci>ICaL_ss</ci>
                    <ci>ICaL_i</ci>
                </apply>
            </apply>
            <apply>
                <eq/>
                <ci>ICaNa</ci>
                <apply>
                    <plus/>
                    <ci>ICaNa_ss</ci>
                    <ci>ICaNa_i</ci>
                </apply>
            </apply>
            <apply>
                <eq/>
                <ci>ICaK</ci>
                <apply>
                    <plus/>
                    <ci>ICaK_ss</ci>
                    <ci>ICaK_i</ci>
                </apply>
            </apply>
        </math>
    </component>
    <component name="IKr">
        <variable cmeta:id="membrane_rapid_delayed_rectifier_potassium_current_conductance" initial_value="0.0362" name="GKr_b" units="milliS_per_microF">
	<rdf:RDF xmlns:rdf="http://www.w3.org/1999/02/22-rdf-syntax-ns#" xmlns:bqbiol="http://biomodels.net/biology-qualifiers/">
            <rdf:Description rdf:about="#membrane_rapid_delayed_rectifier_potassium_current_conductance">
               <modifiable-parameter xmlns="https://chaste.comlab.ox.ac.uk/cellml/ns/pycml#">yes</modifiable-parameter>
               <bqbiol:is rdf:resource="https://chaste.comlab.ox.ac.uk/cellml/ns/oxford-metadata#membrane_rapid_delayed_rectifier_potassium_current_conductance"/>
            </rdf:Description>
         </rdf:RDF>
      </variable>
        <variable initial_value="0.000668758015778017" name="C1" units="dimensionless"/>
        <variable initial_value="0.000810861236211973" name="C2" units="dimensionless"/>
        <variable initial_value="0.998183899620739" name="C3" units="dimensionless"/>
        <variable initial_value="1.10940012040190e-05" name="I" units="dimensionless"/>
        <variable initial_value="0.000325386953628556" name="O" units="dimensionless"/>
        <variable name="alpha" units="per_millisecond"/>
        <variable name="beta" units="per_millisecond"/>
        <variable initial_value="0.154375" name="alpha_1" units="per_millisecond"/>
        <variable initial_value="0.1911" name="beta_1" units="per_millisecond"/>
        <variable name="alpha_2" units="per_millisecond"/>
        <variable name="beta_2" units="per_millisecond"/>
        <variable name="alpha_i" units="per_millisecond"/>
        <variable name="beta_i" units="per_millisecond"/>
        <variable name="alpha_C2ToI" units="per_millisecond"/>
        <variable name="beta_ItoC2" units="per_millisecond"/>
        <variable name="v" public_interface="in" units="millivolt"/>
        <variable name="vfrt" public_interface="in" units="dimensionless"/>
        <variable name="time" public_interface="in" units="millisecond"/>
        <variable name="celltype" public_interface="in" units="dimensionless"/>
        <variable name="GKr" units="milliS_per_microF"/>
        <variable name="EK" public_interface="in" units="millivolt"/>
        <variable name="ko" public_interface="in" units="millimolar"/>
        <variable cmeta:id="membrane_rapid_delayed_rectifier_potassium_current" name="IKr" public_interface="out" units="microA_per_microF"/>
        <math xmlns="http://www.w3.org/1998/Math/MathML">
            <apply>
                <eq/>
                <ci>alpha</ci>
                <apply>
                    <times/>
                    <cn cellml:units="per_millisecond">0.1161</cn>
                    <apply>
                        <exp/>
                        <apply>
                            <times/>
                            <cn cellml:units="dimensionless">0.2990</cn>
                            <ci>vfrt</ci>
                        </apply>
                    </apply>
                </apply>
            </apply>
            <apply>
                <eq/>
                <ci>beta</ci>
                <apply>
                    <times/>
                    <cn cellml:units="per_millisecond">0.2442</cn>
                    <apply>
                        <exp/>
                        <apply>
                            <times/>
                            <apply>
                                <minus/>
                                <cn cellml:units="dimensionless">1.604</cn>
                            </apply>
                            <ci>vfrt</ci>
                        </apply>
                    </apply>
                </apply>
            </apply>
            <apply>
                <eq/>
                <ci>alpha_2</ci>
                <apply>
                    <times/>
                    <cn cellml:units="per_millisecond">0.0578</cn>
                    <apply>
                        <exp/>
                        <apply>
                            <times/>
                            <cn cellml:units="dimensionless">0.9710</cn>
                            <ci>vfrt</ci>
                        </apply>
                    </apply>
                </apply>
            </apply>
            <apply>
                <eq/>
                <ci>beta_2</ci>
                <apply>
                    <times/>
                    <cn cellml:units="per_millisecond" type="e-notation">0.349<sep/>-3</cn>
                    <apply>
                        <exp/>
                        <apply>
                            <times/>
                            <apply>
                                <minus/>
                                <cn cellml:units="dimensionless">1.062</cn>
                            </apply>
                            <ci>vfrt</ci>
                        </apply>
                    </apply>
                </apply>
            </apply>
            <apply>
                <eq/>
                <ci>alpha_i</ci>
                <apply>
                    <times/>
                    <cn cellml:units="per_millisecond">0.2533</cn>
                    <apply>
                        <exp/>
                        <apply>
                            <times/>
                            <cn cellml:units="dimensionless">0.5953</cn>
                            <ci>vfrt</ci>
                        </apply>
                    </apply>
                </apply>
            </apply>
            <apply>
                <eq/>
                <ci>beta_i</ci>
                <apply>
                    <times/>
                    <cn cellml:units="per_millisecond">0.06525</cn>
                    <apply>
                        <exp/>
                        <apply>
                            <times/>
                            <apply>
                                <minus/>
                                <cn cellml:units="dimensionless">0.8209</cn>
                            </apply>
                            <ci>vfrt</ci>
                        </apply>
                    </apply>
                </apply>
            </apply>
            <apply>
                <eq/>
                <ci>alpha_C2ToI</ci>
                <apply>
                    <times/>
                    <cn cellml:units="per_millisecond" type="e-notation">0.52<sep/>-4</cn>
                    <apply>
                        <exp/>
                        <apply>
                            <times/>
                            <cn cellml:units="dimensionless">1.525</cn>
                            <ci>vfrt</ci>
                        </apply>
                    </apply>
                </apply>
            </apply>
            <apply>
                <eq/>
                <ci>beta_ItoC2</ci>
                <apply>
                    <divide/>
                    <apply>
                        <times/>
                        <ci>beta_2</ci>
                        <ci>beta_i</ci>
                        <ci>alpha_C2ToI</ci>
                    </apply>
                    <apply>
                        <times/>
                        <ci>alpha_2</ci>
                        <ci>alpha_i</ci>
                    </apply>
                </apply>
            </apply>
            <apply>
                <eq/>
                <apply>
                    <diff/>
                    <bvar>
                        <ci>time</ci>
                    </bvar>
                    <ci>C3</ci>
                </apply>
                <apply>
                    <minus/>
                    <apply>
                        <times/>
                        <ci>beta</ci>
                        <ci>C2</ci>
                    </apply>
                    <apply>
                        <times/>
                        <ci>alpha</ci>
                        <ci>C3</ci>
                    </apply>
                </apply>
            </apply>
            <apply>
                <eq/>
                <apply>
                    <diff/>
                    <bvar>
                        <ci>time</ci>
                    </bvar>
                    <ci>C2</ci>
                </apply>
                <apply>
                    <minus/>
                    <apply>
                        <plus/>
                        <apply>
                            <times/>
                            <ci>alpha</ci>
                            <ci>C3</ci>
                        </apply>
                        <apply>
                            <times/>
                            <ci>beta_1</ci>
                            <ci>C1</ci>
                        </apply>
                    </apply>
                    <apply>
                        <times/>
                        <apply>
                            <plus/>
                            <ci>beta</ci>
                            <ci>alpha_1</ci>
                        </apply>
                        <ci>C2</ci>
                    </apply>
                </apply>
            </apply>
            <apply>
                <eq/>
                <apply>
                    <diff/>
                    <bvar>
                        <ci>time</ci>
                    </bvar>
                    <ci>C1</ci>
                </apply>
                <apply>
                    <minus/>
                    <apply>
                        <plus/>
                        <apply>
                            <times/>
                            <ci>alpha_1</ci>
                            <ci>C2</ci>
                        </apply>
                        <apply>
                            <times/>
                            <ci>beta_2</ci>
                            <ci>O</ci>
                        </apply>
                        <apply>
                            <times/>
                            <ci>beta_ItoC2</ci>
                            <ci>I</ci>
                        </apply>
                    </apply>
                    <apply>
                        <times/>
                        <apply>
                            <plus/>
                            <ci>beta_1</ci>
                            <ci>alpha_2</ci>
                            <ci>alpha_C2ToI</ci>
                        </apply>
                        <ci>C1</ci>
                    </apply>
                </apply>
            </apply>
            <apply>
                <eq/>
                <apply>
                    <diff/>
                    <bvar>
                        <ci>time</ci>
                    </bvar>
                    <ci>O</ci>
                </apply>
                <apply>
                    <minus/>
                    <apply>
                        <plus/>
                        <apply>
                            <times/>
                            <ci>alpha_2</ci>
                            <ci>C1</ci>
                        </apply>
                        <apply>
                            <times/>
                            <ci>beta_i</ci>
                            <ci>I</ci>
                        </apply>
                    </apply>
                    <apply>
                        <times/>
                        <apply>
                            <plus/>
                            <ci>beta_2</ci>
                            <ci>alpha_i</ci>
                        </apply>
                        <ci>O</ci>
                    </apply>
                </apply>
            </apply>
            <apply>
                <eq/>
                <apply>
                    <diff/>
                    <bvar>
                        <ci>time</ci>
                    </bvar>
                    <ci>I</ci>
                </apply>
                <apply>
                    <minus/>
                    <apply>
                        <plus/>
                        <apply>
                            <times/>
                            <ci>alpha_C2ToI</ci>
                            <ci>C1</ci>
                        </apply>
                        <apply>
                            <times/>
                            <ci>alpha_i</ci>
                            <ci>O</ci>
                        </apply>
                    </apply>
                    <apply>
                        <times/>
                        <apply>
                            <plus/>
                            <ci>beta_ItoC2</ci>
                            <ci>beta_i</ci>
                        </apply>
                        <ci>I</ci>
                    </apply>
                </apply>
            </apply>
            <apply>
                <eq/>
                <ci>GKr</ci>
                <piecewise>
                    <piece>
                        <apply>
                            <times/>
                            <ci>GKr_b</ci>
                            <cn cellml:units="dimensionless">1.3</cn>
                        </apply>
                        <apply>
                            <eq/>
                            <ci>celltype</ci>
                            <cn cellml:units="dimensionless">1</cn>
                        </apply>
                    </piece>
                    <piece>
                        <apply>
                            <times/>
                            <ci>GKr_b</ci>
                            <cn cellml:units="dimensionless">0.8</cn>
                        </apply>
                        <apply>
                            <eq/>
                            <ci>celltype</ci>
                            <cn cellml:units="dimensionless">2</cn>
                        </apply>
                    </piece>
                    <otherwise>
                        <ci>GKr_b</ci>
                    </otherwise>
                </piecewise>
            </apply>
            <apply>
                <eq/>
                <ci>IKr</ci>
                <apply>
                    <times/>
                    <ci>GKr</ci>
                    <apply>
                        <root/>
                        <apply>
                            <divide/>
                            <ci>ko</ci>
                            <cn cellml:units="millimolar">5.4</cn>
                        </apply>
                    </apply>
                    <ci>O</ci>
                    <apply>
                        <minus/>
                        <ci>v</ci>
                        <ci>EK</ci>
                    </apply>
                </apply>
            </apply>
        </math>
    </component>
    <component name="IKs">
        <variable cmeta:id="membrane_slow_delayed_rectifier_potassium_current_conductance" initial_value="0.0011" name="GKs_b" units="milliS_per_microF">
	<rdf:RDF xmlns:rdf="http://www.w3.org/1999/02/22-rdf-syntax-ns#" xmlns:bqbiol="http://biomodels.net/biology-qualifiers/">
            <rdf:Description rdf:about="#membrane_slow_delayed_rectifier_potassium_current_conductance">
               <modifiable-parameter xmlns="https://chaste.comlab.ox.ac.uk/cellml/ns/pycml#">yes</modifiable-parameter>
               <bqbiol:is rdf:resource="https://chaste.comlab.ox.ac.uk/cellml/ns/oxford-metadata#membrane_slow_delayed_rectifier_potassium_current_conductance"/>
            </rdf:Description>
         </rdf:RDF>
      </variable>
        <variable name="GKs" units="milliS_per_microF"/>
        <variable name="xs1ss" units="dimensionless"/>
        <variable name="xs2ss" units="dimensionless"/>
        <variable name="txs1" units="millisecond"/>
        <variable initial_value="0.261304831330569" name="xs1" units="dimensionless"/>
        <variable initial_value="0.000164022920074102" name="xs2" units="dimensionless"/>
        <variable name="KsCa" units="dimensionless"/>
        <variable name="v" public_interface="in" units="millivolt"/>
        <variable name="time" public_interface="in" units="millisecond"/>
        <variable name="celltype" public_interface="in" units="dimensionless"/>
        <variable name="EKs" public_interface="in" units="millivolt"/>
        <variable cmeta:id="membrane_slow_delayed_rectifier_potassium_current" name="IKs" public_interface="out" units="microA_per_microF"/>
        <variable name="txs2" units="millisecond"/>
        <variable name="cai" public_interface="in" units="millimolar"/>
        <math xmlns="http://www.w3.org/1998/Math/MathML">
            <apply>
                <eq/>
                <ci>xs1ss</ci>
                <apply>
                    <divide/>
                    <cn cellml:units="dimensionless">1</cn>
                    <apply>
                        <plus/>
                        <cn cellml:units="dimensionless">1</cn>
                        <apply>
                            <exp/>
                            <apply>
                                <divide/>
                                <apply>
                                    <minus/>
                                    <apply>
                                        <plus/>
                                        <ci>v</ci>
                                        <cn cellml:units="millivolt">11.6</cn>
                                    </apply>
                                </apply>
                                <cn cellml:units="millivolt">8.932</cn>
                            </apply>
                        </apply>
                    </apply>
                </apply>
            </apply>
            <apply>
                <eq/>
                <ci>txs1</ci>
                <apply>
                    <plus/>
                    <cn cellml:units="millisecond">817.3</cn>
                    <apply>
                        <divide/>
                        <cn cellml:units="millisecond">1</cn>
                        <apply>
                            <plus/>
                            <apply>
                                <times/>
                                <cn cellml:units="dimensionless" type="e-notation">2.326<sep/>-4</cn>
                                <apply>
                                    <exp/>
                                    <apply>
                                        <divide/>
                                        <apply>
                                            <plus/>
                                            <ci>v</ci>
                                            <cn cellml:units="millivolt">48.28</cn>
                                        </apply>
                                        <cn cellml:units="millivolt">17.8</cn>
                                    </apply>
                                </apply>
                            </apply>
                            <apply>
                                <times/>
                                <cn cellml:units="dimensionless">0.001292</cn>
                                <apply>
                                    <exp/>
                                    <apply>
                                        <divide/>
                                        <apply>
                                            <minus/>
                                            <apply>
                                                <plus/>
                                                <ci>v</ci>
                                                <cn cellml:units="millivolt">210</cn>
                                            </apply>
                                        </apply>
                                        <cn cellml:units="millivolt">230</cn>
                                    </apply>
                                </apply>
                            </apply>
                        </apply>
                    </apply>
                </apply>
            </apply>
            <apply>
                <eq/>
                <apply>
                    <diff/>
                    <bvar>
                        <ci>time</ci>
                    </bvar>
                    <ci>xs1</ci>
                </apply>
                <apply>
                    <divide/>
                    <apply>
                        <minus/>
                        <ci>xs1ss</ci>
                        <ci>xs1</ci>
                    </apply>
                    <ci>txs1</ci>
                </apply>
            </apply>
            <apply>
                <eq/>
                <ci>xs2ss</ci>
                <ci>xs1ss</ci>
            </apply>
            <apply>
                <eq/>
                <ci>txs2</ci>
                <apply>
                    <divide/>
                    <cn cellml:units="millisecond">1</cn>
                    <apply>
                        <plus/>
                        <apply>
                            <times/>
                            <cn cellml:units="dimensionless">0.01</cn>
                            <apply>
                                <exp/>
                                <apply>
                                    <divide/>
                                    <apply>
                                        <minus/>
                                        <ci>v</ci>
                                        <cn cellml:units="millivolt">50</cn>
                                    </apply>
                                    <cn cellml:units="millivolt">20</cn>
                                </apply>
                            </apply>
                        </apply>
                        <apply>
                            <times/>
                            <cn cellml:units="dimensionless">0.0193</cn>
                            <apply>
                                <exp/>
                                <apply>
                                    <divide/>
                                    <apply>
                                        <minus/>
                                        <apply>
                                            <plus/>
                                            <ci>v</ci>
                                            <cn cellml:units="millivolt">66.54</cn>
                                        </apply>
                                    </apply>
                                    <cn cellml:units="millivolt">31</cn>
                                </apply>
                            </apply>
                        </apply>
                    </apply>
                </apply>
            </apply>
            <apply>
                <eq/>
                <apply>
                    <diff/>
                    <bvar>
                        <ci>time</ci>
                    </bvar>
                    <ci>xs2</ci>
                </apply>
                <apply>
                    <divide/>
                    <apply>
                        <minus/>
                        <ci>xs2ss</ci>
                        <ci>xs2</ci>
                    </apply>
                    <ci>txs2</ci>
                </apply>
            </apply>
            <apply>
                <eq/>
                <ci>KsCa</ci>
                <apply>
                    <plus/>
                    <cn cellml:units="dimensionless">1</cn>
                    <apply>
                        <divide/>
                        <cn cellml:units="dimensionless">0.6</cn>
                        <apply>
                            <plus/>
                            <cn cellml:units="dimensionless">1</cn>
                            <apply>
                                <power/>
                                <apply>
                                    <divide/>
                                    <cn cellml:units="millimolar" type="e-notation">3.8<sep/>-5</cn>
                                    <ci>cai</ci>
                                </apply>
                                <cn cellml:units="dimensionless">1.4</cn>
                            </apply>
                        </apply>
                    </apply>
                </apply>
            </apply>
            <apply>
                <eq/>
                <ci>GKs</ci>
                <piecewise>
                    <piece>
                        <apply>
                            <times/>
                            <ci>GKs_b</ci>
                            <cn cellml:units="dimensionless">1.4</cn>
                        </apply>
                        <apply>
                            <eq/>
                            <ci>celltype</ci>
                            <cn cellml:units="dimensionless">1</cn>
                        </apply>
                    </piece>
                    <otherwise>
                        <ci>GKs_b</ci>
                    </otherwise>
                </piecewise>
            </apply>
            <apply>
                <eq/>
                <ci>IKs</ci>
                <apply>
                    <times/>
                    <ci>GKs</ci>
                    <ci>KsCa</ci>
                    <ci>xs1</ci>
                    <ci>xs2</ci>
                    <apply>
                        <minus/>
                        <ci>v</ci>
                        <ci>EKs</ci>
                    </apply>
                </apply>
            </apply>
        </math>
    </component>
    <component name="IK1">
        <variable name="GK1" units="milliS_per_microF"/>
        <variable cmeta:id="membrane_inward_rectifier_potassium_current_conductance" initial_value="0.7266" name="GK1_b" units="milliS_per_microF">
	<rdf:RDF xmlns:rdf="http://www.w3.org/1999/02/22-rdf-syntax-ns#" xmlns:bqbiol="http://biomodels.net/biology-qualifiers/">
            <rdf:Description rdf:about="#membrane_inward_rectifier_potassium_current_conductance">
               <modifiable-parameter xmlns="https://chaste.comlab.ox.ac.uk/cellml/ns/pycml#">yes</modifiable-parameter>
               <bqbiol:is rdf:resource="https://chaste.comlab.ox.ac.uk/cellml/ns/oxford-metadata#membrane_inward_rectifier_potassium_current_conductance"/>
            </rdf:Description>
         </rdf:RDF>
      </variable>    
        <variable name="aK1" units="dimensionless"/>
        <variable name="bK1" units="dimensionless"/>
        <variable name="K1ss" units="dimensionless"/>
        <variable name="v" public_interface="in" units="millivolt"/>
        <variable name="celltype" public_interface="in" units="dimensionless"/>
        <variable name="EK" public_interface="in" units="millivolt"/>
        <variable name="ko" public_interface="in" units="millimolar"/>
        <variable cmeta:id="membrane_inward_rectifier_potassium_current" name="IK1" public_interface="out" units="microA_per_microF"/>
        <math xmlns="http://www.w3.org/1998/Math/MathML">
            <apply>
                <eq/>
                <ci>aK1</ci>
                <apply>
                    <divide/>
                    <cn cellml:units="dimensionless">4.094</cn>
                    <apply>
                        <plus/>
                        <cn cellml:units="dimensionless">1</cn>
                        <apply>
                            <exp/>
                            <apply>
                                <times/>
                                <cn cellml:units="per_millivolt">0.1217</cn>
                                <apply>
                                    <minus/>
                                    <apply>
                                        <minus/>
                                        <ci>v</ci>
                                        <ci>EK</ci>
                                    </apply>
                                    <cn cellml:units="millivolt">49.934</cn>
                                </apply>
                            </apply>
                        </apply>
                    </apply>
                </apply>
            </apply>
            <apply>
                <eq/>
                <ci>bK1</ci>
                <apply>
                    <divide/>
                    <apply>
                        <plus/>
                        <apply>
                            <times/>
                            <cn cellml:units="dimensionless">15.72</cn>
                            <apply>
                                <exp/>
                                <apply>
                                    <times/>
                                    <cn cellml:units="per_millivolt">0.0674</cn>
                                    <apply>
                                        <minus/>
                                        <apply>
                                            <minus/>
                                            <ci>v</ci>
                                            <ci>EK</ci>
                                        </apply>
                                        <cn cellml:units="millivolt">3.257</cn>
                                    </apply>
                                </apply>
                            </apply>
                        </apply>
                        <apply>
                            <exp/>
                            <apply>
                                <times/>
                                <cn cellml:units="per_millivolt">0.0618</cn>
                                <apply>
                                    <minus/>
                                    <apply>
                                        <minus/>
                                        <ci>v</ci>
                                        <ci>EK</ci>
                                    </apply>
                                    <cn cellml:units="millivolt">594.31</cn>
                                </apply>
                            </apply>
                        </apply>
                    </apply>
                    <apply>
                        <plus/>
                        <cn cellml:units="dimensionless">1</cn>
                        <apply>
                            <exp/>
                            <apply>
                                <times/>
                                <apply>
                                    <minus/>
                                    <cn cellml:units="per_millivolt">0.1629</cn>
                                </apply>
                                <apply>
                                    <plus/>
                                    <apply>
                                        <minus/>
                                        <ci>v</ci>
                                        <ci>EK</ci>
                                    </apply>
                                    <cn cellml:units="millivolt">14.207</cn>
                                </apply>
                            </apply>
                        </apply>
                    </apply>
                </apply>
            </apply>
            <apply>
                <eq/>
                <ci>K1ss</ci>
                <apply>
                    <divide/>
                    <ci>aK1</ci>
                    <apply>
                        <plus/>
                        <ci>aK1</ci>
                        <ci>bK1</ci>
                    </apply>
                </apply>
            </apply>
            <apply>
                <eq/>
                <ci>GK1</ci>
                <piecewise>
                    <piece>
                        <apply>
                            <times/>
                            <ci>GK1_b</ci>
                            <cn cellml:units="dimensionless">1.2</cn>
                        </apply>
                        <apply>
                            <eq/>
                            <ci>celltype</ci>
                            <cn cellml:units="dimensionless">1</cn>
                        </apply>
                    </piece>
                    <piece>
                        <apply>
                            <times/>
                            <ci>GK1_b</ci>
                            <cn cellml:units="dimensionless">1.3</cn>
                        </apply>
                        <apply>
                            <eq/>
                            <ci>celltype</ci>
                            <cn cellml:units="dimensionless">2</cn>
                        </apply>
                    </piece>
                    <otherwise>
                        <ci>GK1_b</ci>
                    </otherwise>
                </piecewise>
            </apply>
            <apply>
                <eq/>
                <ci>IK1</ci>
                <apply>
                    <times/>
                    <ci>GK1</ci>
                    <apply>
                        <root/>
                        <apply>
                            <divide/>
                            <ci>ko</ci>
                            <cn cellml:units="millimolar">5.4</cn>
                        </apply>
                    </apply>
                    <ci>K1ss</ci>
                    <apply>
                        <minus/>
                        <ci>v</ci>
                        <ci>EK</ci>
                    </apply>
                </apply>
            </apply>
        </math>
    </component>
    <component name="INaCa">
        <variable initial_value="0.35" name="INaCa_fractionSS" units="dimensionless"/>
        <variable initial_value="15" name="kna1" units="per_millisecond"/>
        <variable initial_value="5" name="kna2" units="per_millisecond"/>
        <variable initial_value="88.12" name="kna3" units="per_millisecond"/>
        <variable initial_value="12.5" name="kasymm" units="dimensionless"/>
        <variable initial_value="6e4" name="wna" units="dimensionless"/>
        <variable initial_value="6e4" name="wca" units="dimensionless"/>
        <variable initial_value="5e3" name="wnaca" units="dimensionless"/>
        <variable initial_value="1.5e6" name="kcaon" units="per_millisecond"/>
        <variable initial_value="5e3" name="kcaoff" units="per_millisecond"/>
        <variable initial_value="0.5224" name="qna" units="dimensionless"/>
        <variable initial_value="0.167" name="qca" units="dimensionless"/>
        <variable name="hna" units="dimensionless"/>
        <variable name="hca" units="dimensionless"/>
        <variable name="zca" public_interface="in" units="dimensionless"/>
        <variable initial_value="150e-6" name="KmCaAct" units="millimolar"/>
        <variable name="zna" public_interface="in" units="dimensionless"/>
        <variable cmeta:id="membrane_sodium_calcium_exchanger_current_conductance" initial_value="0.003456" name="Gncx_b" units="milliS_per_microF">
	<rdf:RDF xmlns:rdf="http://www.w3.org/1999/02/22-rdf-syntax-ns#" xmlns:bqbiol="http://biomodels.net/biology-qualifiers/">
            <rdf:Description rdf:about="#membrane_sodium_calcium_exchanger_current_conductance">
               <modifiable-parameter xmlns="https://chaste.comlab.ox.ac.uk/cellml/ns/pycml#">yes</modifiable-parameter>
               <bqbiol:is rdf:resource="https://chaste.comlab.ox.ac.uk/cellml/ns/oxford-metadata#membrane_sodium_calcium_exchanger_current_conductance"/>
            </rdf:Description>
         </rdf:RDF>
      </variable>    
        <variable name="Gncx" units="milliS_per_microF"/>
        <variable name="v" public_interface="in" units="millivolt"/>
        <variable name="vfrt" public_interface="in" units="dimensionless"/>
        <variable name="nai" public_interface="in" units="millimolar"/>
        <variable name="nass" public_interface="in" units="millimolar"/>
        <variable name="cass" public_interface="in" units="millimolar"/>
        <variable name="nao" public_interface="in" units="millimolar"/>
        <variable name="cai" public_interface="in" units="millimolar"/>
        <variable name="cao" public_interface="in" units="millimolar"/>
        <variable name="h1_i" units="dimensionless"/>
        <variable name="h2_i" units="dimensionless"/>
        <variable name="h3_i" units="dimensionless"/>
        <variable name="h4_i" units="dimensionless"/>
        <variable name="h5_i" units="dimensionless"/>
        <variable name="h6_i" units="dimensionless"/>
        <variable name="h7_i" units="dimensionless"/>
        <variable name="h8_i" units="dimensionless"/>
        <variable name="h9_i" units="dimensionless"/>
        <variable name="h10_i" units="dimensionless"/>
        <variable name="h11_i" units="dimensionless"/>
        <variable name="h12_i" units="dimensionless"/>
        <variable name="k1_i" units="dimensionless"/>
        <variable name="k2_i" units="dimensionless"/>
        <variable name="k3p_i" units="dimensionless"/>
        <variable name="k3pp_i" units="dimensionless"/>
        <variable name="k3_i" units="dimensionless"/>
        <variable name="k4_i" units="dimensionless"/>
        <variable name="k4p_i" units="dimensionless"/>
        <variable name="k4pp_i" units="dimensionless"/>
        <variable name="k5_i" units="dimensionless"/>
        <variable name="k6_i" units="dimensionless"/>
        <variable name="k7_i" units="dimensionless"/>
        <variable name="k8_i" units="dimensionless"/>
        <variable name="x1_i" units="dimensionless"/>
        <variable name="x2_i" units="dimensionless"/>
        <variable name="x3_i" units="dimensionless"/>
        <variable name="x4_i" units="dimensionless"/>
        <variable name="E1_i" units="dimensionless"/>
        <variable name="E2_i" units="dimensionless"/>
        <variable name="E3_i" units="dimensionless"/>
        <variable name="E4_i" units="dimensionless"/>
        <variable name="allo_i" units="dimensionless"/>
        <variable name="JncxNa_i" units="millimolar_per_millisecond"/>
        <variable name="JncxCa_i" units="millimolar_per_millisecond"/>
        <variable name="celltype" public_interface="in" units="dimensionless"/>
<!--
        <variable cmeta:id="membrane_sodium_calcium_exchanger_current_i" name="INaCa_i" public_interface="out" units="microA_per_microF"/>
        <variable cmeta:id="membrane_sodium_calcium_exchanger_current_ss" name="INaCa_ss" public_interface="out" units="microA_per_microF"/>
-->
	<variable name="INaCa_i" public_interface="out" units="microA_per_microF"/>
        <variable name="INaCa_ss" public_interface="out" units="microA_per_microF"/>

        <variable name="h1_ss" units="dimensionless"/>
        <variable name="h2_ss" units="dimensionless"/>
        <variable name="h3_ss" units="dimensionless"/>
        <variable name="h4_ss" units="dimensionless"/>
        <variable name="h5_ss" units="dimensionless"/>
        <variable name="h6_ss" units="dimensionless"/>
        <variable name="h7_ss" units="dimensionless"/>
        <variable name="h8_ss" units="dimensionless"/>
        <variable name="h9_ss" units="dimensionless"/>
        <variable name="h10_ss" units="dimensionless"/>
        <variable name="h11_ss" units="dimensionless"/>
        <variable name="h12_ss" units="dimensionless"/>
        <variable name="k1_ss" units="dimensionless"/>
        <variable name="k2_ss" units="dimensionless"/>
        <variable name="k3p_ss" units="dimensionless"/>
        <variable name="k3pp_ss" units="dimensionless"/>
        <variable name="k3_ss" units="dimensionless"/>
        <variable name="k4_ss" units="dimensionless"/>
        <variable name="k4p_ss" units="dimensionless"/>
        <variable name="k4pp_ss" units="dimensionless"/>
        <variable name="k5_ss" units="dimensionless"/>
        <variable name="k6_ss" units="dimensionless"/>
        <variable name="k7_ss" units="dimensionless"/>
        <variable name="k8_ss" units="dimensionless"/>
        <variable name="x1_ss" units="dimensionless"/>
        <variable name="x2_ss" units="dimensionless"/>
        <variable name="x3_ss" units="dimensionless"/>
        <variable name="x4_ss" units="dimensionless"/>
        <variable name="E1_ss" units="dimensionless"/>
        <variable name="E2_ss" units="dimensionless"/>
        <variable name="E3_ss" units="dimensionless"/>
        <variable name="E4_ss" units="dimensionless"/>
        <variable name="allo_ss" units="dimensionless"/>
        <variable name="JncxNa_ss" units="millimolar_per_millisecond"/>
        <variable name="JncxCa_ss" units="millimolar_per_millisecond"/>
        <math xmlns="http://www.w3.org/1998/Math/MathML">
            <apply>
                <eq/>
                <ci>hca</ci>
                <apply>
                    <exp/>
                    <apply>
                        <times/>
                        <ci>qca</ci>
                        <ci>vfrt</ci>
                    </apply>
                </apply>
            </apply>
            <apply>
                <eq/>
                <ci>hna</ci>
                <apply>
                    <exp/>
                    <apply>
                        <times/>
                        <ci>qna</ci>
                        <ci>vfrt</ci>
                    </apply>
                </apply>
            </apply>
            <apply>
                <eq/>
                <ci>h1_i</ci>
                <apply>
                    <plus/>
                    <cn cellml:units="dimensionless">1</cn>
                    <apply>
                        <times/>
                        <apply>
                            <divide/>
                            <ci>nai</ci>
                            <ci>kna3</ci>
                        </apply>
                        <apply>
                            <plus/>
                            <cn cellml:units="dimensionless">1</cn>
                            <ci>hna</ci>
                        </apply>
                    </apply>
                </apply>
            </apply>
            <apply>
                <eq/>
                <ci>h2_i</ci>
                <apply>
                    <divide/>
                    <apply>
                        <times/>
                        <ci>nai</ci>
                        <ci>hna</ci>
                    </apply>
                    <apply>
                        <times/>
                        <ci>kna3</ci>
                        <ci>h1_i</ci>
                    </apply>
                </apply>
            </apply>
            <apply>
                <eq/>
                <ci>h3_i</ci>
                <apply>
                    <divide/>
                    <cn cellml:units="dimensionless">1</cn>
                    <ci>h1_i</ci>
                </apply>
            </apply>
            <apply>
                <eq/>
                <ci>h4_i</ci>
                <apply>
                    <plus/>
                    <cn cellml:units="dimensionless">1</cn>
                    <apply>
                        <times/>
                        <apply>
                            <divide/>
                            <ci>nai</ci>
                            <ci>kna1</ci>
                        </apply>
                        <apply>
                            <plus/>
                            <cn cellml:units="dimensionless">1</cn>
                            <apply>
                                <divide/>
                                <ci>nai</ci>
                                <ci>kna2</ci>
                            </apply>
                        </apply>
                    </apply>
                </apply>
            </apply>
            <apply>
                <eq/>
                <ci>h5_i</ci>
                <apply>
                    <divide/>
                    <apply>
                        <times/>
                        <ci>nai</ci>
                        <ci>nai</ci>
                    </apply>
                    <apply>
                        <times/>
                        <ci>h4_i</ci>
                        <ci>kna1</ci>
                        <ci>kna2</ci>
                    </apply>
                </apply>
            </apply>
            <apply>
                <eq/>
                <ci>h6_i</ci>
                <apply>
                    <divide/>
                    <cn cellml:units="dimensionless">1</cn>
                    <ci>h4_i</ci>
                </apply>
            </apply>
            <apply>
                <eq/>
                <ci>h7_i</ci>
                <apply>
                    <plus/>
                    <cn cellml:units="dimensionless">1</cn>
                    <apply>
                        <times/>
                        <apply>
                            <divide/>
                            <ci>nao</ci>
                            <ci>kna3</ci>
                        </apply>
                        <apply>
                            <plus/>
                            <cn cellml:units="dimensionless">1</cn>
                            <apply>
                                <divide/>
                                <cn cellml:units="dimensionless">1</cn>
                                <ci>hna</ci>
                            </apply>
                        </apply>
                    </apply>
                </apply>
            </apply>
            <apply>
                <eq/>
                <ci>h8_i</ci>
                <apply>
                    <divide/>
                    <ci>nao</ci>
                    <apply>
                        <times/>
                        <ci>kna3</ci>
                        <ci>hna</ci>
                        <ci>h7_i</ci>
                    </apply>
                </apply>
            </apply>
            <apply>
                <eq/>
                <ci>h9_i</ci>
                <apply>
                    <divide/>
                    <cn cellml:units="dimensionless">1</cn>
                    <ci>h7_i</ci>
                </apply>
            </apply>
            <apply>
                <eq/>
                <ci>h10_i</ci>
                <apply>
                    <plus/>
                    <ci>kasymm</ci>
                    <cn cellml:units="dimensionless">1</cn>
                    <apply>
                        <times/>
                        <apply>
                            <divide/>
                            <ci>nao</ci>
                            <ci>kna1</ci>
                        </apply>
                        <apply>
                            <plus/>
                            <cn cellml:units="dimensionless">1</cn>
                            <apply>
                                <divide/>
                                <ci>nao</ci>
                                <ci>kna2</ci>
                            </apply>
                        </apply>
                    </apply>
                </apply>
            </apply>
            <apply>
                <eq/>
                <ci>h11_i</ci>
                <apply>
                    <divide/>
                    <apply>
                        <times/>
                        <ci>nao</ci>
                        <ci>nao</ci>
                    </apply>
                    <apply>
                        <times/>
                        <ci>h10_i</ci>
                        <ci>kna1</ci>
                        <ci>kna2</ci>
                    </apply>
                </apply>
            </apply>
            <apply>
                <eq/>
                <ci>h12_i</ci>
                <apply>
                    <divide/>
                    <cn cellml:units="dimensionless">1</cn>
                    <ci>h10_i</ci>
                </apply>
            </apply>
            <apply>
                <eq/>
                <ci>k1_i</ci>
                <apply>
                    <times/>
                    <ci>h12_i</ci>
                    <ci>cao</ci>
                    <ci>kcaon</ci>
                </apply>
            </apply>
            <apply>
                <eq/>
                <ci>k2_i</ci>
                <ci>kcaoff</ci>
            </apply>
            <apply>
                <eq/>
                <ci>k3p_i</ci>
                <apply>
                    <times/>
                    <ci>h9_i</ci>
                    <ci>wca</ci>
                </apply>
            </apply>
            <apply>
                <eq/>
                <ci>k3pp_i</ci>
                <apply>
                    <times/>
                    <ci>h8_i</ci>
                    <ci>wnaca</ci>
                </apply>
            </apply>
            <apply>
                <eq/>
                <ci>k3_i</ci>
                <apply>
                    <plus/>
                    <ci>k3p_i</ci>
                    <ci>k3pp_i</ci>
                </apply>
            </apply>
            <apply>
                <eq/>
                <ci>k4p_i</ci>
                <apply>
                    <divide/>
                    <apply>
                        <times/>
                        <ci>h3_i</ci>
                        <ci>wca</ci>
                    </apply>
                    <ci>hca</ci>
                </apply>
            </apply>
            <apply>
                <eq/>
                <ci>k4pp_i</ci>
                <apply>
                    <times/>
                    <ci>h2_i</ci>
                    <ci>wnaca</ci>
                </apply>
            </apply>
            <apply>
                <eq/>
                <ci>k4_i</ci>
                <apply>
                    <plus/>
                    <ci>k4p_i</ci>
                    <ci>k4pp_i</ci>
                </apply>
            </apply>
            <apply>
                <eq/>
                <ci>k5_i</ci>
                <ci>kcaoff</ci>
            </apply>
            <apply>
                <eq/>
                <ci>k6_i</ci>
                <apply>
                    <times/>
                    <ci>h6_i</ci>
                    <ci>cai</ci>
                    <ci>kcaon</ci>
                </apply>
            </apply>
            <apply>
                <eq/>
                <ci>k7_i</ci>
                <apply>
                    <times/>
                    <ci>h5_i</ci>
                    <ci>h2_i</ci>
                    <ci>wna</ci>
                </apply>
            </apply>
            <apply>
                <eq/>
                <ci>k8_i</ci>
                <apply>
                    <times/>
                    <ci>h8_i</ci>
                    <ci>h11_i</ci>
                    <ci>wna</ci>
                </apply>
            </apply>
            <apply>
                <eq/>
                <ci>x1_i</ci>
                <apply>
                    <plus/>
                    <apply>
                        <times/>
                        <ci>k2_i</ci>
                        <ci>k4_i</ci>
                        <apply>
                            <plus/>
                            <ci>k7_i</ci>
                            <ci>k6_i</ci>
                        </apply>
                    </apply>
                    <apply>
                        <times/>
                        <ci>k5_i</ci>
                        <ci>k7_i</ci>
                        <apply>
                            <plus/>
                            <ci>k2_i</ci>
                            <ci>k3_i</ci>
                        </apply>
                    </apply>
                </apply>
            </apply>
            <apply>
                <eq/>
                <ci>x2_i</ci>
                <apply>
                    <plus/>
                    <apply>
                        <times/>
                        <ci>k1_i</ci>
                        <ci>k7_i</ci>
                        <apply>
                            <plus/>
                            <ci>k4_i</ci>
                            <ci>k5_i</ci>
                        </apply>
                    </apply>
                    <apply>
                        <times/>
                        <ci>k4_i</ci>
                        <ci>k6_i</ci>
                        <apply>
                            <plus/>
                            <ci>k1_i</ci>
                            <ci>k8_i</ci>
                        </apply>
                    </apply>
                </apply>
            </apply>
            <apply>
                <eq/>
                <ci>x3_i</ci>
                <apply>
                    <plus/>
                    <apply>
                        <times/>
                        <ci>k1_i</ci>
                        <ci>k3_i</ci>
                        <apply>
                            <plus/>
                            <ci>k7_i</ci>
                            <ci>k6_i</ci>
                        </apply>
                    </apply>
                    <apply>
                        <times/>
                        <ci>k8_i</ci>
                        <ci>k6_i</ci>
                        <apply>
                            <plus/>
                            <ci>k2_i</ci>
                            <ci>k3_i</ci>
                        </apply>
                    </apply>
                </apply>
            </apply>
            <apply>
                <eq/>
                <ci>x4_i</ci>
                <apply>
                    <plus/>
                    <apply>
                        <times/>
                        <ci>k2_i</ci>
                        <ci>k8_i</ci>
                        <apply>
                            <plus/>
                            <ci>k4_i</ci>
                            <ci>k5_i</ci>
                        </apply>
                    </apply>
                    <apply>
                        <times/>
                        <ci>k3_i</ci>
                        <ci>k5_i</ci>
                        <apply>
                            <plus/>
                            <ci>k1_i</ci>
                            <ci>k8_i</ci>
                        </apply>
                    </apply>
                </apply>
            </apply>
            <apply>
                <eq/>
                <ci>E1_i</ci>
                <apply>
                    <divide/>
                    <ci>x1_i</ci>
                    <apply>
                        <plus/>
                        <ci>x1_i</ci>
                        <ci>x2_i</ci>
                        <ci>x3_i</ci>
                        <ci>x4_i</ci>
                    </apply>
                </apply>
            </apply>
            <apply>
                <eq/>
                <ci>E2_i</ci>
                <apply>
                    <divide/>
                    <ci>x2_i</ci>
                    <apply>
                        <plus/>
                        <ci>x1_i</ci>
                        <ci>x2_i</ci>
                        <ci>x3_i</ci>
                        <ci>x4_i</ci>
                    </apply>
                </apply>
            </apply>
            <apply>
                <eq/>
                <ci>E3_i</ci>
                <apply>
                    <divide/>
                    <ci>x3_i</ci>
                    <apply>
                        <plus/>
                        <ci>x1_i</ci>
                        <ci>x2_i</ci>
                        <ci>x3_i</ci>
                        <ci>x4_i</ci>
                    </apply>
                </apply>
            </apply>
            <apply>
                <eq/>
                <ci>E4_i</ci>
                <apply>
                    <divide/>
                    <ci>x4_i</ci>
                    <apply>
                        <plus/>
                        <ci>x1_i</ci>
                        <ci>x2_i</ci>
                        <ci>x3_i</ci>
                        <ci>x4_i</ci>
                    </apply>
                </apply>
            </apply>
            <apply>
                <eq/>
                <ci>allo_i</ci>
                <apply>
                    <divide/>
                    <cn cellml:units="dimensionless">1</cn>
                    <apply>
                        <plus/>
                        <cn cellml:units="dimensionless">1</cn>
                        <apply>
                            <power/>
                            <apply>
                                <divide/>
                                <ci>KmCaAct</ci>
                                <ci>cai</ci>
                            </apply>
                            <cn cellml:units="dimensionless">2</cn>
                        </apply>
                    </apply>
                </apply>
            </apply>
            <apply>
                <eq/>
                <ci>JncxNa_i</ci>
                <apply>
                    <minus/>
                    <apply>
                        <plus/>
                        <apply>
                            <times/>
                            <cn cellml:units="dimensionless">3</cn>
                            <apply>
                                <minus/>
                                <apply>
                                    <times/>
                                    <ci>E4_i</ci>
                                    <ci>k7_i</ci>
                                </apply>
                                <apply>
                                    <times/>
                                    <ci>E1_i</ci>
                                    <ci>k8_i</ci>
                                </apply>
                            </apply>
                        </apply>
                        <apply>
                            <times/>
                            <ci>E3_i</ci>
                            <ci>k4pp_i</ci>
                        </apply>
                    </apply>
                    <apply>
                        <times/>
                        <ci>E2_i</ci>
                        <ci>k3pp_i</ci>
                    </apply>
                </apply>
            </apply>
            <apply>
                <eq/>
                <ci>JncxCa_i</ci>
                <apply>
                    <minus/>
                    <apply>
                        <times/>
                        <ci>E2_i</ci>
                        <ci>k2_i</ci>
                    </apply>
                    <apply>
                        <times/>
                        <ci>E1_i</ci>
                        <ci>k1_i</ci>
                    </apply>
                </apply>
            </apply>
            <apply>
                <eq/>
                <ci>Gncx</ci>
                <piecewise>
                    <piece>
                        <apply>
                            <times/>
                            <ci>Gncx_b</ci>
                            <cn cellml:units="dimensionless">1.1</cn>
                        </apply>
                        <apply>
                            <eq/>
                            <ci>celltype</ci>
                            <cn cellml:units="dimensionless">1</cn>
                        </apply>
                    </piece>
                    <piece>
                        <apply>
                            <times/>
                            <ci>Gncx_b</ci>
                            <cn cellml:units="dimensionless">1.4</cn>
                        </apply>
                        <apply>
                            <eq/>
                            <ci>celltype</ci>
                            <cn cellml:units="dimensionless">2</cn>
                        </apply>
                    </piece>
                    <otherwise>
                        <ci>Gncx_b</ci>
                    </otherwise>
                </piecewise>
            </apply>
            <apply>
                <eq/>
                <ci>INaCa_i</ci>
                <apply>
                    <times/>
                    <apply>
                        <minus/>
                        <cn cellml:units="dimensionless">1</cn>
                        <ci>INaCa_fractionSS</ci>
                    </apply>
                    <ci>Gncx</ci>
                    <ci>allo_i</ci>
                    <apply>
                        <plus/>
                        <apply>
                            <times/>
                            <ci>zna</ci>
                            <ci>JncxNa_i</ci>
                        </apply>
                        <apply>
                            <times/>
                            <ci>zca</ci>
                            <ci>JncxCa_i</ci>
                        </apply>
                    </apply>
                </apply>
            </apply>
            <apply>
                <eq/>
                <ci>h1_ss</ci>
                <apply>
                    <plus/>
                    <cn cellml:units="dimensionless">1</cn>
                    <apply>
                        <times/>
                        <apply>
                            <divide/>
                            <ci>nass</ci>
                            <ci>kna3</ci>
                        </apply>
                        <apply>
                            <plus/>
                            <cn cellml:units="dimensionless">1</cn>
                            <ci>hna</ci>
                        </apply>
                    </apply>
                </apply>
            </apply>
            <apply>
                <eq/>
                <ci>h2_ss</ci>
                <apply>
                    <divide/>
                    <apply>
                        <times/>
                        <ci>nass</ci>
                        <ci>hna</ci>
                    </apply>
                    <apply>
                        <times/>
                        <ci>kna3</ci>
                        <ci>h1_ss</ci>
                    </apply>
                </apply>
            </apply>
            <apply>
                <eq/>
                <ci>h3_ss</ci>
                <apply>
                    <divide/>
                    <cn cellml:units="dimensionless">1</cn>
                    <ci>h1_ss</ci>
                </apply>
            </apply>
            <apply>
                <eq/>
                <ci>h4_ss</ci>
                <apply>
                    <plus/>
                    <cn cellml:units="dimensionless">1</cn>
                    <apply>
                        <times/>
                        <apply>
                            <divide/>
                            <ci>nass</ci>
                            <ci>kna1</ci>
                        </apply>
                        <apply>
                            <plus/>
                            <cn cellml:units="dimensionless">1</cn>
                            <apply>
                                <divide/>
                                <ci>nass</ci>
                                <ci>kna2</ci>
                            </apply>
                        </apply>
                    </apply>
                </apply>
            </apply>
            <apply>
                <eq/>
                <ci>h5_ss</ci>
                <apply>
                    <divide/>
                    <apply>
                        <times/>
                        <ci>nass</ci>
                        <ci>nass</ci>
                    </apply>
                    <apply>
                        <times/>
                        <ci>h4_ss</ci>
                        <ci>kna1</ci>
                        <ci>kna2</ci>
                    </apply>
                </apply>
            </apply>
            <apply>
                <eq/>
                <ci>h6_ss</ci>
                <apply>
                    <divide/>
                    <cn cellml:units="dimensionless">1</cn>
                    <ci>h4_ss</ci>
                </apply>
            </apply>
            <apply>
                <eq/>
                <ci>h7_ss</ci>
                <apply>
                    <plus/>
                    <cn cellml:units="dimensionless">1</cn>
                    <apply>
                        <times/>
                        <apply>
                            <divide/>
                            <ci>nao</ci>
                            <ci>kna3</ci>
                        </apply>
                        <apply>
                            <plus/>
                            <cn cellml:units="dimensionless">1</cn>
                            <apply>
                                <divide/>
                                <cn cellml:units="dimensionless">1</cn>
                                <ci>hna</ci>
                            </apply>
                        </apply>
                    </apply>
                </apply>
            </apply>
            <apply>
                <eq/>
                <ci>h8_ss</ci>
                <apply>
                    <divide/>
                    <ci>nao</ci>
                    <apply>
                        <times/>
                        <ci>kna3</ci>
                        <ci>hna</ci>
                        <ci>h7_ss</ci>
                    </apply>
                </apply>
            </apply>
            <apply>
                <eq/>
                <ci>h9_ss</ci>
                <apply>
                    <divide/>
                    <cn cellml:units="dimensionless">1</cn>
                    <ci>h7_ss</ci>
                </apply>
            </apply>
            <apply>
                <eq/>
                <ci>h10_ss</ci>
                <apply>
                    <plus/>
                    <ci>kasymm</ci>
                    <cn cellml:units="dimensionless">1</cn>
                    <apply>
                        <times/>
                        <apply>
                            <divide/>
                            <ci>nao</ci>
                            <ci>kna1</ci>
                        </apply>
                        <apply>
                            <plus/>
                            <cn cellml:units="dimensionless">1</cn>
                            <apply>
                                <divide/>
                                <ci>nao</ci>
                                <ci>kna2</ci>
                            </apply>
                        </apply>
                    </apply>
                </apply>
            </apply>
            <apply>
                <eq/>
                <ci>h11_ss</ci>
                <apply>
                    <divide/>
                    <apply>
                        <times/>
                        <ci>nao</ci>
                        <ci>nao</ci>
                    </apply>
                    <apply>
                        <times/>
                        <ci>h10_ss</ci>
                        <ci>kna1</ci>
                        <ci>kna2</ci>
                    </apply>
                </apply>
            </apply>
            <apply>
                <eq/>
                <ci>h12_ss</ci>
                <apply>
                    <divide/>
                    <cn cellml:units="dimensionless">1</cn>
                    <ci>h10_ss</ci>
                </apply>
            </apply>
            <apply>
                <eq/>
                <ci>k1_ss</ci>
                <apply>
                    <times/>
                    <ci>h12_ss</ci>
                    <ci>cao</ci>
                    <ci>kcaon</ci>
                </apply>
            </apply>
            <apply>
                <eq/>
                <ci>k2_ss</ci>
                <ci>kcaoff</ci>
            </apply>
            <apply>
                <eq/>
                <ci>k3p_ss</ci>
                <apply>
                    <times/>
                    <ci>h9_ss</ci>
                    <ci>wca</ci>
                </apply>
            </apply>
            <apply>
                <eq/>
                <ci>k3pp_ss</ci>
                <apply>
                    <times/>
                    <ci>h8_ss</ci>
                    <ci>wnaca</ci>
                </apply>
            </apply>
            <apply>
                <eq/>
                <ci>k3_ss</ci>
                <apply>
                    <plus/>
                    <ci>k3p_ss</ci>
                    <ci>k3pp_ss</ci>
                </apply>
            </apply>
            <apply>
                <eq/>
                <ci>k4p_ss</ci>
                <apply>
                    <divide/>
                    <apply>
                        <times/>
                        <ci>h3_ss</ci>
                        <ci>wca</ci>
                    </apply>
                    <ci>hca</ci>
                </apply>
            </apply>
            <apply>
                <eq/>
                <ci>k4pp_ss</ci>
                <apply>
                    <times/>
                    <ci>h2_ss</ci>
                    <ci>wnaca</ci>
                </apply>
            </apply>
            <apply>
                <eq/>
                <ci>k4_ss</ci>
                <apply>
                    <plus/>
                    <ci>k4p_ss</ci>
                    <ci>k4pp_ss</ci>
                </apply>
            </apply>
            <apply>
                <eq/>
                <ci>k5_ss</ci>
                <ci>kcaoff</ci>
            </apply>
            <apply>
                <eq/>
                <ci>k6_ss</ci>
                <apply>
                    <times/>
                    <ci>h6_ss</ci>
                    <ci>cass</ci>
                    <ci>kcaon</ci>
                </apply>
            </apply>
            <apply>
                <eq/>
                <ci>k7_ss</ci>
                <apply>
                    <times/>
                    <ci>h5_ss</ci>
                    <ci>h2_ss</ci>
                    <ci>wna</ci>
                </apply>
            </apply>
            <apply>
                <eq/>
                <ci>k8_ss</ci>
                <apply>
                    <times/>
                    <ci>h8_ss</ci>
                    <ci>h11_ss</ci>
                    <ci>wna</ci>
                </apply>
            </apply>
            <apply>
                <eq/>
                <ci>x1_ss</ci>
                <apply>
                    <plus/>
                    <apply>
                        <times/>
                        <ci>k2_ss</ci>
                        <ci>k4_ss</ci>
                        <apply>
                            <plus/>
                            <ci>k7_ss</ci>
                            <ci>k6_ss</ci>
                        </apply>
                    </apply>
                    <apply>
                        <times/>
                        <ci>k5_ss</ci>
                        <ci>k7_ss</ci>
                        <apply>
                            <plus/>
                            <ci>k2_ss</ci>
                            <ci>k3_ss</ci>
                        </apply>
                    </apply>
                </apply>
            </apply>
            <apply>
                <eq/>
                <ci>x2_ss</ci>
                <apply>
                    <plus/>
                    <apply>
                        <times/>
                        <ci>k1_ss</ci>
                        <ci>k7_ss</ci>
                        <apply>
                            <plus/>
                            <ci>k4_ss</ci>
                            <ci>k5_ss</ci>
                        </apply>
                    </apply>
                    <apply>
                        <times/>
                        <ci>k4_ss</ci>
                        <ci>k6_ss</ci>
                        <apply>
                            <plus/>
                            <ci>k1_ss</ci>
                            <ci>k8_ss</ci>
                        </apply>
                    </apply>
                </apply>
            </apply>
            <apply>
                <eq/>
                <ci>x3_ss</ci>
                <apply>
                    <plus/>
                    <apply>
                        <times/>
                        <ci>k1_ss</ci>
                        <ci>k3_ss</ci>
                        <apply>
                            <plus/>
                            <ci>k7_ss</ci>
                            <ci>k6_ss</ci>
                        </apply>
                    </apply>
                    <apply>
                        <times/>
                        <ci>k8_ss</ci>
                        <ci>k6_ss</ci>
                        <apply>
                            <plus/>
                            <ci>k2_ss</ci>
                            <ci>k3_ss</ci>
                        </apply>
                    </apply>
                </apply>
            </apply>
            <apply>
                <eq/>
                <ci>x4_ss</ci>
                <apply>
                    <plus/>
                    <apply>
                        <times/>
                        <ci>k2_ss</ci>
                        <ci>k8_ss</ci>
                        <apply>
                            <plus/>
                            <ci>k4_ss</ci>
                            <ci>k5_ss</ci>
                        </apply>
                    </apply>
                    <apply>
                        <times/>
                        <ci>k3_ss</ci>
                        <ci>k5_ss</ci>
                        <apply>
                            <plus/>
                            <ci>k1_ss</ci>
                            <ci>k8_ss</ci>
                        </apply>
                    </apply>
                </apply>
            </apply>
            <apply>
                <eq/>
                <ci>E1_ss</ci>
                <apply>
                    <divide/>
                    <ci>x1_ss</ci>
                    <apply>
                        <plus/>
                        <ci>x1_ss</ci>
                        <ci>x2_ss</ci>
                        <ci>x3_ss</ci>
                        <ci>x4_ss</ci>
                    </apply>
                </apply>
            </apply>
            <apply>
                <eq/>
                <ci>E2_ss</ci>
                <apply>
                    <divide/>
                    <ci>x2_ss</ci>
                    <apply>
                        <plus/>
                        <ci>x1_ss</ci>
                        <ci>x2_ss</ci>
                        <ci>x3_ss</ci>
                        <ci>x4_ss</ci>
                    </apply>
                </apply>
            </apply>
            <apply>
                <eq/>
                <ci>E3_ss</ci>
                <apply>
                    <divide/>
                    <ci>x3_ss</ci>
                    <apply>
                        <plus/>
                        <ci>x1_ss</ci>
                        <ci>x2_ss</ci>
                        <ci>x3_ss</ci>
                        <ci>x4_ss</ci>
                    </apply>
                </apply>
            </apply>
            <apply>
                <eq/>
                <ci>E4_ss</ci>
                <apply>
                    <divide/>
                    <ci>x4_ss</ci>
                    <apply>
                        <plus/>
                        <ci>x1_ss</ci>
                        <ci>x2_ss</ci>
                        <ci>x3_ss</ci>
                        <ci>x4_ss</ci>
                    </apply>
                </apply>
            </apply>
            <apply>
                <eq/>
                <ci>allo_ss</ci>
                <apply>
                    <divide/>
                    <cn cellml:units="dimensionless">1</cn>
                    <apply>
                        <plus/>
                        <cn cellml:units="dimensionless">1</cn>
                        <apply>
                            <power/>
                            <apply>
                                <divide/>
                                <ci>KmCaAct</ci>
                                <ci>cass</ci>
                            </apply>
                            <cn cellml:units="dimensionless">2</cn>
                        </apply>
                    </apply>
                </apply>
            </apply>
            <apply>
                <eq/>
                <ci>JncxNa_ss</ci>
                <apply>
                    <minus/>
                    <apply>
                        <plus/>
                        <apply>
                            <times/>
                            <cn cellml:units="dimensionless">3</cn>
                            <apply>
                                <minus/>
                                <apply>
                                    <times/>
                                    <ci>E4_ss</ci>
                                    <ci>k7_ss</ci>
                                </apply>
                                <apply>
                                    <times/>
                                    <ci>E1_ss</ci>
                                    <ci>k8_ss</ci>
                                </apply>
                            </apply>
                        </apply>
                        <apply>
                            <times/>
                            <ci>E3_ss</ci>
                            <ci>k4pp_ss</ci>
                        </apply>
                    </apply>
                    <apply>
                        <times/>
                        <ci>E2_ss</ci>
                        <ci>k3pp_ss</ci>
                    </apply>
                </apply>
            </apply>
            <apply>
                <eq/>
                <ci>JncxCa_ss</ci>
                <apply>
                    <minus/>
                    <apply>
                        <times/>
                        <ci>E2_ss</ci>
                        <ci>k2_ss</ci>
                    </apply>
                    <apply>
                        <times/>
                        <ci>E1_ss</ci>
                        <ci>k1_ss</ci>
                    </apply>
                </apply>
            </apply>
            <apply>
                <eq/>
                <ci>INaCa_ss</ci>
                <apply>
                    <times/>
                    <ci>INaCa_fractionSS</ci>
                    <ci>Gncx</ci>
                    <ci>allo_ss</ci>
                    <apply>
                        <plus/>
                        <apply>
                            <times/>
                            <ci>zna</ci>
                            <ci>JncxNa_ss</ci>
                        </apply>
                        <apply>
                            <times/>
                            <ci>zca</ci>
                            <ci>JncxCa_ss</ci>
                        </apply>
                    </apply>
                </apply>
            </apply>
        </math>
    </component>
    <component name="INaK">
        <variable initial_value="949.5" name="k1p" units="per_millisecond"/>
        <variable initial_value="182.4" name="k1m" units="per_millisecond"/>
        <variable initial_value="687.2" name="k2p" units="per_millisecond"/>
        <variable initial_value="39.4" name="k2m" units="per_millisecond"/>
        <variable initial_value="1899" name="k3p" units="per_millisecond"/>
        <variable initial_value="79300" name="k3m" units="per_millisecond"/>
        <variable initial_value="639" name="k4p" units="per_millisecond"/>
        <variable initial_value="40" name="k4m" units="per_millisecond"/>
        <variable initial_value="9.073" name="Knai0" units="millimolar"/>
        <variable initial_value="27.78" name="Knao0" units="millimolar"/>
        <variable initial_value="-0.155" name="delta" units="millivolt"/>
        <variable initial_value="0.5" name="Kki" units="per_millisecond"/>
        <variable initial_value="0.3582" name="Kko" units="per_millisecond"/>
        <variable initial_value="0.05" name="MgADP" units="millimolar"/>
        <variable initial_value="9.8" name="MgATP" units="millimolar"/>
        <variable initial_value="1.698e-7" name="Kmgatp" units="millimolar"/>
        <variable initial_value="1e-7" name="H" units="millimolar"/>
        <variable initial_value="4.2" name="eP" units="dimensionless"/>
        <variable initial_value="1.698e-7" name="Khp" units="millimolar"/>
        <variable initial_value="224" name="Knap" units="millimolar"/>
        <variable initial_value="292" name="Kxkur" units="millimolar"/>
        <variable name="zk" public_interface="in" units="dimensionless"/>
        <variable name="zna" public_interface="in" units="dimensionless"/>
        <variable cmeta:id="membrane_sodium_potassium_pump_current_permeability" initial_value="22.4479" name="Pnak_b" units="milliS_per_microF">
	<rdf:RDF xmlns:rdf="http://www.w3.org/1999/02/22-rdf-syntax-ns#" xmlns:bqbiol="http://biomodels.net/biology-qualifiers/">
            <rdf:Description rdf:about="#membrane_sodium_potassium_pump_current_permeability">
               <modifiable-parameter xmlns="https://chaste.comlab.ox.ac.uk/cellml/ns/pycml#">yes</modifiable-parameter>
               <bqbiol:is rdf:resource="https://chaste.comlab.ox.ac.uk/cellml/ns/oxford-metadata#membrane_sodium_potassium_pump_current_permeability"/>
            </rdf:Description>
         </rdf:RDF>
      </variable>
        <variable name="Pnak" units="milliS_per_microF"/>
        <variable name="celltype" public_interface="in" units="dimensionless"/>
        <variable name="v" public_interface="in" units="millivolt"/>
        <variable name="vfrt" public_interface="in" units="dimensionless"/>
        <variable name="nai" public_interface="in" units="millimolar"/>
        <variable name="ki" public_interface="in" units="millimolar"/>
        <variable name="nao" public_interface="in" units="millimolar"/>
        <variable name="ko" public_interface="in" units="millimolar"/>
        <variable name="Knai" units="millimolar"/>
        <variable name="Knao" units="millimolar"/>
        <variable name="P" units="dimensionless"/>
        <variable name="a1" units="dimensionless"/>
        <variable name="b1" units="dimensionless"/>
        <variable name="a2" units="dimensionless"/>
        <variable name="b2" units="dimensionless"/>
        <variable name="a3" units="dimensionless"/>
        <variable name="b3" units="dimensionless"/>
        <variable name="a4" units="dimensionless"/>
        <variable name="b4" units="dimensionless"/>
        <variable name="x1" units="dimensionless"/>
        <variable name="x2" units="dimensionless"/>
        <variable name="x3" units="dimensionless"/>
        <variable name="x4" units="dimensionless"/>
        <variable name="E1" units="dimensionless"/>
        <variable name="E2" units="dimensionless"/>
        <variable name="E3" units="dimensionless"/>
        <variable name="E4" units="dimensionless"/>
        <variable name="JnakNa" units="millimolar_per_millisecond"/>
        <variable name="JnakK" units="millimolar_per_millisecond"/>
        <variable cmeta:id="membrane_sodium_potassium_pump_current" name="INaK" public_interface="out" units="microA_per_microF"/>
        <math xmlns="http://www.w3.org/1998/Math/MathML">
            <apply>
                <eq/>
                <ci>Knai</ci>
                <apply>
                    <times/>
                    <ci>Knai0</ci>
                    <apply>
                        <exp/>
                        <apply>
                            <divide/>
                            <apply>
                                <times/>
                                <ci>delta</ci>
                                <ci>vfrt</ci>
                            </apply>
                            <cn cellml:units="dimensionless">3</cn>
                        </apply>
                    </apply>
                </apply>
            </apply>
            <apply>
                <eq/>
                <ci>Knao</ci>
                <apply>
                    <times/>
                    <ci>Knao0</ci>
                    <apply>
                        <exp/>
                        <apply>
                            <divide/>
                            <apply>
                                <times/>
                                <apply>
                                    <minus/>
                                    <cn cellml:units="dimensionless">1</cn>
                                    <ci>delta</ci>
                                </apply>
                                <ci>vfrt</ci>
                            </apply>
                            <cn cellml:units="dimensionless">3</cn>
                        </apply>
                    </apply>
                </apply>
            </apply>
            <apply>
                <eq/>
                <ci>P</ci>
                <apply>
                    <divide/>
                    <ci>eP</ci>
                    <apply>
                        <plus/>
                        <cn cellml:units="dimensionless">1</cn>
                        <apply>
                            <divide/>
                            <ci>H</ci>
                            <ci>Khp</ci>
                        </apply>
                        <apply>
                            <divide/>
                            <ci>nai</ci>
                            <ci>Knap</ci>
                        </apply>
                        <apply>
                            <divide/>
                            <ci>ki</ci>
                            <ci>Kxkur</ci>
                        </apply>
                    </apply>
                </apply>
            </apply>
            <apply>
                <eq/>
                <ci>a1</ci>
                <apply>
                    <divide/>
                    <apply>
                        <times/>
                        <ci>k1p</ci>
                        <apply>
                            <power/>
                            <apply>
                                <divide/>
                                <ci>nai</ci>
                                <ci>Knai</ci>
                            </apply>
                            <cn cellml:units="dimensionless">3</cn>
                        </apply>
                    </apply>
                    <apply>
                        <minus/>
                        <apply>
                            <plus/>
                            <apply>
                                <power/>
                                <apply>
                                    <plus/>
                                    <cn cellml:units="dimensionless">1</cn>
                                    <apply>
                                        <divide/>
                                        <ci>nai</ci>
                                        <ci>Knai</ci>
                                    </apply>
                                </apply>
                                <cn cellml:units="dimensionless">3</cn>
                            </apply>
                            <apply>
                                <power/>
                                <apply>
                                    <plus/>
                                    <cn cellml:units="dimensionless">1</cn>
                                    <apply>
                                        <divide/>
                                        <ci>ki</ci>
                                        <ci>Kki</ci>
                                    </apply>
                                </apply>
                                <cn cellml:units="dimensionless">2</cn>
                            </apply>
                        </apply>
                        <cn cellml:units="dimensionless">1</cn>
                    </apply>
                </apply>
            </apply>
            <apply>
                <eq/>
                <ci>b1</ci>
                <apply>
                    <times/>
                    <ci>k1m</ci>
                    <ci>MgADP</ci>
                </apply>
            </apply>
            <apply>
                <eq/>
                <ci>a2</ci>
                <ci>k2p</ci>
            </apply>
            <apply>
                <eq/>
                <ci>b2</ci>
                <apply>
                    <divide/>
                    <apply>
                        <times/>
                        <ci>k2m</ci>
                        <apply>
                            <power/>
                            <apply>
                                <divide/>
                                <ci>nao</ci>
                                <ci>Knao</ci>
                            </apply>
                            <cn cellml:units="dimensionless">3</cn>
                        </apply>
                    </apply>
                    <apply>
                        <minus/>
                        <apply>
                            <plus/>
                            <apply>
                                <power/>
                                <apply>
                                    <plus/>
                                    <cn cellml:units="dimensionless">1</cn>
                                    <apply>
                                        <divide/>
                                        <ci>nao</ci>
                                        <ci>Knao</ci>
                                    </apply>
                                </apply>
                                <cn cellml:units="dimensionless">3</cn>
                            </apply>
                            <apply>
                                <power/>
                                <apply>
                                    <plus/>
                                    <cn cellml:units="dimensionless">1</cn>
                                    <apply>
                                        <divide/>
                                        <ci>ko</ci>
                                        <ci>Kko</ci>
                                    </apply>
                                </apply>
                                <cn cellml:units="dimensionless">2</cn>
                            </apply>
                        </apply>
                        <cn cellml:units="dimensionless">1</cn>
                    </apply>
                </apply>
            </apply>
            <apply>
                <eq/>
                <ci>a3</ci>
                <apply>
                    <divide/>
                    <apply>
                        <times/>
                        <ci>k3p</ci>
                        <apply>
                            <power/>
                            <apply>
                                <divide/>
                                <ci>ko</ci>
                                <ci>Kko</ci>
                            </apply>
                            <cn cellml:units="dimensionless">2</cn>
                        </apply>
                    </apply>
                    <apply>
                        <minus/>
                        <apply>
                            <plus/>
                            <apply>
                                <power/>
                                <apply>
                                    <plus/>
                                    <cn cellml:units="dimensionless">1</cn>
                                    <apply>
                                        <divide/>
                                        <ci>nao</ci>
                                        <ci>Knao</ci>
                                    </apply>
                                </apply>
                                <cn cellml:units="dimensionless">3</cn>
                            </apply>
                            <apply>
                                <power/>
                                <apply>
                                    <plus/>
                                    <cn cellml:units="dimensionless">1</cn>
                                    <apply>
                                        <divide/>
                                        <ci>ko</ci>
                                        <ci>Kko</ci>
                                    </apply>
                                </apply>
                                <cn cellml:units="dimensionless">2</cn>
                            </apply>
                        </apply>
                        <cn cellml:units="dimensionless">1</cn>
                    </apply>
                </apply>
            </apply>
            <apply>
                <eq/>
                <ci>b3</ci>
                <apply>
                    <divide/>
                    <apply>
                        <times/>
                        <ci>k3m</ci>
                        <ci>P</ci>
                        <ci>H</ci>
                    </apply>
                    <apply>
                        <plus/>
                        <cn cellml:units="dimensionless">1</cn>
                        <apply>
                            <divide/>
                            <ci>MgATP</ci>
                            <ci>Kmgatp</ci>
                        </apply>
                    </apply>
                </apply>
            </apply>
            <apply>
                <eq/>
                <ci>a4</ci>
                <apply>
                    <divide/>
                    <apply>
                        <divide/>
                        <apply>
                            <times/>
                            <ci>k4p</ci>
                            <ci>MgATP</ci>
                        </apply>
                        <ci>Kmgatp</ci>
                    </apply>
                    <apply>
                        <plus/>
                        <cn cellml:units="dimensionless">1</cn>
                        <apply>
                            <divide/>
                            <ci>MgATP</ci>
                            <ci>Kmgatp</ci>
                        </apply>
                    </apply>
                </apply>
            </apply>
            <apply>
                <eq/>
                <ci>b4</ci>
                <apply>
                    <divide/>
                    <apply>
                        <times/>
                        <ci>k4m</ci>
                        <apply>
                            <power/>
                            <apply>
                                <divide/>
                                <ci>ki</ci>
                                <ci>Kki</ci>
                            </apply>
                            <cn cellml:units="dimensionless">2</cn>
                        </apply>
                    </apply>
                    <apply>
                        <minus/>
                        <apply>
                            <plus/>
                            <apply>
                                <power/>
                                <apply>
                                    <plus/>
                                    <cn cellml:units="dimensionless">1</cn>
                                    <apply>
                                        <divide/>
                                        <ci>nai</ci>
                                        <ci>Knai</ci>
                                    </apply>
                                </apply>
                                <cn cellml:units="dimensionless">3</cn>
                            </apply>
                            <apply>
                                <power/>
                                <apply>
                                    <plus/>
                                    <cn cellml:units="dimensionless">1</cn>
                                    <apply>
                                        <divide/>
                                        <ci>ki</ci>
                                        <ci>Kki</ci>
                                    </apply>
                                </apply>
                                <cn cellml:units="dimensionless">2</cn>
                            </apply>
                        </apply>
                        <cn cellml:units="dimensionless">1</cn>
                    </apply>
                </apply>
            </apply>
            <apply>
                <eq/>
                <ci>x1</ci>
                <apply>
                    <plus/>
                    <apply>
                        <times/>
                        <ci>a4</ci>
                        <ci>a1</ci>
                        <ci>a2</ci>
                    </apply>
                    <apply>
                        <times/>
                        <ci>b2</ci>
                        <ci>b4</ci>
                        <ci>b3</ci>
                    </apply>
                    <apply>
                        <times/>
                        <ci>a2</ci>
                        <ci>b4</ci>
                        <ci>b3</ci>
                    </apply>
                    <apply>
                        <times/>
                        <ci>b3</ci>
                        <ci>a1</ci>
                        <ci>a2</ci>
                    </apply>
                </apply>
            </apply>
            <apply>
                <eq/>
                <ci>x2</ci>
                <apply>
                    <plus/>
                    <apply>
                        <times/>
                        <ci>b2</ci>
                        <ci>b1</ci>
                        <ci>b4</ci>
                    </apply>
                    <apply>
                        <times/>
                        <ci>a1</ci>
                        <ci>a2</ci>
                        <ci>a3</ci>
                    </apply>
                    <apply>
                        <times/>
                        <ci>a3</ci>
                        <ci>b1</ci>
                        <ci>b4</ci>
                    </apply>
                    <apply>
                        <times/>
                        <ci>a2</ci>
                        <ci>a3</ci>
                        <ci>b4</ci>
                    </apply>
                </apply>
            </apply>
            <apply>
                <eq/>
                <ci>x3</ci>
                <apply>
                    <plus/>
                    <apply>
                        <times/>
                        <ci>a2</ci>
                        <ci>a3</ci>
                        <ci>a4</ci>
                    </apply>
                    <apply>
                        <times/>
                        <ci>b3</ci>
                        <ci>b2</ci>
                        <ci>b1</ci>
                    </apply>
                    <apply>
                        <times/>
                        <ci>b2</ci>
                        <ci>b1</ci>
                        <ci>a4</ci>
                    </apply>
                    <apply>
                        <times/>
                        <ci>a3</ci>
                        <ci>a4</ci>
                        <ci>b1</ci>
                    </apply>
                </apply>
            </apply>
            <apply>
                <eq/>
                <ci>x4</ci>
                <apply>
                    <plus/>
                    <apply>
                        <times/>
                        <ci>b4</ci>
                        <ci>b3</ci>
                        <ci>b2</ci>
                    </apply>
                    <apply>
                        <times/>
                        <ci>a3</ci>
                        <ci>a4</ci>
                        <ci>a1</ci>
                    </apply>
                    <apply>
                        <times/>
                        <ci>b2</ci>
                        <ci>a4</ci>
                        <ci>a1</ci>
                    </apply>
                    <apply>
                        <times/>
                        <ci>b3</ci>
                        <ci>b2</ci>
                        <ci>a1</ci>
                    </apply>
                </apply>
            </apply>
            <apply>
                <eq/>
                <ci>E1</ci>
                <apply>
                    <divide/>
                    <ci>x1</ci>
                    <apply>
                        <plus/>
                        <ci>x1</ci>
                        <ci>x2</ci>
                        <ci>x3</ci>
                        <ci>x4</ci>
                    </apply>
                </apply>
            </apply>
            <apply>
                <eq/>
                <ci>E2</ci>
                <apply>
                    <divide/>
                    <ci>x2</ci>
                    <apply>
                        <plus/>
                        <ci>x1</ci>
                        <ci>x2</ci>
                        <ci>x3</ci>
                        <ci>x4</ci>
                    </apply>
                </apply>
            </apply>
            <apply>
                <eq/>
                <ci>E3</ci>
                <apply>
                    <divide/>
                    <ci>x3</ci>
                    <apply>
                        <plus/>
                        <ci>x1</ci>
                        <ci>x2</ci>
                        <ci>x3</ci>
                        <ci>x4</ci>
                    </apply>
                </apply>
            </apply>
            <apply>
                <eq/>
                <ci>E4</ci>
                <apply>
                    <divide/>
                    <ci>x4</ci>
                    <apply>
                        <plus/>
                        <ci>x1</ci>
                        <ci>x2</ci>
                        <ci>x3</ci>
                        <ci>x4</ci>
                    </apply>
                </apply>
            </apply>
            <apply>
                <eq/>
                <ci>JnakNa</ci>
                <apply>
                    <times/>
                    <cn cellml:units="dimensionless">3</cn>
                    <apply>
                        <minus/>
                        <apply>
                            <times/>
                            <ci>E1</ci>
                            <ci>a3</ci>
                        </apply>
                        <apply>
                            <times/>
                            <ci>E2</ci>
                            <ci>b3</ci>
                        </apply>
                    </apply>
                </apply>
            </apply>
            <apply>
                <eq/>
                <ci>JnakK</ci>
                <apply>
                    <times/>
                    <cn cellml:units="dimensionless">2</cn>
                    <apply>
                        <minus/>
                        <apply>
                            <times/>
                            <ci>E4</ci>
                            <ci>b1</ci>
                        </apply>
                        <apply>
                            <times/>
                            <ci>E3</ci>
                            <ci>a1</ci>
                        </apply>
                    </apply>
                </apply>
            </apply>
            <apply>
                <eq/>
                <ci>Pnak</ci>
                <piecewise>
                    <piece>
                        <apply>
                            <times/>
                            <ci>Pnak_b</ci>
                            <cn cellml:units="dimensionless">0.9</cn>
                        </apply>
                        <apply>
                            <eq/>
                            <ci>celltype</ci>
                            <cn cellml:units="dimensionless">1</cn>
                        </apply>
                    </piece>
                    <piece>
                        <apply>
                            <times/>
                            <ci>Pnak_b</ci>
                            <cn cellml:units="dimensionless">0.7</cn>
                        </apply>
                        <apply>
                            <eq/>
                            <ci>celltype</ci>
                            <cn cellml:units="dimensionless">2</cn>
                        </apply>
                    </piece>
                    <otherwise>
                        <ci>Pnak_b</ci>
                    </otherwise>
                </piecewise>
            </apply>
            <apply>
                <eq/>
                <ci>INaK</ci>
                <apply>
                    <times/>
                    <ci>Pnak</ci>
                    <apply>
                        <plus/>
                        <apply>
                            <times/>
                            <ci>zna</ci>
                            <ci>JnakNa</ci>
                        </apply>
                        <apply>
                            <times/>
                            <ci>zk</ci>
                            <ci>JnakK</ci>
                        </apply>
                    </apply>
                </apply>
            </apply>
        </math>
    </component>
    <component name="IKb">
        <variable name="xkb" units="dimensionless"/>
        <variable initial_value="0.0189" name="GKb_b" units="milliS_per_microF"/>
        <variable name="GKb" units="milliS_per_microF"/>
        <variable name="v" public_interface="in" units="millivolt"/>
        <variable name="EK" public_interface="in" units="millivolt"/>
        <variable name="celltype" public_interface="in" units="dimensionless"/>
        <variable name="IKb" public_interface="out" units="microA_per_microF"/>
        <math xmlns="http://www.w3.org/1998/Math/MathML">
            <apply>
                <eq/>
                <ci>xkb</ci>
                <apply>
                    <divide/>
                    <cn cellml:units="dimensionless">1</cn>
                    <apply>
                        <plus/>
                        <cn cellml:units="dimensionless">1</cn>
                        <apply>
                            <exp/>
                            <apply>
                                <divide/>
                                <apply>
                                    <minus/>
                                    <apply>
                                        <minus/>
                                        <ci>v</ci>
                                        <cn cellml:units="millivolt">10.8968</cn>
                                    </apply>
                                </apply>
                                <cn cellml:units="millivolt">23.9871</cn>
                            </apply>
                        </apply>
                    </apply>
                </apply>
            </apply>
            <apply>
                <eq/>
                <ci>GKb</ci>
                <piecewise>
                    <piece>
                        <apply>
                            <times/>
                            <ci>GKb_b</ci>
                            <cn cellml:units="dimensionless">0.6</cn>
                        </apply>
                        <apply>
                            <eq/>
                            <ci>celltype</ci>
                            <cn cellml:units="dimensionless">1</cn>
                        </apply>
                    </piece>
                    <otherwise>
                        <ci>GKb_b</ci>
                    </otherwise>
                </piecewise>
            </apply>
            <apply>
                <eq/>
                <ci>IKb</ci>
                <apply>
                    <times/>
                    <ci>GKb</ci>
                    <ci>xkb</ci>
                    <apply>
                        <minus/>
                        <ci>v</ci>
                        <ci>EK</ci>
                    </apply>
                </apply>
            </apply>
        </math>
    </component>
    <component name="INab">
        <variable initial_value="3.8477e-09" name="PNab" units="milliS_per_microF"/>
        <variable name="INab" public_interface="out" units="microA_per_microF"/>
        <variable name="nai" public_interface="in" units="millimolar"/>
        <variable name="nao" public_interface="in" units="millimolar"/>
        <variable name="vffrt" public_interface="in" units="coulomb_per_mole"/>
        <variable name="vfrt" public_interface="in" units="dimensionless"/>
        <math xmlns="http://www.w3.org/1998/Math/MathML">
            <apply>
                <eq/>
                <ci>INab</ci>
                <apply>
                    <divide/>
                    <apply>
                        <times/>
                        <ci>PNab</ci>
                        <ci>vffrt</ci>
                        <apply>
                            <minus/>
                            <apply>
                                <times/>
                                <ci>nai</ci>
                                <apply>
                                    <exp/>
                                    <ci>vfrt</ci>
                                </apply>
                            </apply>
                            <ci>nao</ci>
                        </apply>
                    </apply>
                    <apply>
                        <minus/>
                        <apply>
                            <exp/>
                            <ci>vfrt</ci>
                        </apply>
                        <cn cellml:units="dimensionless">1</cn>
                    </apply>
                </apply>
            </apply>
        </math>
    </component>
    <component name="ICab">
        <variable initial_value="5.9194e-08" name="PCab" units="milliS_per_microF"/>
        <variable name="ICab" public_interface="out" units="microA_per_microF"/>
        <variable name="cao" public_interface="in" units="millimolar"/>
        <variable name="cai" public_interface="in" units="millimolar"/>
        <variable name="gamma_cao" public_interface="in" units="dimensionless"/>
        <variable name="gamma_cai" public_interface="in" units="dimensionless"/>
        <variable name="vffrt" public_interface="in" units="coulomb_per_mole"/>
        <variable name="vfrt" public_interface="in" units="dimensionless"/>
        <math xmlns="http://www.w3.org/1998/Math/MathML">
            <apply>
                <eq/>
                <ci>ICab</ci>
                <apply>
                    <divide/>
                    <apply>
                        <times/>
                        <ci>PCab</ci>
                        <cn cellml:units="dimensionless">4</cn>
                        <ci>vffrt</ci>
                        <apply>
                            <minus/>
                            <apply>
                                <times/>
                                <ci>gamma_cai</ci>
                                <ci>cai</ci>
                                <apply>
                                    <exp/>
                                    <apply>
                                        <times/>
                                        <cn cellml:units="dimensionless">2</cn>
                                        <ci>vfrt</ci>
                                    </apply>
                                </apply>
                            </apply>
                            <apply>
                                <times/>
                                <ci>gamma_cao</ci>
                                <ci>cao</ci>
                            </apply>
                        </apply>
                    </apply>
                    <apply>
                        <minus/>
                        <apply>
                            <exp/>
                            <apply>
                                <times/>
                                <cn cellml:units="dimensionless">2</cn>
                                <ci>vfrt</ci>
                            </apply>
                        </apply>
                        <cn cellml:units="dimensionless">1</cn>
                    </apply>
                </apply>
            </apply>
        </math>
    </component>
    <component name="IpCa">
        <variable initial_value="5e-04" name="GpCa" units="milliS_per_microF"/>
        <variable initial_value="0.0005" name="KmCap" units="millimolar"/>
        <variable cmeta:id="membrane_calcium_pump_current" name="IpCa" public_interface="out" units="microA_per_microF"/>
        <variable name="cai" public_interface="in" units="millimolar"/>
        <math xmlns="http://www.w3.org/1998/Math/MathML">
            <apply>
                <eq/>
                <ci>IpCa</ci>
                <apply>
                    <divide/>
                    <apply>
                        <times/>
                        <ci>GpCa</ci>
                        <ci>cai</ci>
                    </apply>
                    <apply>
                        <plus/>
                        <ci>KmCap</ci>
                        <ci>cai</ci>
                    </apply>
                </apply>
            </apply>
        </math>
    </component>
    <component name="ICl">
        <variable initial_value="0.2843" name="GClCa" units="milliS_per_microF"/>
        <variable initial_value="9e-4" name="GClb" units="milliS_per_microF"/>
        <variable initial_value="0.1" name="KdClCa" units="millimolar"/>
        <variable initial_value="1" name="Fjunc" units="dimensionless"/>
        <variable name="cai" public_interface="in" units="millimolar"/>
        <variable name="cass" public_interface="in" units="millimolar"/>
        <variable name="v" public_interface="in" units="millivolt"/>
        <variable name="ECl" public_interface="in" units="millivolt"/>
        <variable name="IClCa_junc" units="microA_per_microF"/>
        <variable name="IClCa_sl" units="microA_per_microF"/>
        <variable name="IClCa" public_interface="out" units="microA_per_microF"/>
        <variable name="IClb" public_interface="out" units="microA_per_microF"/>
        <math xmlns="http://www.w3.org/1998/Math/MathML">
            <apply>
                <eq/>
                <ci>IClCa_junc</ci>
                <apply>
                    <times/>
                    <apply>
                        <divide/>
                        <apply>
                            <times/>
                            <ci>Fjunc</ci>
                            <ci>GClCa</ci>
                        </apply>
                        <apply>
                            <plus/>
                            <cn cellml:units="dimensionless">1</cn>
                            <apply>
                                <divide/>
                                <ci>KdClCa</ci>
                                <ci>cass</ci>
                            </apply>
                        </apply>
                    </apply>
                    <apply>
                        <minus/>
                        <ci>v</ci>
                        <ci>ECl</ci>
                    </apply>
                </apply>
            </apply>
            <apply>
                <eq/>
                <ci>IClCa_sl</ci>
                <apply>
                    <times/>
                    <apply>
                        <divide/>
                        <apply>
                            <times/>
                            <apply>
                                <minus/>
                                <cn cellml:units="dimensionless">1</cn>
                                <ci>Fjunc</ci>
                            </apply>
                            <ci>GClCa</ci>
                        </apply>
                        <apply>
                            <plus/>
                            <cn cellml:units="dimensionless">1</cn>
                            <apply>
                                <divide/>
                                <ci>KdClCa</ci>
                                <ci>cai</ci>
                            </apply>
                        </apply>
                    </apply>
                    <apply>
                        <minus/>
                        <ci>v</ci>
                        <ci>ECl</ci>
                    </apply>
                </apply>
            </apply>
            <apply>
                <eq/>
                <ci>IClCa</ci>
                <apply>
                    <plus/>
                    <ci>IClCa_junc</ci>
                    <ci>IClCa_sl</ci>
                </apply>
            </apply>
            <apply>
                <eq/>
                <ci>IClb</ci>
                <apply>
                    <times/>
                    <ci>GClb</ci>
                    <apply>
                        <minus/>
                        <ci>v</ci>
                        <ci>ECl</ci>
                    </apply>
                </apply>
            </apply>
        </math>
    </component>
    <component name="diff">
        <variable name="cai" public_interface="in" units="millimolar"/>
        <variable name="cass" public_interface="in" units="millimolar"/>
        <variable name="nai" public_interface="in" units="millimolar"/>
        <variable name="nass" public_interface="in" units="millimolar"/>
        <variable name="ki" public_interface="in" units="millimolar"/>
        <variable name="kss" public_interface="in" units="millimolar"/>
        <variable initial_value="2.0" name="tauNa" units="millisecond"/>
        <variable initial_value="2.0" name="tauK" units="millisecond"/>
        <variable initial_value="0.2" name="tauCa" units="millisecond"/>
        <variable name="JdiffNa" public_interface="out" units="millimolar_per_millisecond"/>
        <variable name="JdiffK" public_interface="out" units="millimolar_per_millisecond"/>
        <variable name="Jdiff" public_interface="out" units="millimolar_per_millisecond"/>
        <math xmlns="http://www.w3.org/1998/Math/MathML">
            <apply>
                <eq/>
                <ci>JdiffNa</ci>
                <apply>
                    <divide/>
                    <apply>
                        <minus/>
                        <ci>nass</ci>
                        <ci>nai</ci>
                    </apply>
                    <ci>tauNa</ci>
                </apply>
            </apply>
            <apply>
                <eq/>
                <ci>JdiffK</ci>
                <apply>
                    <divide/>
                    <apply>
                        <minus/>
                        <ci>kss</ci>
                        <ci>ki</ci>
                    </apply>
                    <ci>tauK</ci>
                </apply>
            </apply>
            <apply>
                <eq/>
                <ci>Jdiff</ci>
                <apply>
                    <divide/>
                    <apply>
                        <minus/>
                        <ci>cass</ci>
                        <ci>cai</ci>
                    </apply>
                    <ci>tauCa</ci>
                </apply>
            </apply>
        </math>
    </component>
    <component name="ryr">
        <variable initial_value="4.75" name="bt" units="millisecond"/>
        <variable name="a_rel" units="millimolar_per_millisecond"/>
        <variable name="Jrel_inf_b" units="millimolar_per_millisecond"/>
        <variable name="Jrel_inf" units="millimolar_per_millisecond"/>
        <variable name="tau_rel_b" units="millisecond"/>
        <variable name="tau_rel" units="millisecond"/>
        <variable initial_value="0" name="Jrel_np" units="millimolar_per_millisecond"/>
        <variable name="btp" units="millisecond"/>
        <variable name="a_relp" units="millimolar_per_millisecond"/>
        <variable name="Jrel_infp_b" units="millimolar_per_millisecond"/>
        <variable name="Jrel_infp" units="millimolar_per_millisecond"/>
        <variable name="tau_relp_b" units="millisecond"/>
        <variable name="tau_relp" units="millisecond"/>
        <variable initial_value="0" name="Jrel_p" units="millimolar_per_millisecond"/>
        <variable initial_value="1.7" name="cajsr_half" units="millimolar"/>
        <variable name="celltype" public_interface="in" units="dimensionless"/>
        <variable name="ICaL_ss" public_interface="in" units="microA_per_microF"/>
        <variable name="cajsr" public_interface="in" units="millimolar"/>
        <variable name="time" public_interface="in" units="millisecond"/>
        <variable name="KmCaMK" public_interface="in" units="millimolar"/>
        <variable name="CaMKa" public_interface="in" units="millimolar"/>
        <variable name="fJrelp" units="dimensionless"/>
        <variable cmeta:id="SR_release_current_max" initial_value="1.5378" name="Jrel_b" units="dimensionless"/>
        <variable cmeta:id="SR_release_current" name="Jrel" public_interface="out" units="millimolar_per_millisecond"/>
        <math xmlns="http://www.w3.org/1998/Math/MathML">
            <apply>
                <eq/>
                <ci>a_rel</ci>
                <apply>
                    <divide/>
                    <apply>
                        <times/>
                        <cn cellml:units="millimolar_per_millisecond">0.5</cn>
                        <ci>bt</ci>
                    </apply>
                    <cn cellml:units="millisecond">1</cn>
                </apply>
            </apply>
            <apply>
                <eq/>
                <ci>Jrel_inf_b</ci>
                <apply>
                    <divide/>
                    <apply>
                        <divide/>
                        <apply>
                            <times/>
                            <apply>
                                <minus/>
                                <ci>a_rel</ci>
                            </apply>
                            <ci>ICaL_ss</ci>
                        </apply>
                        <cn cellml:units="microA_per_microF">1</cn>
                    </apply>
                    <apply>
                        <plus/>
                        <cn cellml:units="dimensionless">1</cn>
                        <apply>
                            <power/>
                            <apply>
                                <divide/>
                                <ci>cajsr_half</ci>
                                <ci>cajsr</ci>
                            </apply>
                            <cn cellml:units="dimensionless">8</cn>
                        </apply>
                    </apply>
                </apply>
            </apply>
            <apply>
                <eq/>
                <ci>Jrel_inf</ci>
                <piecewise>
                    <piece>
                        <apply>
                            <times/>
                            <ci>Jrel_inf_b</ci>
                            <cn cellml:units="dimensionless">1.7</cn>
                        </apply>
                        <apply>
                            <eq/>
                            <ci>celltype</ci>
                            <cn cellml:units="dimensionless">2</cn>
                        </apply>
                    </piece>
                    <otherwise>
                        <ci>Jrel_inf_b</ci>
                    </otherwise>
                </piecewise>
            </apply>
            <apply>
                <eq/>
                <ci>tau_rel_b</ci>
                <apply>
                    <divide/>
                    <ci>bt</ci>
                    <apply>
                        <plus/>
                        <cn cellml:units="dimensionless">1</cn>
                        <apply>
                            <divide/>
                            <cn cellml:units="millimolar">0.0123</cn>
                            <ci>cajsr</ci>
                        </apply>
                    </apply>
                </apply>
            </apply>
            <apply>
                <eq/>
                <ci>tau_rel</ci>
                <piecewise>
                    <piece>
                        <cn cellml:units="millisecond">0.001</cn>
                        <apply>
                            <lt/>
                            <ci>tau_rel_b</ci>
                            <cn cellml:units="millisecond">0.001</cn>
                        </apply>
                    </piece>
                    <otherwise>
                        <ci>tau_rel_b</ci>
                    </otherwise>
                </piecewise>
            </apply>
            <apply>
                <eq/>
                <apply>
                    <diff/>
                    <bvar>
                        <ci>time</ci>
                    </bvar>
                    <ci>Jrel_np</ci>
                </apply>
                <apply>
                    <divide/>
                    <apply>
                        <minus/>
                        <ci>Jrel_inf</ci>
                        <ci>Jrel_np</ci>
                    </apply>
                    <ci>tau_rel</ci>
                </apply>
            </apply>
            <apply>
                <eq/>
                <ci>btp</ci>
                <apply>
                    <times/>
                    <cn cellml:units="dimensionless">1.25</cn>
                    <ci>bt</ci>
                </apply>
            </apply>
            <apply>
                <eq/>
                <ci>a_relp</ci>
                <apply>
                    <divide/>
                    <apply>
                        <times/>
                        <cn cellml:units="millimolar_per_millisecond">0.5</cn>
                        <ci>btp</ci>
                    </apply>
                    <cn cellml:units="millisecond">1</cn>
                </apply>
            </apply>
            <apply>
                <eq/>
                <ci>Jrel_infp_b</ci>
                <apply>
                    <divide/>
                    <apply>
                        <divide/>
                        <apply>
                            <times/>
                            <apply>
                                <minus/>
                                <ci>a_relp</ci>
                            </apply>
                            <ci>ICaL_ss</ci>
                        </apply>
                        <cn cellml:units="microA_per_microF">1</cn>
                    </apply>
                    <apply>
                        <plus/>
                        <cn cellml:units="dimensionless">1</cn>
                        <apply>
                            <power/>
                            <apply>
                                <divide/>
                                <ci>cajsr_half</ci>
                                <ci>cajsr</ci>
                            </apply>
                            <cn cellml:units="dimensionless">8</cn>
                        </apply>
                    </apply>
                </apply>
            </apply>
            <apply>
                <eq/>
                <ci>Jrel_infp</ci>
                <piecewise>
                    <piece>
                        <apply>
                            <times/>
                            <ci>Jrel_infp_b</ci>
                            <cn cellml:units="dimensionless">1.7</cn>
                        </apply>
                        <apply>
                            <eq/>
                            <ci>celltype</ci>
                            <cn cellml:units="dimensionless">2</cn>
                        </apply>
                    </piece>
                    <otherwise>
                        <ci>Jrel_infp_b</ci>
                    </otherwise>
                </piecewise>
            </apply>
            <apply>
                <eq/>
                <ci>tau_relp_b</ci>
                <apply>
                    <divide/>
                    <ci>btp</ci>
                    <apply>
                        <plus/>
                        <cn cellml:units="dimensionless">1</cn>
                        <apply>
                            <divide/>
                            <cn cellml:units="millimolar">0.0123</cn>
                            <ci>cajsr</ci>
                        </apply>
                    </apply>
                </apply>
            </apply>
            <apply>
                <eq/>
                <ci>tau_relp</ci>
                <piecewise>
                    <piece>
                        <cn cellml:units="millisecond">0.001</cn>
                        <apply>
                            <lt/>
                            <ci>tau_relp_b</ci>
                            <cn cellml:units="millisecond">0.001</cn>
                        </apply>
                    </piece>
                    <otherwise>
                        <ci>tau_relp_b</ci>
                    </otherwise>
                </piecewise>
            </apply>
            <apply>
                <eq/>
                <apply>
                    <diff/>
                    <bvar>
                        <ci>time</ci>
                    </bvar>
                    <ci>Jrel_p</ci>
                </apply>
                <apply>
                    <divide/>
                    <apply>
                        <minus/>
                        <ci>Jrel_infp</ci>
                        <ci>Jrel_p</ci>
                    </apply>
                    <ci>tau_relp</ci>
                </apply>
            </apply>
            <apply>
                <eq/>
                <ci>fJrelp</ci>
                <apply>
                    <divide/>
                    <cn cellml:units="dimensionless">1</cn>
                    <apply>
                        <plus/>
                        <cn cellml:units="dimensionless">1</cn>
                        <apply>
                            <divide/>
                            <ci>KmCaMK</ci>
                            <ci>CaMKa</ci>
                        </apply>
                    </apply>
                </apply>
            </apply>
            <apply>
                <eq/>
                <ci>Jrel</ci>
                <apply>
                    <times/>
                    <ci>Jrel_b</ci>
                    <apply>
                        <plus/>
                        <apply>
                            <times/>
                            <apply>
                                <minus/>
                                <cn cellml:units="dimensionless">1</cn>
                                <ci>fJrelp</ci>
                            </apply>
                            <ci>Jrel_np</ci>
                        </apply>
                        <apply>
                            <times/>
                            <ci>fJrelp</ci>
                            <ci>Jrel_p</ci>
                        </apply>
                    </apply>
                </apply>
            </apply>
        </math>
    </component>
    <component name="SERCA">
        <variable name="Jupnp" units="millimolar_per_millisecond"/>
        <variable name="Jupp" units="millimolar_per_millisecond"/>
        <variable name="KmCaMK" public_interface="in" units="millimolar"/>
        <variable name="CaMKa" public_interface="in" units="millimolar"/>
        <variable name="celltype" public_interface="in" units="dimensionless"/>
        <variable name="cai" public_interface="in" units="millimolar"/>
        <variable name="cansr" public_interface="in" units="millimolar"/>
        <variable name="fJupp" units="dimensionless"/>
        <variable name="Jleak" units="millimolar_per_millisecond"/>
        <variable initial_value="2.4" name="camkFactor" units="dimensionless"/>
        <variable cmeta:id="SR_uptake_current_max" initial_value="0.0069" name="Gjup_b" units="millimolar_per_millisecond"/>
        <variable cmeta:id="SR_uptake_current" name="Jup" public_interface="out" units="millimolar_per_millisecond"/>
        <math xmlns="http://www.w3.org/1998/Math/MathML">
            <apply>
                <eq/>
                <ci>Jupnp</ci>
                <apply>
                    <divide/>
                    <apply>
                        <times/>
                        <ci>Gjup_b</ci>
                        <ci>cai</ci>
                    </apply>
                    <apply>
                        <plus/>
                        <ci>cai</ci>
                        <cn cellml:units="millimolar">0.001</cn>
                    </apply>
                </apply>
            </apply>
            <apply>
                <eq/>
                <ci>Jupp</ci>
                <apply>
                    <divide/>
                    <apply>
                        <times/>
                        <ci>Gjup_b</ci>
                        <ci>camkFactor</ci>
                        <ci>cai</ci>
                    </apply>
                    <apply>
                        <plus/>
                        <ci>cai</ci>
                        <cn cellml:units="millimolar" type="e-notation">8.2500<sep/>-04</cn>
                    </apply>
                </apply>
            </apply>
            <apply>
                <eq/>
                <ci>fJupp</ci>
                <apply>
                    <divide/>
                    <cn cellml:units="dimensionless">1</cn>
                    <apply>
                        <plus/>
                        <cn cellml:units="dimensionless">1</cn>
                        <apply>
                            <divide/>
                            <ci>KmCaMK</ci>
                            <ci>CaMKa</ci>
                        </apply>
                    </apply>
                </apply>
            </apply>
            <apply>
                <eq/>
                <ci>Jleak</ci>
                <apply>
                    <divide/>
                    <apply>
                        <times/>
                        <cn cellml:units="dimensionless">1.5830</cn>
                        <cn cellml:units="dimensionless">0.0039375</cn>
                        <ci>cansr</ci>
                    </apply>
                    <cn cellml:units="millisecond">15</cn>
                </apply>
            </apply>
            <apply>
                <eq/>
                <ci>Jup</ci>
                <apply>
                    <minus/>
                    <apply>
                        <plus/>
                        <apply>
                            <times/>
                            <apply>
                                <minus/>
                                <cn cellml:units="dimensionless">1</cn>
                                <ci>fJupp</ci>
                            </apply>
                            <ci>Jupnp</ci>
                        </apply>
                        <apply>
                            <times/>
                            <ci>fJupp</ci>
                            <ci>Jupp</ci>
                        </apply>
                    </apply>
                    <ci>Jleak</ci>
                </apply>
            </apply>
        </math>
    </component>
    <component name="trans_flux">
        <variable name="cansr" public_interface="in" units="millimolar"/>
        <variable name="cajsr" public_interface="in" units="millimolar"/>
        <variable name="Jtr" public_interface="out" units="millimolar_per_millisecond"/>
        <math xmlns="http://www.w3.org/1998/Math/MathML">
            <apply>
                <eq/>
                <ci>Jtr</ci>
                <apply>
                    <divide/>
                    <apply>
                        <minus/>
                        <ci>cansr</ci>
                        <ci>cajsr</ci>
                    </apply>
                    <cn cellml:units="millisecond">70</cn>
                </apply>
            </apply>
        </math>
    </component>
    <connection>
        <map_components component_1="intracellular_ions" component_2="INaL"/>
        <map_variables variable_1="INaL" variable_2="INaL"/>
    </connection>
    <connection>
        <map_components component_1="intracellular_ions" component_2="membrane"/>
        <map_variables variable_1="Istim" variable_2="Istim"/>
    </connection>
    <connection>
        <map_components component_1="intracellular_ions" component_2="trans_flux"/>
        <map_variables variable_1="cajsr" variable_2="cajsr"/>
        <map_variables variable_1="cansr" variable_2="cansr"/>
        <map_variables variable_1="Jtr" variable_2="Jtr"/>
    </connection>
    <connection>
        <map_components component_1="intracellular_ions" component_2="SERCA"/>
        <map_variables variable_1="cai" variable_2="cai"/>
        <map_variables variable_1="cansr" variable_2="cansr"/>
        <map_variables variable_1="Jup" variable_2="Jup"/>
    </connection>
    <connection>
        <map_components component_1="SERCA" component_2="environment"/>
        <map_variables variable_1="celltype" variable_2="celltype"/>
    </connection>
    <connection>
        <map_components component_1="SERCA" component_2="CaMK"/>
        <map_variables variable_1="KmCaMK" variable_2="KmCaMK"/>
        <map_variables variable_1="CaMKa" variable_2="CaMKa"/>
    </connection>
    <connection>
        <map_components component_1="intracellular_ions" component_2="ryr"/>
        <map_variables variable_1="cajsr" variable_2="cajsr"/>
        <map_variables variable_1="Jrel" variable_2="Jrel"/>
    </connection>
    <connection>
        <map_components component_1="ICaL" component_2="ryr"/>
        <map_variables variable_1="ICaL_ss" variable_2="ICaL_ss"/>
    </connection>
    <connection>
        <map_components component_1="ryr" component_2="CaMK"/>
        <map_variables variable_1="KmCaMK" variable_2="KmCaMK"/>
        <map_variables variable_1="CaMKa" variable_2="CaMKa"/>
    </connection>
    <connection>
        <map_components component_1="ryr" component_2="environment"/>
        <map_variables variable_1="celltype" variable_2="celltype"/>
        <map_variables variable_1="time" variable_2="time"/>
    </connection>
    <connection>
        <map_components component_1="intracellular_ions" component_2="diff"/>
        <map_variables variable_1="cai" variable_2="cai"/>
        <map_variables variable_1="cass" variable_2="cass"/>
        <map_variables variable_1="nai" variable_2="nai"/>
        <map_variables variable_1="nass" variable_2="nass"/>
        <map_variables variable_1="ki" variable_2="ki"/>
        <map_variables variable_1="kss" variable_2="kss"/>
        <map_variables variable_1="JdiffK" variable_2="JdiffK"/>
        <map_variables variable_1="Jdiff" variable_2="Jdiff"/>
        <map_variables variable_1="JdiffNa" variable_2="JdiffNa"/>
    </connection>
    <connection>
        <map_components component_1="IpCa" component_2="membrane"/>
        <map_variables variable_1="IpCa" variable_2="IpCa"/>
    </connection>
    <connection>
        <map_components component_1="intracellular_ions" component_2="IpCa"/>
        <map_variables variable_1="cai" variable_2="cai"/>
        <map_variables variable_1="IpCa" variable_2="IpCa"/>
    </connection>
    <connection>
        <map_components component_1="extracellular" component_2="ICab"/>
        <map_variables variable_1="cao" variable_2="cao"/>
    </connection>
    <connection>
        <map_components component_1="intracellular_ions" component_2="ICab"/>
        <map_variables variable_1="cai" variable_2="cai"/>
        <map_variables variable_1="ICab" variable_2="ICab"/>
    </connection>
    <connection>
        <map_components component_1="ICab" component_2="membrane"/>
        <map_variables variable_1="vffrt" variable_2="vffrt"/>
        <map_variables variable_1="vfrt" variable_2="vfrt"/>
        <map_variables variable_1="ICab" variable_2="ICab"/>
    </connection>
    <connection>
        <map_components component_1="ICaL" component_2="ICab"/>
        <map_variables variable_1="gamma_cao" variable_2="gamma_cao"/>
        <map_variables variable_1="gamma_cai" variable_2="gamma_cai"/>
    </connection>
    <connection>
        <map_components component_1="extracellular" component_2="INab"/>
        <map_variables variable_1="nao" variable_2="nao"/>
    </connection>
    <connection>
        <map_components component_1="intracellular_ions" component_2="INab"/>
        <map_variables variable_1="nai" variable_2="nai"/>
        <map_variables variable_1="INab" variable_2="INab"/>
    </connection>
    <connection>
        <map_components component_1="INab" component_2="membrane"/>
        <map_variables variable_1="vffrt" variable_2="vffrt"/>
        <map_variables variable_1="vfrt" variable_2="vfrt"/>
        <map_variables variable_1="INab" variable_2="INab"/>
    </connection>
    <connection>
        <map_components component_1="IKb" component_2="membrane"/>
        <map_variables variable_1="v" variable_2="v"/>
        <map_variables variable_1="IKb" variable_2="IKb"/>
    </connection>
    <connection>
        <map_components component_1="IKb" component_2="environment"/>
        <map_variables variable_1="celltype" variable_2="celltype"/>
    </connection>
    <connection>
        <map_components component_1="IKb" component_2="reversal_potentials"/>
        <map_variables variable_1="EK" variable_2="EK"/>
    </connection>
    <connection>
        <map_components component_1="intracellular_ions" component_2="IKb"/>
        <map_variables variable_1="IKb" variable_2="IKb"/>
    </connection>
    <connection>
        <map_components component_1="intracellular_ions" component_2="INaK"/>
        <map_variables variable_1="ki" variable_2="ki"/>
        <map_variables variable_1="nai" variable_2="nai"/>
        <map_variables variable_1="INaK" variable_2="INaK"/>
    </connection>
    <connection>
        <map_components component_1="INaK" component_2="membrane"/>
        <map_variables variable_1="v" variable_2="v"/>
        <map_variables variable_1="vfrt" variable_2="vfrt"/>
        <map_variables variable_1="INaK" variable_2="INaK"/>
    </connection>
    <connection>
        <map_components component_1="INaK" component_2="environment"/>
        <map_variables variable_1="celltype" variable_2="celltype"/>
    </connection>
    <connection>
        <map_components component_1="INaK" component_2="physical_constants"/>
        <map_variables variable_1="zna" variable_2="zna"/>
        <map_variables variable_1="zk" variable_2="zk"/>
    </connection>
    <connection>
        <map_components component_1="extracellular" component_2="INaK"/>
        <map_variables variable_1="nao" variable_2="nao"/>
        <map_variables variable_1="ko" variable_2="ko"/>
    </connection>
    <connection>
        <map_components component_1="intracellular_ions" component_2="INaCa"/>
        <map_variables variable_1="cai" variable_2="cai"/>
        <map_variables variable_1="nai" variable_2="nai"/>
        <map_variables variable_1="nass" variable_2="nass"/>
        <map_variables variable_1="cass" variable_2="cass"/>
        <map_variables variable_1="INaCa_i" variable_2="INaCa_i"/>
        <map_variables variable_1="INaCa_ss" variable_2="INaCa_ss"/>
    </connection>
    <connection>
        <map_components component_1="INaCa" component_2="membrane"/>
        <map_variables variable_1="v" variable_2="v"/>
        <map_variables variable_1="vfrt" variable_2="vfrt"/>
        <map_variables variable_1="INaCa_i" variable_2="INaCa_i"/>
        <map_variables variable_1="INaCa_ss" variable_2="INaCa_ss"/>
    </connection>
    <connection>
        <map_components component_1="INaCa" component_2="environment"/>
        <map_variables variable_1="celltype" variable_2="celltype"/>
    </connection>
    <connection>
        <map_components component_1="INaCa" component_2="physical_constants"/>
        <map_variables variable_1="zna" variable_2="zna"/>
        <map_variables variable_1="zca" variable_2="zca"/>
    </connection>
    <connection>
        <map_components component_1="extracellular" component_2="INaCa"/>
        <map_variables variable_1="nao" variable_2="nao"/>
        <map_variables variable_1="cao" variable_2="cao"/>
    </connection>
    <connection>
        <map_components component_1="intracellular_ions" component_2="IKs"/>
        <map_variables variable_1="cai" variable_2="cai"/>
        <map_variables variable_1="IKs" variable_2="IKs"/>
    </connection>
    <connection>
        <map_components component_1="IK1" component_2="membrane"/>
        <map_variables variable_1="v" variable_2="v"/>
        <map_variables variable_1="IK1" variable_2="IK1"/>
    </connection>
    <connection>
        <map_components component_1="IK1" component_2="environment"/>
        <map_variables variable_1="celltype" variable_2="celltype"/>
    </connection>
    <connection>
        <map_components component_1="IKs" component_2="membrane"/>
        <map_variables variable_1="v" variable_2="v"/>
        <map_variables variable_1="IKs" variable_2="IKs"/>
    </connection>
    <connection>
        <map_components component_1="IKs" component_2="environment"/>
        <map_variables variable_1="celltype" variable_2="celltype"/>
        <map_variables variable_1="time" variable_2="time"/>
    </connection>
    <connection>
        <map_components component_1="IK1" component_2="reversal_potentials"/>
        <map_variables variable_1="EK" variable_2="EK"/>
    </connection>
    <connection>
        <map_components component_1="IKs" component_2="reversal_potentials"/>
        <map_variables variable_1="EKs" variable_2="EKs"/>
    </connection>
    <connection>
        <map_components component_1="Ito" component_2="membrane"/>
        <map_variables variable_1="v" variable_2="v"/>
        <map_variables variable_1="Ito" variable_2="Ito"/>
    </connection>
    <connection>
        <map_components component_1="INaL" component_2="membrane"/>
        <map_variables variable_1="v" variable_2="v"/>
        <map_variables variable_1="INaL" variable_2="INaL"/>
    </connection>
    <connection>
        <map_components component_1="IKr" component_2="membrane"/>
        <map_variables variable_1="v" variable_2="v"/>
        <map_variables variable_1="vfrt" variable_2="vfrt"/>
        <map_variables variable_1="IKr" variable_2="IKr"/>
    </connection>
    <connection>
        <map_components component_1="IKr" component_2="environment"/>
        <map_variables variable_1="celltype" variable_2="celltype"/>
        <map_variables variable_1="time" variable_2="time"/>
    </connection>
    <connection>
        <map_components component_1="INaL" component_2="reversal_potentials"/>
        <map_variables variable_1="ENa" variable_2="ENa"/>
    </connection>
    <connection>
        <map_components component_1="Ito" component_2="reversal_potentials"/>
        <map_variables variable_1="EK" variable_2="EK"/>
    </connection>
    <connection>
        <map_components component_1="INaL" component_2="CaMK"/>
        <map_variables variable_1="KmCaMK" variable_2="KmCaMK"/>
        <map_variables variable_1="CaMKa" variable_2="CaMKa"/>
    </connection>
    <connection>
        <map_components component_1="Ito" component_2="CaMK"/>
        <map_variables variable_1="KmCaMK" variable_2="KmCaMK"/>
        <map_variables variable_1="CaMKa" variable_2="CaMKa"/>
    </connection>
    <connection>
        <map_components component_1="INaL" component_2="environment"/>
        <map_variables variable_1="celltype" variable_2="celltype"/>
        <map_variables variable_1="time" variable_2="time"/>
    </connection>
    <connection>
        <map_components component_1="ICaL" component_2="environment"/>
        <map_variables variable_1="celltype" variable_2="celltype"/>
        <map_variables variable_1="time" variable_2="time"/>
    </connection>
    <connection>
        <map_components component_1="ICaL" component_2="CaMK"/>
        <map_variables variable_1="KmCaMK" variable_2="KmCaMK"/>
        <map_variables variable_1="CaMKa" variable_2="CaMKa"/>
    </connection>
    <connection>
        <map_components component_1="CaMK" component_2="environment"/>
        <map_variables variable_1="time" variable_2="time"/>
    </connection>
    <connection>
        <map_components component_1="membrane" component_2="environment"/>
        <map_variables variable_1="time" variable_2="time"/>
    </connection>
    <connection>
        <map_components component_1="membrane" component_2="ICaL"/>
        <map_variables variable_1="v" variable_2="v"/>
        <map_variables variable_1="vffrt" variable_2="vffrt"/>
        <map_variables variable_1="vfrt" variable_2="vfrt"/>
        <map_variables variable_1="ICaL" variable_2="ICaL"/>
        <map_variables variable_1="ICaNa" variable_2="ICaNa"/>
        <map_variables variable_1="ICaK" variable_2="ICaK"/>
    </connection>
    <connection>
        <map_components component_1="membrane" component_2="physical_constants"/>
        <map_variables variable_1="R" variable_2="R"/>
        <map_variables variable_1="T" variable_2="T"/>
        <map_variables variable_1="F" variable_2="F"/>
    </connection>
    <connection>
        <map_components component_1="intracellular_ions" component_2="physical_constants"/>
        <map_variables variable_1="R" variable_2="R"/>
        <map_variables variable_1="T" variable_2="T"/>
        <map_variables variable_1="F" variable_2="F"/>
    </connection>
    <connection>
        <map_components component_1="physical_constants" component_2="ICaL"/>
        <map_variables variable_1="T" variable_2="T"/>
    </connection>
    <connection>
        <map_components component_1="intracellular_ions" component_2="ICaL"/>
        <map_variables variable_1="cass" variable_2="cass"/>
        <map_variables variable_1="nass" variable_2="nass"/>
        <map_variables variable_1="kss" variable_2="kss"/>
        <map_variables variable_1="cai" variable_2="cai"/>
        <map_variables variable_1="nai" variable_2="nai"/>
        <map_variables variable_1="ki" variable_2="ki"/>
        <map_variables variable_1="cli" variable_2="cli"/>
        <map_variables variable_1="ICaNa" variable_2="ICaNa"/>
        <map_variables variable_1="ICaK" variable_2="ICaK"/>
        <map_variables variable_1="ICaL" variable_2="ICaL"/>
        <map_variables variable_1="ICaNa_ss" variable_2="ICaNa_ss"/>
        <map_variables variable_1="ICaK_ss" variable_2="ICaK_ss"/>
        <map_variables variable_1="ICaL_ss" variable_2="ICaL_ss"/>
        <map_variables variable_1="ICaNa_i" variable_2="ICaNa_i"/>
        <map_variables variable_1="ICaK_i" variable_2="ICaK_i"/>
        <map_variables variable_1="ICaL_i" variable_2="ICaL_i"/>
    </connection>
    <connection>
        <map_components component_1="extracellular" component_2="ICaL"/>
        <map_variables variable_1="nao" variable_2="nao"/>
        <map_variables variable_1="ko" variable_2="ko"/>
        <map_variables variable_1="cao" variable_2="cao"/>
        <map_variables variable_1="clo" variable_2="clo"/>
    </connection>
    <connection>
        <map_components component_1="extracellular" component_2="IK1"/>
        <map_variables variable_1="ko" variable_2="ko"/>
    </connection>
    <connection>
        <map_components component_1="intracellular_ions" component_2="IK1"/>
        <map_variables variable_1="IK1" variable_2="IK1"/>
    </connection>
    <connection>
        <map_components component_1="extracellular" component_2="IKr"/>
        <map_variables variable_1="ko" variable_2="ko"/>
    </connection>
    <connection>
        <map_components component_1="intracellular_ions" component_2="IKr"/>
        <map_variables variable_1="IKr" variable_2="IKr"/>
    </connection>
    <connection>
        <map_components component_1="reversal_potentials" component_2="physical_constants"/>
        <map_variables variable_1="R" variable_2="R"/>
        <map_variables variable_1="T" variable_2="T"/>
        <map_variables variable_1="F" variable_2="F"/>
        <map_variables variable_1="zna" variable_2="zna"/>
        <map_variables variable_1="zk" variable_2="zk"/>
        <map_variables variable_1="zcl" variable_2="zcl"/>
    </connection>
    <connection>
        <map_components component_1="reversal_potentials" component_2="IKr"/>
        <map_variables variable_1="EK" variable_2="EK"/>
    </connection>
    <connection>
        <map_components component_1="reversal_potentials" component_2="INa"/>
        <map_variables variable_1="ENa" variable_2="ENa"/>
    </connection>
    <connection>
        <map_components component_1="intracellular_ions" component_2="INa"/>
        <map_variables variable_1="INa" variable_2="INa"/>
    </connection>
    <connection>
        <map_components component_1="intracellular_ions" component_2="Ito"/>
        <map_variables variable_1="Ito" variable_2="Ito"/>
    </connection>
    <connection>
        <map_components component_1="membrane" component_2="INa"/>
        <map_variables variable_1="v" variable_2="v"/>
        <map_variables variable_1="INa" variable_2="INa"/>
    </connection>
    <connection>
        <map_components component_1="CaMK" component_2="INa"/>
        <map_variables variable_1="KmCaMK" variable_2="KmCaMK"/>
        <map_variables variable_1="CaMKa" variable_2="CaMKa"/>
    </connection>
    <connection>
        <map_components component_1="Ito" component_2="environment"/>
        <map_variables variable_1="time" variable_2="time"/>
        <map_variables variable_1="celltype" variable_2="celltype"/>
    </connection>
    <connection>
        <map_components component_1="INa" component_2="environment"/>
        <map_variables variable_1="time" variable_2="time"/>
    </connection>
    <connection>
        <map_components component_1="intracellular_ions" component_2="CaMK"/>
        <map_variables variable_1="cass" variable_2="cass"/>
    </connection>
    <connection>
        <map_components component_1="intracellular_ions" component_2="cell_geometry"/>
        <map_variables variable_1="Acap" variable_2="Acap"/>
        <map_variables variable_1="vmyo" variable_2="vmyo"/>
        <map_variables variable_1="vss" variable_2="vss"/>
        <map_variables variable_1="vnsr" variable_2="vnsr"/>
        <map_variables variable_1="vjsr" variable_2="vjsr"/>
    </connection>
    <connection>
        <map_components component_1="intracellular_ions" component_2="environment"/>
        <map_variables variable_1="time" variable_2="time"/>
        <map_variables variable_1="celltype" variable_2="celltype"/>
    </connection>
    <connection>
        <map_components component_1="intracellular_ions" component_2="reversal_potentials"/>
        <map_variables variable_1="nai" variable_2="nai"/>
        <map_variables variable_1="ki" variable_2="ki"/>
        <map_variables variable_1="cli" variable_2="cli"/>
    </connection>
    <connection>
        <map_components component_1="extracellular" component_2="reversal_potentials"/>
        <map_variables variable_1="nao" variable_2="nao"/>
        <map_variables variable_1="ko" variable_2="ko"/>
        <map_variables variable_1="clo" variable_2="clo"/>
    </connection>
    <connection>
        <map_components component_1="intracellular_ions" component_2="ICl"/>
        <map_variables variable_1="cai" variable_2="cai"/>
        <map_variables variable_1="cass" variable_2="cass"/>
    </connection>
    <connection>
        <map_components component_1="membrane" component_2="ICl"/>
        <map_variables variable_1="v" variable_2="v"/>
        <map_variables variable_1="IClCa" variable_2="IClCa"/>
        <map_variables variable_1="IClb" variable_2="IClb"/>
    </connection>
    <connection>
        <map_components component_1="reversal_potentials" component_2="ICl"/>
        <map_variables variable_1="ECl" variable_2="ECl"/>
    </connection>
    <rdf:RDF xmlns:rdf="http://www.w3.org/1999/02/22-rdf-syntax-ns#">
        <rdf:Description xmlns:rdf="http://www.w3.org/1999/02/22-rdf-syntax-ns#" rdf:about="#time">
            <bqbiol:is xmlns:bqbiol="http://biomodels.net/biology-qualifiers/" rdf:resource="https://chaste.comlab.ox.ac.uk/cellml/ns/oxford-metadata#time" xmlns:rdf="http://www.w3.org/1999/02/22-rdf-syntax-ns#"/>
        </rdf:Description>
    </rdf:RDF>
    <rdf:RDF xmlns:rdf="http://www.w3.org/1999/02/22-rdf-syntax-ns#">
        <rdf:Description xmlns:rdf="http://www.w3.org/1999/02/22-rdf-syntax-ns#" rdf:about="#extracellular_sodium_concentration">
            <bqbiol:is xmlns:bqbiol="http://biomodels.net/biology-qualifiers/" rdf:resource="https://chaste.comlab.ox.ac.uk/cellml/ns/oxford-metadata#extracellular_sodium_concentration" xmlns:rdf="http://www.w3.org/1999/02/22-rdf-syntax-ns#"/>
        </rdf:Description>
    </rdf:RDF>
    <rdf:RDF xmlns:rdf="http://www.w3.org/1999/02/22-rdf-syntax-ns#">
        <rdf:Description xmlns:rdf="http://www.w3.org/1999/02/22-rdf-syntax-ns#" rdf:about="#extracellular_calcium_concentration">
            <bqbiol:is xmlns:bqbiol="http://biomodels.net/biology-qualifiers/" rdf:resource="https://chaste.comlab.ox.ac.uk/cellml/ns/oxford-metadata#extracellular_calcium_concentration" xmlns:rdf="http://www.w3.org/1999/02/22-rdf-syntax-ns#"/>
        </rdf:Description>
    </rdf:RDF>
    <rdf:RDF xmlns:rdf="http://www.w3.org/1999/02/22-rdf-syntax-ns#">
        <rdf:Description xmlns:rdf="http://www.w3.org/1999/02/22-rdf-syntax-ns#" rdf:about="#extracellular_potassium_concentration">
            <bqbiol:is xmlns:bqbiol="http://biomodels.net/biology-qualifiers/" rdf:resource="https://chaste.comlab.ox.ac.uk/cellml/ns/oxford-metadata#extracellular_potassium_concentration" xmlns:rdf="http://www.w3.org/1999/02/22-rdf-syntax-ns#"/>
        </rdf:Description>
    </rdf:RDF>
    <rdf:RDF xmlns:rdf="http://www.w3.org/1999/02/22-rdf-syntax-ns#">
        <rdf:Description xmlns:rdf="http://www.w3.org/1999/02/22-rdf-syntax-ns#" rdf:about="#membrane_voltage">
            <bqbiol:is xmlns:bqbiol="http://biomodels.net/biology-qualifiers/" rdf:resource="https://chaste.comlab.ox.ac.uk/cellml/ns/oxford-metadata#membrane_voltage" xmlns:rdf="http://www.w3.org/1999/02/22-rdf-syntax-ns#"/>
        </rdf:Description>
    </rdf:RDF>
    <rdf:RDF xmlns:rdf="http://www.w3.org/1999/02/22-rdf-syntax-ns#">
        <rdf:Description xmlns:rdf="http://www.w3.org/1999/02/22-rdf-syntax-ns#" rdf:about="#membrane_stimulus_current">
            <bqbiol:is xmlns:bqbiol="http://biomodels.net/biology-qualifiers/" rdf:resource="https://chaste.comlab.ox.ac.uk/cellml/ns/oxford-metadata#membrane_stimulus_current" xmlns:rdf="http://www.w3.org/1999/02/22-rdf-syntax-ns#"/>
        </rdf:Description>
    </rdf:RDF>
    <rdf:RDF xmlns:rdf="http://www.w3.org/1999/02/22-rdf-syntax-ns#">
        <rdf:Description xmlns:rdf="http://www.w3.org/1999/02/22-rdf-syntax-ns#" rdf:about="#membrane_stimulus_current_offset">
            <bqbiol:is xmlns:bqbiol="http://biomodels.net/biology-qualifiers/" rdf:resource="https://chaste.comlab.ox.ac.uk/cellml/ns/oxford-metadata#membrane_stimulus_current_offset" xmlns:rdf="http://www.w3.org/1999/02/22-rdf-syntax-ns#"/>
        </rdf:Description>
    </rdf:RDF>
    <rdf:RDF xmlns:rdf="http://www.w3.org/1999/02/22-rdf-syntax-ns#">
        <rdf:Description xmlns:rdf="http://www.w3.org/1999/02/22-rdf-syntax-ns#" rdf:about="#membrane_stimulus_current_amplitude">
            <bqbiol:is xmlns:bqbiol="http://biomodels.net/biology-qualifiers/" rdf:resource="https://chaste.comlab.ox.ac.uk/cellml/ns/oxford-metadata#membrane_stimulus_current_amplitude" xmlns:rdf="http://www.w3.org/1999/02/22-rdf-syntax-ns#"/>
        </rdf:Description>
    </rdf:RDF>
    <rdf:RDF xmlns:rdf="http://www.w3.org/1999/02/22-rdf-syntax-ns#">
        <rdf:Description xmlns:rdf="http://www.w3.org/1999/02/22-rdf-syntax-ns#" rdf:about="#membrane_stimulus_current_period">
            <bqbiol:is xmlns:bqbiol="http://biomodels.net/biology-qualifiers/" rdf:resource="https://chaste.comlab.ox.ac.uk/cellml/ns/oxford-metadata#membrane_stimulus_current_period" xmlns:rdf="http://www.w3.org/1999/02/22-rdf-syntax-ns#"/>
        </rdf:Description>
    </rdf:RDF>
    <rdf:RDF xmlns:rdf="http://www.w3.org/1999/02/22-rdf-syntax-ns#">
        <rdf:Description xmlns:rdf="http://www.w3.org/1999/02/22-rdf-syntax-ns#" rdf:about="#membrane_stimulus_current_duration">
            <bqbiol:is xmlns:bqbiol="http://biomodels.net/biology-qualifiers/" rdf:resource="https://chaste.comlab.ox.ac.uk/cellml/ns/oxford-metadata#membrane_stimulus_current_duration" xmlns:rdf="http://www.w3.org/1999/02/22-rdf-syntax-ns#"/>
        </rdf:Description>
    </rdf:RDF>
    <rdf:RDF xmlns:rdf="http://www.w3.org/1999/02/22-rdf-syntax-ns#">
        <rdf:Description xmlns:rdf="http://www.w3.org/1999/02/22-rdf-syntax-ns#" rdf:about="#aCaMK_var">
            <modifiable-parameter xmlns="https://chaste.comlab.ox.ac.uk/cellml/ns/pycml#">yes</modifiable-parameter>
        </rdf:Description>
    </rdf:RDF>
    <rdf:RDF xmlns:rdf="http://www.w3.org/1999/02/22-rdf-syntax-ns#">
        <rdf:Description xmlns:rdf="http://www.w3.org/1999/02/22-rdf-syntax-ns#" rdf:about="#CaMKo_var">
            <modifiable-parameter xmlns="https://chaste.comlab.ox.ac.uk/cellml/ns/pycml#">yes</modifiable-parameter>
        </rdf:Description>
    </rdf:RDF>
    <rdf:RDF xmlns:rdf="http://www.w3.org/1999/02/22-rdf-syntax-ns#">
        <rdf:Description xmlns:rdf="http://www.w3.org/1999/02/22-rdf-syntax-ns#" rdf:about="#cytosolic_sodium_concentration">
            <bqbiol:is xmlns:bqbiol="http://biomodels.net/biology-qualifiers/" rdf:resource="https://chaste.comlab.ox.ac.uk/cellml/ns/oxford-metadata#cytosolic_sodium_concentration" xmlns:rdf="http://www.w3.org/1999/02/22-rdf-syntax-ns#"/>
        </rdf:Description>
    </rdf:RDF>
    <rdf:RDF xmlns:rdf="http://www.w3.org/1999/02/22-rdf-syntax-ns#">
        <rdf:Description xmlns:rdf="http://www.w3.org/1999/02/22-rdf-syntax-ns#" rdf:about="#cytosolic_potassium_concentration">
            <bqbiol:is xmlns:bqbiol="http://biomodels.net/biology-qualifiers/" rdf:resource="https://chaste.comlab.ox.ac.uk/cellml/ns/oxford-metadata#cytosolic_potassium_concentration" xmlns:rdf="http://www.w3.org/1999/02/22-rdf-syntax-ns#"/>
        </rdf:Description>
    </rdf:RDF>
    <rdf:RDF xmlns:rdf="http://www.w3.org/1999/02/22-rdf-syntax-ns#">
        <rdf:Description xmlns:rdf="http://www.w3.org/1999/02/22-rdf-syntax-ns#" rdf:about="#cytosolic_calcium_concentration">
            <bqbiol:is xmlns:bqbiol="http://biomodels.net/biology-qualifiers/" rdf:resource="https://chaste.comlab.ox.ac.uk/cellml/ns/oxford-metadata#cytosolic_calcium_concentration" xmlns:rdf="http://www.w3.org/1999/02/22-rdf-syntax-ns#"/>
        </rdf:Description>
    </rdf:RDF>
<!--
    <rdf:RDF xmlns:rdf="http://www.w3.org/1999/02/22-rdf-syntax-ns#">
        <rdf:Description xmlns:rdf="http://www.w3.org/1999/02/22-rdf-syntax-ns#" rdf:about="#membrane_fast_sodium_current_h_gate">
            <bqbiol:is xmlns:bqbiol="http://biomodels.net/biology-qualifiers/" rdf:resource="https://chaste.comlab.ox.ac.uk/cellml/ns/oxford-metadata#membrane_fast_sodium_current_h_gate" xmlns:rdf="http://www.w3.org/1999/02/22-rdf-syntax-ns#"/>
        </rdf:Description>
    </rdf:RDF>
-->
    <rdf:RDF xmlns:rdf="http://www.w3.org/1999/02/22-rdf-syntax-ns#">
        <rdf:Description xmlns:rdf="http://www.w3.org/1999/02/22-rdf-syntax-ns#" rdf:about="#membrane_fast_sodium_current_conductance">
            <bqbiol:is xmlns:bqbiol="http://biomodels.net/biology-qualifiers/" rdf:resource="https://chaste.comlab.ox.ac.uk/cellml/ns/oxford-metadata#membrane_fast_sodium_current_conductance" xmlns:rdf="http://www.w3.org/1999/02/22-rdf-syntax-ns#"/>
        </rdf:Description>
    </rdf:RDF>
<!--
    <rdf:RDF xmlns:rdf="http://www.w3.org/1999/02/22-rdf-syntax-ns#">
        <rdf:Description xmlns:rdf="http://www.w3.org/1999/02/22-rdf-syntax-ns#" rdf:about="#membrane_fast_sodium_current_j_gate">
            <bqbiol:is xmlns:bqbiol="http://biomodels.net/biology-qualifiers/" rdf:resource="https://chaste.comlab.ox.ac.uk/cellml/ns/oxford-metadata#membrane_fast_sodium_current_j_gate" xmlns:rdf="http://www.w3.org/1999/02/22-rdf-syntax-ns#"/>
        </rdf:Description>
    </rdf:RDF>
-->
    <rdf:RDF xmlns:rdf="http://www.w3.org/1999/02/22-rdf-syntax-ns#">
        <rdf:Description xmlns:rdf="http://www.w3.org/1999/02/22-rdf-syntax-ns#" rdf:about="#membrane_fast_sodium_current">
            <bqbiol:is xmlns:bqbiol="http://biomodels.net/biology-qualifiers/" rdf:resource="https://chaste.comlab.ox.ac.uk/cellml/ns/oxford-metadata#membrane_fast_sodium_current" xmlns:rdf="http://www.w3.org/1999/02/22-rdf-syntax-ns#"/>
        </rdf:Description>
    </rdf:RDF>
<!--
    <rdf:RDF xmlns:rdf="http://www.w3.org/1999/02/22-rdf-syntax-ns#">
        <rdf:Description xmlns:rdf="http://www.w3.org/1999/02/22-rdf-syntax-ns#" rdf:about="#INaL_inactTvar">
            <modifiable-parameter xmlns="https://chaste.comlab.ox.ac.uk/cellml/ns/pycml#">yes</modifiable-parameter>
        </rdf:Description>
    </rdf:RDF>
-->
<!--
    <rdf:RDF xmlns:rdf="http://www.w3.org/1999/02/22-rdf-syntax-ns#">
        <rdf:Description xmlns:rdf="http://www.w3.org/1999/02/22-rdf-syntax-ns#" rdf:about="#membrane_persistent_sodium_current_conductance">
            <bqbiol:is xmlns:bqbiol="http://biomodels.net/biology-qualifiers/" rdf:resource="https://chaste.comlab.ox.ac.uk/cellml/ns/oxford-		metadata#membrane_persistent_sodium_current_conductance" xmlns:rdf="http://www.w3.org/1999/02/22-rdf-syntax-ns#"/>
            <modifiable-parameter xmlns="https://chaste.comlab.ox.ac.uk/cellml/ns/pycml#">yes</modifiable-parameter>
        </rdf:Description>
    </rdf:RDF>
-->
    <rdf:RDF xmlns:rdf="http://www.w3.org/1999/02/22-rdf-syntax-ns#">
        <rdf:Description xmlns:rdf="http://www.w3.org/1999/02/22-rdf-syntax-ns#" rdf:about="#membrane_persistent_sodium_current">
            <bqbiol:is xmlns:bqbiol="http://biomodels.net/biology-qualifiers/" rdf:resource="https://chaste.comlab.ox.ac.uk/cellml/ns/oxford-metadata#membrane_persistent_sodium_current" xmlns:rdf="http://www.w3.org/1999/02/22-rdf-syntax-ns#"/>
        </rdf:Description>
    </rdf:RDF>
<!--
    <rdf:RDF xmlns:rdf="http://www.w3.org/1999/02/22-rdf-syntax-ns#">
        <rdf:Description xmlns:rdf="http://www.w3.org/1999/02/22-rdf-syntax-ns#" rdf:about="#INaL_actTvar">
            <modifiable-parameter xmlns="https://chaste.comlab.ox.ac.uk/cellml/ns/pycml#">yes</modifiable-parameter>
        </rdf:Description>
    </rdf:RDF>
-->
    <rdf:RDF xmlns:rdf="http://www.w3.org/1999/02/22-rdf-syntax-ns#">
        <rdf:Description xmlns:rdf="http://www.w3.org/1999/02/22-rdf-syntax-ns#" rdf:about="#membrane_transient_outward_current_conductance">
            <bqbiol:is xmlns:bqbiol="http://biomodels.net/biology-qualifiers/" rdf:resource="https://chaste.comlab.ox.ac.uk/cellml/ns/oxford-metadata#membrane_transient_outward_current_conductance" xmlns:rdf="http://www.w3.org/1999/02/22-rdf-syntax-ns#"/>
        </rdf:Description>
    </rdf:RDF>
    <rdf:RDF xmlns:rdf="http://www.w3.org/1999/02/22-rdf-syntax-ns#">
        <rdf:Description xmlns:rdf="http://www.w3.org/1999/02/22-rdf-syntax-ns#" rdf:about="#membrane_transient_outward_current">
            <bqbiol:is xmlns:bqbiol="http://biomodels.net/biology-qualifiers/" rdf:resource="https://chaste.comlab.ox.ac.uk/cellml/ns/oxford-metadata#membrane_transient_outward_current" xmlns:rdf="http://www.w3.org/1999/02/22-rdf-syntax-ns#"/>
        </rdf:Description>
    </rdf:RDF>
<!--
    <rdf:RDF xmlns:rdf="http://www.w3.org/1999/02/22-rdf-syntax-ns#">
        <rdf:Description xmlns:rdf="http://www.w3.org/1999/02/22-rdf-syntax-ns#" rdf:about="#Ito_actVvar">
            <modifiable-parameter xmlns="https://chaste.comlab.ox.ac.uk/cellml/ns/pycml#">yes</modifiable-parameter>
        </rdf:Description>
    </rdf:RDF>
    <rdf:RDF xmlns:rdf="http://www.w3.org/1999/02/22-rdf-syntax-ns#">
        <rdf:Description xmlns:rdf="http://www.w3.org/1999/02/22-rdf-syntax-ns#" rdf:about="#Ito_actSvar">
            <modifiable-parameter xmlns="https://chaste.comlab.ox.ac.uk/cellml/ns/pycml#">yes</modifiable-parameter>
        </rdf:Description>
    </rdf:RDF>
    <rdf:RDF xmlns:rdf="http://www.w3.org/1999/02/22-rdf-syntax-ns#">
        <rdf:Description xmlns:rdf="http://www.w3.org/1999/02/22-rdf-syntax-ns#" rdf:about="#Ito_actTvar">
            <modifiable-parameter xmlns="https://chaste.comlab.ox.ac.uk/cellml/ns/pycml#">yes</modifiable-parameter>
        </rdf:Description>
    </rdf:RDF>
-->
    <rdf:RDF xmlns:rdf="http://www.w3.org/1999/02/22-rdf-syntax-ns#">
        <rdf:Description xmlns:rdf="http://www.w3.org/1999/02/22-rdf-syntax-ns#" rdf:about="#membrane_L_type_calcium_current_conductance">
            <bqbiol:is xmlns:bqbiol="http://biomodels.net/biology-qualifiers/" rdf:resource="https://chaste.comlab.ox.ac.uk/cellml/ns/oxford-metadata#membrane_L_type_calcium_current_conductance" xmlns:rdf="http://www.w3.org/1999/02/22-rdf-syntax-ns#"/>
            <modifiable-parameter xmlns="https://chaste.comlab.ox.ac.uk/cellml/ns/pycml#">yes</modifiable-parameter>
        </rdf:Description>
    </rdf:RDF>
<!--
    <rdf:RDF xmlns:rdf="http://www.w3.org/1999/02/22-rdf-syntax-ns#">
        <rdf:Description xmlns:rdf="http://www.w3.org/1999/02/22-rdf-syntax-ns#" rdf:about="#membrane_L_type_calcium_current_drivingforce">
            <bqbiol:is xmlns:bqbiol="http://biomodels.net/biology-qualifiers/" rdf:resource="https://chaste.comlab.ox.ac.uk/cellml/ns/oxford-metadata#membrane_L_type_calcium_current_drivingforce" xmlns:rdf="http://www.w3.org/1999/02/22-rdf-syntax-ns#"/>
        </rdf:Description>
    </rdf:RDF>
-->
    <rdf:RDF xmlns:rdf="http://www.w3.org/1999/02/22-rdf-syntax-ns#">
        <rdf:Description xmlns:rdf="http://www.w3.org/1999/02/22-rdf-syntax-ns#" rdf:about="#membrane_L_type_calcium_current">
            <bqbiol:is xmlns:bqbiol="http://biomodels.net/biology-qualifiers/" rdf:resource="https://chaste.comlab.ox.ac.uk/cellml/ns/oxford-metadata#membrane_L_type_calcium_current" xmlns:rdf="http://www.w3.org/1999/02/22-rdf-syntax-ns#"/>
        </rdf:Description>
    </rdf:RDF>
<!--
    <rdf:RDF xmlns:rdf="http://www.w3.org/1999/02/22-rdf-syntax-ns#">
        <rdf:Description xmlns:rdf="http://www.w3.org/1999/02/22-rdf-syntax-ns#" rdf:about="#ICaL_actVvar">
            <modifiable-parameter xmlns="https://chaste.comlab.ox.ac.uk/cellml/ns/pycml#">yes</modifiable-parameter>
        </rdf:Description>
    </rdf:RDF>
    <rdf:RDF xmlns:rdf="http://www.w3.org/1999/02/22-rdf-syntax-ns#">
        <rdf:Description xmlns:rdf="http://www.w3.org/1999/02/22-rdf-syntax-ns#" rdf:about="#ICaL_actSvar">
            <modifiable-parameter xmlns="https://chaste.comlab.ox.ac.uk/cellml/ns/pycml#">yes</modifiable-parameter>
        </rdf:Description>
    </rdf:RDF>
    <rdf:RDF xmlns:rdf="http://www.w3.org/1999/02/22-rdf-syntax-ns#">
        <rdf:Description xmlns:rdf="http://www.w3.org/1999/02/22-rdf-syntax-ns#" rdf:about="#ICaL_actTvar">
            <modifiable-parameter xmlns="https://chaste.comlab.ox.ac.uk/cellml/ns/pycml#">yes</modifiable-parameter>
        </rdf:Description>
    </rdf:RDF>
    <rdf:RDF xmlns:rdf="http://www.w3.org/1999/02/22-rdf-syntax-ns#">
        <rdf:Description xmlns:rdf="http://www.w3.org/1999/02/22-rdf-syntax-ns#" rdf:about="#ICaL_inactVvar">
            <modifiable-parameter xmlns="https://chaste.comlab.ox.ac.uk/cellml/ns/pycml#">yes</modifiable-parameter>
        </rdf:Description>
    </rdf:RDF>
    <rdf:RDF xmlns:rdf="http://www.w3.org/1999/02/22-rdf-syntax-ns#">
        <rdf:Description xmlns:rdf="http://www.w3.org/1999/02/22-rdf-syntax-ns#" rdf:about="#ICaL_inactSvar">
            <modifiable-parameter xmlns="https://chaste.comlab.ox.ac.uk/cellml/ns/pycml#">yes</modifiable-parameter>
        </rdf:Description>
    </rdf:RDF>
    <rdf:RDF xmlns:rdf="http://www.w3.org/1999/02/22-rdf-syntax-ns#">
        <rdf:Description xmlns:rdf="http://www.w3.org/1999/02/22-rdf-syntax-ns#" rdf:about="#ICaL_inactTVfvar">
            <modifiable-parameter xmlns="https://chaste.comlab.ox.ac.uk/cellml/ns/pycml#">yes</modifiable-parameter>
        </rdf:Description>
    </rdf:RDF>

    <rdf:RDF xmlns:rdf="http://www.w3.org/1999/02/22-rdf-syntax-ns#">
        <rdf:Description xmlns:rdf="http://www.w3.org/1999/02/22-rdf-syntax-ns#" rdf:about="#ICaL_inactTVsvar">
            <modifiable-parameter xmlns="https://chaste.comlab.ox.ac.uk/cellml/ns/pycml#">yes</modifiable-parameter>
        </rdf:Description>
    </rdf:RDF>
    <rdf:RDF xmlns:rdf="http://www.w3.org/1999/02/22-rdf-syntax-ns#">
        <rdf:Description xmlns:rdf="http://www.w3.org/1999/02/22-rdf-syntax-ns#" rdf:about="#ICaL_inactTCfvar">
            <modifiable-parameter xmlns="https://chaste.comlab.ox.ac.uk/cellml/ns/pycml#">yes</modifiable-parameter>
        </rdf:Description>
    </rdf:RDF>
    <rdf:RDF xmlns:rdf="http://www.w3.org/1999/02/22-rdf-syntax-ns#">
        <rdf:Description xmlns:rdf="http://www.w3.org/1999/02/22-rdf-syntax-ns#" rdf:about="#ICaL_inactTCsvar">
            <modifiable-parameter xmlns="https://chaste.comlab.ox.ac.uk/cellml/ns/pycml#">yes</modifiable-parameter>
        </rdf:Description>
    </rdf:RDF>
-->
    <rdf:RDF xmlns:rdf="http://www.w3.org/1999/02/22-rdf-syntax-ns#">
        <rdf:Description xmlns:rdf="http://www.w3.org/1999/02/22-rdf-syntax-ns#" rdf:about="#membrane_rapid_delayed_rectifier_potassium_current_conductance">
            <bqbiol:is xmlns:bqbiol="http://biomodels.net/biology-qualifiers/" rdf:resource="https://chaste.comlab.ox.ac.uk/cellml/ns/oxford-metadata#membrane_rapid_delayed_rectifier_potassium_current_conductance" xmlns:rdf="http://www.w3.org/1999/02/22-rdf-syntax-ns#"/>
        </rdf:Description>
    </rdf:RDF>
    <rdf:RDF xmlns:rdf="http://www.w3.org/1999/02/22-rdf-syntax-ns#">
        <rdf:Description xmlns:rdf="http://www.w3.org/1999/02/22-rdf-syntax-ns#" rdf:about="#membrane_rapid_delayed_rectifier_potassium_current">
            <bqbiol:is xmlns:bqbiol="http://biomodels.net/biology-qualifiers/" rdf:resource="https://chaste.comlab.ox.ac.uk/cellml/ns/oxford-metadata#membrane_rapid_delayed_rectifier_potassium_current" xmlns:rdf="http://www.w3.org/1999/02/22-rdf-syntax-ns#"/>
        </rdf:Description>
    </rdf:RDF>
    <rdf:RDF xmlns:rdf="http://www.w3.org/1999/02/22-rdf-syntax-ns#">
        <rdf:Description xmlns:rdf="http://www.w3.org/1999/02/22-rdf-syntax-ns#" rdf:about="#membrane_slow_delayed_rectifier_potassium_current_conductance">
            <bqbiol:is xmlns:bqbiol="http://biomodels.net/biology-qualifiers/" rdf:resource="https://chaste.comlab.ox.ac.uk/cellml/ns/oxford-metadata#membrane_slow_delayed_rectifier_potassium_current_conductance" xmlns:rdf="http://www.w3.org/1999/02/22-rdf-syntax-ns#"/>
        </rdf:Description>
    </rdf:RDF>
    <rdf:RDF xmlns:rdf="http://www.w3.org/1999/02/22-rdf-syntax-ns#">
        <rdf:Description xmlns:rdf="http://www.w3.org/1999/02/22-rdf-syntax-ns#" rdf:about="#membrane_slow_delayed_rectifier_potassium_current">
            <bqbiol:is xmlns:bqbiol="http://biomodels.net/biology-qualifiers/" rdf:resource="https://chaste.comlab.ox.ac.uk/cellml/ns/oxford-metadata#membrane_slow_delayed_rectifier_potassium_current" xmlns:rdf="http://www.w3.org/1999/02/22-rdf-syntax-ns#"/>
        </rdf:Description>
    </rdf:RDF>
    <rdf:RDF xmlns:rdf="http://www.w3.org/1999/02/22-rdf-syntax-ns#">
        <rdf:Description xmlns:rdf="http://www.w3.org/1999/02/22-rdf-syntax-ns#" rdf:about="#membrane_inward_rectifier_potassium_current_conductance">
            <bqbiol:is xmlns:bqbiol="http://biomodels.net/biology-qualifiers/" rdf:resource="https://chaste.comlab.ox.ac.uk/cellml/ns/oxford-metadata#membrane_inward_rectifier_potassium_current_conductance" xmlns:rdf="http://www.w3.org/1999/02/22-rdf-syntax-ns#"/>
        </rdf:Description>
    </rdf:RDF>
    <rdf:RDF xmlns:rdf="http://www.w3.org/1999/02/22-rdf-syntax-ns#">
        <rdf:Description xmlns:rdf="http://www.w3.org/1999/02/22-rdf-syntax-ns#" rdf:about="#membrane_inward_rectifier_potassium_current">
            <bqbiol:is xmlns:bqbiol="http://biomodels.net/biology-qualifiers/" rdf:resource="https://chaste.comlab.ox.ac.uk/cellml/ns/oxford-metadata#membrane_inward_rectifier_potassium_current" xmlns:rdf="http://www.w3.org/1999/02/22-rdf-syntax-ns#"/>
        </rdf:Description>
    </rdf:RDF>
    <rdf:RDF xmlns:rdf="http://www.w3.org/1999/02/22-rdf-syntax-ns#">
        <rdf:Description xmlns:rdf="http://www.w3.org/1999/02/22-rdf-syntax-ns#" rdf:about="#membrane_sodium_calcium_exchanger_current_conductance">
            <bqbiol:is xmlns:bqbiol="http://biomodels.net/biology-qualifiers/" rdf:resource="https://chaste.comlab.ox.ac.uk/cellml/ns/oxford-metadata#membrane_sodium_calcium_exchanger_current_conductance" xmlns:rdf="http://www.w3.org/1999/02/22-rdf-syntax-ns#"/>
        </rdf:Description>
    </rdf:RDF>
<!--
    <rdf:RDF xmlns:rdf="http://www.w3.org/1999/02/22-rdf-syntax-ns#">
        <rdf:Description xmlns:rdf="http://www.w3.org/1999/02/22-rdf-syntax-ns#" rdf:about="#membrane_sodium_calcium_exchanger_current_i">
            <bqbiol:is xmlns:bqbiol="http://biomodels.net/biology-qualifiers/" rdf:resource="https://chaste.comlab.ox.ac.uk/cellml/ns/oxford-metadata#membrane_sodium_calcium_exchanger_current_i" xmlns:rdf="http://www.w3.org/1999/02/22-rdf-syntax-ns#"/>
        </rdf:Description>
    </rdf:RDF>

    <rdf:RDF xmlns:rdf="http://www.w3.org/1999/02/22-rdf-syntax-ns#">
        <rdf:Description xmlns:rdf="http://www.w3.org/1999/02/22-rdf-syntax-ns#" rdf:about="#membrane_sodium_calcium_exchanger_current_ss">
            <bqbiol:is xmlns:bqbiol="http://biomodels.net/biology-qualifiers/" rdf:resource="https://chaste.comlab.ox.ac.uk/cellml/ns/oxford-metadata#membrane_sodium_calcium_exchanger_current_ss" xmlns:rdf="http://www.w3.org/1999/02/22-rdf-syntax-ns#"/>
        </rdf:Description>
    </rdf:RDF>
-->
<!--
    <rdf:RDF xmlns:rdf="http://www.w3.org/1999/02/22-rdf-syntax-ns#">
        <rdf:Description xmlns:rdf="http://www.w3.org/1999/02/22-rdf-syntax-ns#" rdf:about="#membrane_sodium_potassium_pump_conductance">
            <modifiable-parameter xmlns="https://chaste.comlab.ox.ac.uk/cellml/ns/pycml#">yes</modifiable-parameter>
        </rdf:Description>
    </rdf:RDF>
-->
    <rdf:RDF xmlns:rdf="http://www.w3.org/1999/02/22-rdf-syntax-ns#">
        <rdf:Description xmlns:rdf="http://www.w3.org/1999/02/22-rdf-syntax-ns#" rdf:about="#membrane_sodium_potassium_pump_current">
            <bqbiol:is xmlns:bqbiol="http://biomodels.net/biology-qualifiers/" rdf:resource="https://chaste.comlab.ox.ac.uk/cellml/ns/oxford-metadata#membrane_sodium_potassium_pump_current" xmlns:rdf="http://www.w3.org/1999/02/22-rdf-syntax-ns#"/>
        </rdf:Description>
    </rdf:RDF>
    <rdf:RDF xmlns:rdf="http://www.w3.org/1999/02/22-rdf-syntax-ns#">
        <rdf:Description xmlns:rdf="http://www.w3.org/1999/02/22-rdf-syntax-ns#" rdf:about="#membrane_calcium_pump_current">
            <bqbiol:is xmlns:bqbiol="http://biomodels.net/biology-qualifiers/" rdf:resource="https://chaste.comlab.ox.ac.uk/cellml/ns/oxford-metadata#membrane_calcium_pump_current" xmlns:rdf="http://www.w3.org/1999/02/22-rdf-syntax-ns#"/>
        </rdf:Description>
    </rdf:RDF>

    <rdf:RDF xmlns:rdf="http://www.w3.org/1999/02/22-rdf-syntax-ns#">
        <rdf:Description xmlns:rdf="http://www.w3.org/1999/02/22-rdf-syntax-ns#" rdf:about="#SR_release_current">
            <bqbiol:is xmlns:bqbiol="http://biomodels.net/biology-qualifiers/" rdf:resource="https://chaste.comlab.ox.ac.uk/cellml/ns/oxford-metadata#SR_release_current" xmlns:rdf="http://www.w3.org/1999/02/22-rdf-syntax-ns#"/>
        </rdf:Description>
    </rdf:RDF>

    <rdf:RDF xmlns:rdf="http://www.w3.org/1999/02/22-rdf-syntax-ns#">
        <rdf:Description xmlns:rdf="http://www.w3.org/1999/02/22-rdf-syntax-ns#" rdf:about="#SR_release_current_max">
            <modifiable-parameter xmlns="https://chaste.comlab.ox.ac.uk/cellml/ns/pycml#">yes</modifiable-parameter>
	<bqbiol:is xmlns:bqbiol="http://biomodels.net/biology-qualifiers/" rdf:resource="https://chaste.comlab.ox.ac.uk/cellml/ns/oxford-metadata#SR_release_current_max" xmlns:rdf="http://www.w3.org/1999/02/22-rdf-syntax-ns#"/>
        </rdf:Description>
    </rdf:RDF>
    <rdf:RDF xmlns:rdf="http://www.w3.org/1999/02/22-rdf-syntax-ns#">
        <rdf:Description xmlns:rdf="http://www.w3.org/1999/02/22-rdf-syntax-ns#" rdf:about="#SR_uptake_current">
            <bqbiol:is xmlns:bqbiol="http://biomodels.net/biology-qualifiers/" rdf:resource="https://chaste.comlab.ox.ac.uk/cellml/ns/oxford-metadata#SR_uptake_current" xmlns:rdf="http://www.w3.org/1999/02/22-rdf-syntax-ns#"/>
        </rdf:Description>
    </rdf:RDF>
    <rdf:RDF xmlns:rdf="http://www.w3.org/1999/02/22-rdf-syntax-ns#">
        <rdf:Description xmlns:rdf="http://www.w3.org/1999/02/22-rdf-syntax-ns#" rdf:about="#SR_uptake_current_max">
		<modifiable-parameter xmlns="https://chaste.comlab.ox.ac.uk/cellml/ns/pycml#">yes</modifiable-parameter>
            <bqbiol:is xmlns:bqbiol="http://biomodels.net/biology-qualifiers/" rdf:resource="https://chaste.comlab.ox.ac.uk/cellml/ns/oxford-metadata#SR_uptake_current_max" xmlns:rdf="http://www.w3.org/1999/02/22-rdf-syntax-ns#"/>
        </rdf:Description>
    </rdf:RDF>
</model>
