# Supplementary material for: Electrophysiological and anatomical factors determine arrhythmic risk in acute myocardial ischaemia and its modulation by sodium current availability
Source: Interface Focus. 2020 Dec 11;11(1):20190124. doi: 10.1098/rsfs.2019.0124 (PMC7739909; doi:10.1098/rsfs.2019.0124)
Supplement: Source code [file rsfs20190124supp1.gz › TestIschemia/src/Dijkstra.hpp]

#ifndef DIJKSTRA_HPP_
#define DIJKSTRA_HPP_

#include <algorithm>
#include <fstream>


class Dijkstra
{
private:
    const std::vector<unsigned>& mrNodePerm;
    std::vector<unsigned> mLvRootNodeNewIndices; // Indices in distance file of root points
    std::vector<unsigned> mRvRootNodeNewIndices;

    std::map<unsigned,unsigned> mMappingToLvDists; // Mapping between new index and position in distance file
    std::map<unsigned,unsigned> mMappingToRvDists;
    
    FILE * mpLvDistancesFile; // File that contains the minimum distances
    FILE * mpRvDistancesFile;

    // Function to ease access to off-diagonal triangle binary file
    unsigned long long RowColToIndexMap(unsigned long long i, unsigned long long j)
    {
        assert(i!=j); // Diagonal is zero distance and not saved in file
        if(j>i)
        {
            std::swap(i,j);
        }
        // i<j
        return (i*(i-1))/2 + j; // Sum of 1 to i-1, plus j
    }

    void LoadFiles(	std::string nodesFile,
					std::map<unsigned,unsigned>& rMappingToXvDists,
					const std::vector<unsigned>& rXvRootNodes,
					std::vector<unsigned>& rXvRootNodeNewIndices)
    {
        // Open Dijkstra files
        // File that gives mapping between original node indices and indices in distances file
        std::ifstream nodes_file(nodesFile.c_str());
        std::string buffer;
        unsigned i=0;
        while ( nodes_file >> buffer )
        {
            unsigned old_index = std::atoi(buffer.c_str());
            // For this old_index, find the new index, and set rMappingToXvDists s.t.
            // rMappingToXvDists[new_index] gives the index for looking up in distance file
            unsigned new_index = mrNodePerm[old_index];
            rMappingToXvDists[new_index] = i;

            // Also see if this old_index is one of our root points. If it is, do the same as above.
            for(unsigned r=0; r<rXvRootNodes.size(); ++r)
            {
                if(old_index == rXvRootNodes[r])
                {
                    rXvRootNodeNewIndices.push_back(i);
                    break;
                }
            }
            i++;
        }
        if( !nodes_file.eof() )
        {
            EXCEPTION("Couldn't read lv/rv edges_nodes file.");
        }
        assert( ! rXvRootNodeNewIndices.empty() ); // Need at least 1 root node.
        nodes_file.close();

    }


public:

    // Constructor
    
    Dijkstra(	std::string meshpath,
				const std::vector<unsigned>& rNodePerm,
				const std::vector<unsigned>& rLvRootNodes,
				const std::vector<unsigned>& rRvRootNodes ) :

    mrNodePerm(rNodePerm),
    mpLvDistancesFile(fopen( std::string(meshpath + "/lv_tri.mindists").c_str(), "rb") ),
    mpRvDistancesFile(fopen( std::string(meshpath + "/rv_tri.mindists").c_str(), "rb") )
    
    {
        // The following has two functions. First, load the list of LV/RV nodes (1) and use to populate
        // the map so it can be used thusly: posn_in_dist_file = mMappingToXvDists.at(new_node_index)
        // Then does the same for each of the specified root nodes (3) into member var (4).
        LoadFiles(meshpath + "/lv_edge_nodes", mMappingToLvDists, rLvRootNodes, mLvRootNodeNewIndices );
        LoadFiles(meshpath + "/rv_edge_nodes", mMappingToRvDists, rRvRootNodes, mRvRootNodeNewIndices );
    }


    // Destructor
    
    ~Dijkstra()
    {
        fclose(mpLvDistancesFile);
        fclose(mpRvDistancesFile);
    }
    
    
	////////////////////////////////////////////////////////////////////////
	// Only external way to use Dijkstra object ////////////////////////////
	////////////////////////////////////////////////////////////////////////
	
	
    double GetMinimumDistanceFromRootsForNode(	unsigned nodeIndex,
												bool side)
    {
        std::map<unsigned,unsigned> mMappingToXvDists;
		std::vector<unsigned> rXvRootNodeNewIndices;
		FILE* pXvDistancesFile;
        
        if (side)
        {
			mMappingToXvDists 		= mMappingToLvDists;
			rXvRootNodeNewIndices 	= mLvRootNodeNewIndices;
			pXvDistancesFile 		= mpLvDistancesFile;
		}
		
		else
		{
			mMappingToXvDists 		= mMappingToRvDists;
			rXvRootNodeNewIndices 	= mRvRootNodeNewIndices;
			pXvDistancesFile 		= mpRvDistancesFile;
		}
        
        unsigned new_index;
        try
        {
            new_index = mMappingToXvDists.at(nodeIndex);
        }
        catch (const std::out_of_range& oor)
        {
            return -1.0; // Nonsense
        }
        // Loop over root nodes and look up distance. Keep the smallest.
        double buffer, min_distance=DBL_MAX;
        for(unsigned i=0; i<rXvRootNodeNewIndices.size(); ++i)
        {
            if( new_index==rXvRootNodeNewIndices[i] ) // This is the root node
            {
                return 0.0;
            }
            unsigned long long tri_index = RowColToIndexMap(new_index, rXvRootNodeNewIndices[i]);
            // Read distance from file
            fseek(pXvDistancesFile, tri_index*sizeof(double), SEEK_SET);
            fread(&buffer, sizeof(double), 1, pXvDistancesFile); 	// Read a double
            min_distance = buffer<min_distance ? buffer : min_distance;
        }
        return min_distance;
    }
    
};

#endif 
