# Supplementary material for: Electrophysiological and anatomical factors determine arrhythmic risk in acute myocardial ischaemia and its modulation by sodium current availability
Source: Interface Focus. 2020 Dec 11;11(1):20190124. doi: 10.1098/rsfs.2019.0124 (PMC7739909; doi:10.1098/rsfs.2019.0124)
Supplement: Source code [file rsfs20190124supp1.gz › TestIschemia/CMakeLists.txt]

# Copyright (c) 2005-2017, University of Oxford.
# All rights reserved.
#
# University of Oxford means the Chancellor, Masters and Scholars of the
# University of Oxford, having an administrative office at Wellington
# Square, Oxford OX1 2JD, UK.
#
# This file is part of Chaste.
#
# Redistribution and use in source and binary forms, with or without
# modification, are permitted provided that the following conditions are met:
#  * Redistributions of source code must retain the above copyright notice,
#    this list of conditions and the following disclaimer.
#  * Redistributions in binary form must reproduce the above copyright notice,
#    this list of conditions and the following disclaimer in the documentation
#    and/or other materials provided with the distribution.
#  * Neither the name of the University of Oxford nor the names of its
#    contributors may be used to endorse or promote products derived from this
#    software without specific prior written permission.
#
# THIS SOFTWARE IS PROVIDED BY THE COPYRIGHT HOLDERS AND CONTRIBUTORS "AS IS"
# AND ANY EXPRESS OR IMPLIED WARRANTIES, INCLUDING, BUT NOT LIMITED TO, THE
# IMPLIED WARRANTIES OF MERCHANTABILITY AND FITNESS FOR A PARTICULAR PURPOSE
# ARE DISCLAIMED. IN NO EVENT SHALL THE COPYRIGHT HOLDER OR CONTRIBUTORS BE
# LIABLE FOR ANY DIRECT, INDIRECT, INCIDENTAL, SPECIAL, EXEMPLARY, OR
# CONSEQUENTIAL DAMAGES (INCLUDING, BUT NOT LIMITED TO, PROCUREMENT OF SUBSTITUTE
# GOODS OR SERVICES; LOSS OF USE, DATA, OR PROFITS; OR BUSINESS INTERRUPTION)
# HOWEVER CAUSED AND ON ANY THEORY OF LIABILITY, WHETHER IN CONTRACT, STRICT
# LIABILITY, OR TORT (INCLUDING NEGLIGENCE OR OTHERWISE) ARISING IN ANY WAY OUT
# OF THE USE OF THIS SOFTWARE, EVEN IF ADVISED OF THE POSSIBILITY OF SUCH DAMAGE.


# Example CMake build configuration file for a Chaste user project.
# See also https://chaste.cs.ox.ac.uk/trac/wiki/ChasteGuides/CmakeBuildGuide for full documentation.

# You can set which Chaste components (or other projects) your project depends on by editing the
# find_package() call for Chaste.  E.g.
#   find_package(Chaste COMPONENTS cell_based)
# for a project just using the cell_based component (and its dependencies), or
#   find_package(Chaste COMPONENTS heart lung)
# for a project combining heart & lung simulations.
#
# Note that the order in which components are specified does not matter.

# Here we just depend on core components (nothing application-specific).
find_package(Chaste COMPONENTS heart)

# Alternatively, to specify a Chaste installation directory use a line like that below.
# This is needed if your project is not contained in the projects folder within a Chaste source tree.
#find_package(Chaste COMPONENTS heart crypt PATHS /path/to/chaste-install NO_DEFAULT_PATH)

# Change the project name in the line below to match the folder this file is in,
# i.e. the name of your project.
chaste_do_project(TestIschemia)
