# Supplementary material for: Electrophysiological and anatomical factors determine arrhythmic risk in acute myocardial ischaemia and its modulation by sodium current availability
Source: Interface Focus. 2020 Dec 11;11(1):20190124. doi: 10.1098/rsfs.2019.0124 (PMC7739909; doi:10.1098/rsfs.2019.0124)
Supplement: Source code [file rsfs20190124supp1.gz › TestIschemia/test/Test2D.hpp]

#include <cxxtest/TestSuite.h>
#include "PetscSetupAndFinalize.hpp"

#include "BidomainProblem.hpp"
#include "RegularStimulus.hpp"
#include "TetrahedralMesh.hpp"

#include "ORd2011epi_fkatpCvodeOpt.hpp"
#include "ORd2011m_fkatpCvodeOpt.hpp"
#include "ORd2011endo_fkatpCvodeOpt.hpp"


class BenchmarkCellFactory : public AbstractCardiacCellFactory<2> // <3> here
{
private:
    boost::shared_ptr<RegularStimulus> mpStimulus;
	double k;		// 5.4 >> 10;

	double fkatp;	// 0 >> 0.07;

	double ina;		// 1.0 >> 0.75;
	
	unsigned celltype; 	// 0 epi, 1 endo, 2 M

public:
    BenchmarkCellFactory(float a, float b, float c, unsigned t, float p)
        : AbstractCardiacCellFactory<2>(), // <3> here as well!
          mpStimulus(new RegularStimulus(-120000.0, 1, p, 0))
    {
		k = a;
		fkatp = b;
		ina = c;
		celltype = t;
    }
    
    AbstractCvodeCell* CreateCardiacCellForTissueNode(Node<2>* pNode)
    {
        double x = pNode->rGetLocation()[0];
        double y = pNode->rGetLocation()[1];
        

		switch(celltype)
		{
			case 0:
			
				if ((x<0.2+1e-6) && (y<0.2+1e-6))
				{
					CellORd2011epi_fkatpFromCellMLCvodeOpt* p_cell = new CellORd2011epi_fkatpFromCellMLCvodeOpt(mpSolver, mpStimulus);					
						p_cell->SetParameter("extracellular_potassium_concentration",k);
						double gna = p_cell->GetParameter("membrane_fast_sodium_current_conductance");
						double gca = p_cell->GetParameter("membrane_L_type_calcium_current_conductance");
						p_cell->SetParameter("membrane_fast_sodium_current_conductance",gna*ina);
						p_cell->SetParameter("membrane_L_type_calcium_current_conductance",gca*ina);
						p_cell->SetParameter("membrane_atp_dependent_potassium_current_conductance",fkatp);
					return p_cell;
				}
				else 
				{
					CellORd2011epi_fkatpFromCellMLCvodeOpt* p_cell = new CellORd2011epi_fkatpFromCellMLCvodeOpt(mpSolver, mpZeroStimulus);					
						p_cell->SetParameter("extracellular_potassium_concentration",k);
						double gna = p_cell->GetParameter("membrane_fast_sodium_current_conductance");
						double gca = p_cell->GetParameter("membrane_L_type_calcium_current_conductance");
						p_cell->SetParameter("membrane_fast_sodium_current_conductance",gna*ina);
						p_cell->SetParameter("membrane_L_type_calcium_current_conductance",gca*ina);
						p_cell->SetParameter("membrane_atp_dependent_potassium_current_conductance",fkatp);
					return p_cell;
				}
			
			break;
			
			case 1:
			
				if ((x<0.2+1e-6) && (y<0.2+1e-6))
				{
					CellORd2011endo_fkatpFromCellMLCvodeOpt* p_cell = new CellORd2011endo_fkatpFromCellMLCvodeOpt(mpSolver, mpStimulus);					
						p_cell->SetParameter("extracellular_potassium_concentration",k);
						double gna = p_cell->GetParameter("membrane_fast_sodium_current_conductance");
						double gca = p_cell->GetParameter("membrane_L_type_calcium_current_conductance");
						p_cell->SetParameter("membrane_fast_sodium_current_conductance",gna*ina);
						p_cell->SetParameter("membrane_L_type_calcium_current_conductance",gca*ina);
						p_cell->SetParameter("membrane_atp_dependent_potassium_current_conductance",fkatp);
					return p_cell;
				}
				else 
				{
					CellORd2011endo_fkatpFromCellMLCvodeOpt* p_cell = new CellORd2011endo_fkatpFromCellMLCvodeOpt(mpSolver, mpZeroStimulus);					
						p_cell->SetParameter("extracellular_potassium_concentration",k);
						double gna = p_cell->GetParameter("membrane_fast_sodium_current_conductance");
						double gca = p_cell->GetParameter("membrane_L_type_calcium_current_conductance");
						p_cell->SetParameter("membrane_fast_sodium_current_conductance",gna*ina);
						p_cell->SetParameter("membrane_L_type_calcium_current_conductance",gca*ina);
						p_cell->SetParameter("membrane_atp_dependent_potassium_current_conductance",fkatp);
					return p_cell;
				}
			
			break;
			
			case 2:
			
				if ((x<0.2+1e-6) && (y<0.2+1e-6))
				{
					CellORd2011m_fkatpFromCellMLCvodeOpt* p_cell = new CellORd2011m_fkatpFromCellMLCvodeOpt(mpSolver, mpStimulus);					
						p_cell->SetParameter("extracellular_potassium_concentration",k);
						double gna = p_cell->GetParameter("membrane_fast_sodium_current_conductance");
						double gca = p_cell->GetParameter("membrane_L_type_calcium_current_conductance");
						p_cell->SetParameter("membrane_fast_sodium_current_conductance",gna*ina);
						p_cell->SetParameter("membrane_L_type_calcium_current_conductance",gca*ina);
						p_cell->SetParameter("membrane_atp_dependent_potassium_current_conductance",fkatp);
					return p_cell;
				}
				else 
				{
					CellORd2011m_fkatpFromCellMLCvodeOpt* p_cell = new CellORd2011m_fkatpFromCellMLCvodeOpt(mpSolver, mpZeroStimulus);					
						p_cell->SetParameter("extracellular_potassium_concentration",k);
						double gna = p_cell->GetParameter("membrane_fast_sodium_current_conductance");
						double gca = p_cell->GetParameter("membrane_L_type_calcium_current_conductance");
						p_cell->SetParameter("membrane_fast_sodium_current_conductance",gna*ina);
						p_cell->SetParameter("membrane_L_type_calcium_current_conductance",gca*ina);
						p_cell->SetParameter("membrane_atp_dependent_potassium_current_conductance",fkatp);
					return p_cell;
				}
			
			break;
		
		}
    }
};

class TestConductivity : public CxxTest::TestSuite
{
public:
          
    void TestConductivity3d() throw(Exception)
    {
    	unsigned t 			= 0;
    	double a 			= 5.4;
    	double b 			= 0.0;
    	double c 			= 1.0;
    	
    	double period 		= 600.0;
    	
    	double odeT, pdeT, dx;
    	
    	odeT = 	0.025;
    	pdeT = 	0.05;
    	dx = 	0.04; 	//cm
		
		// benchmark parameters
		DistributedTetrahedralMesh<2,2> mesh;
        mesh.ConstructRegularSlabMesh(dx, 2.0, 2.0);
        HeartConfig::Instance()->SetOdePdeAndPrintingTimeSteps(odeT, pdeT, 0.1);
        HeartConfig::Instance()->SetSurfaceAreaToVolumeRatio(1400); 	// 1/cm
        HeartConfig::Instance()->SetCapacitance(1.0);					// uF/cm^2

		//HeartConfig::Instance()->SetIntracellularConductivities(Create_c_vector(2.9, 1.7));
		//HeartConfig::Instance()->SetExtracellularConductivities(Create_c_vector(10.556, 3.924));
		HeartConfig::Instance()->SetIntracellularConductivities(Create_c_vector(2.61, 1.53));
		HeartConfig::Instance()->SetExtracellularConductivities(Create_c_vector(9.50, 3.53));

        HeartConfig::Instance()->SetSimulationDuration(1250); //ms
        

	// APD map
	//	std::vector<std::pair<double,double> > apd_map;
	//	apd_map.push_back(std::pair<double, double>(90.0, 0.0)); 	// APD90, 0 mV threshold
	//	HeartConfig::Instance()->SetApdMaps(apd_map);

	// Activation time map
		std::vector<double> upstroke_time_map;
		upstroke_time_map.push_back(0.0); 							// 0 mV threshold
		HeartConfig::Instance()->SetUpstrokeTimeMaps(upstroke_time_map);
	
	// Max Upstroke Velocity map
	//	std::vector<double> maxupstroke_vel_map;
	//	maxupstroke_vel_map.push_back(0.0); 							
	//	HeartConfig::Instance()->SetMaxUpstrokeVelocityMaps(maxupstroke_vel_map);
	
	// CV map
	//	std::vector<unsigned> cv_map;
		// TODO: original node id
	//	cv_map.push_back(0);						
	//	HeartConfig::Instance()->SetConductionVelocityMaps(cv_map);
	
	// SVI or ICI
		HeartConfig::Instance()->SetUseStateVariableInterpolation(false);
	
	// output
        HeartConfig::Instance()->SetOutputDirectory("./OUT");
        HeartConfig::Instance()->SetOutputFilenamePrefix("results");     
        HeartConfig::Instance()->SetOutputUsingOriginalNodeOrdering(true);
        HeartConfig::Instance()->SetVisualizeWithMeshalyzer(false);
        HeartConfig::Instance()->SetVisualizeWithParallelVtk(true);
	      
        
        BenchmarkCellFactory cell_factory(a, b, c, t, period);

        BidomainProblem<2> bidomain_problem( &cell_factory );
		
        bidomain_problem.SetMesh(&mesh);

        bidomain_problem.SetWriteInfo();
        bidomain_problem.Initialise(); 
        bidomain_problem.Solve();
    }
};
