# Supplementary material for: Electrophysiological and anatomical factors determine arrhythmic risk in acute myocardial ischaemia and its modulation by sodium current availability
Source: Interface Focus. 2020 Dec 11;11(1):20190124. doi: 10.1098/rsfs.2019.0124 (PMC7739909; doi:10.1098/rsfs.2019.0124)
Supplement: Source code [file rsfs20190124supp1.gz › TestIschemia/src/GenericVarier.hpp]

#ifndef GENERICVARIER_HPP_
#define GENERICVARIER_HPP_

#include "HeartGeometryInformation.hpp"

class GenericVarier
{
private:
    HeartGeometryInformation<3>* mpHeartGeomInfo;
    bool mApexbase;
    bool mTransmur;
    bool mInterven;
    int mNormaliser;

public:
    
    // Constructor
    
    GenericVarier(HeartGeometryInformation<3>* pHeartGeomInfo, bool ApexBase, bool Transmural, bool Interven) :
		mpHeartGeomInfo(pHeartGeomInfo),
		mApexbase(ApexBase),
		mTransmur(Transmural),
		mInterven(Interven)
    {
        mNormaliser = (int)mApexbase+(int)mTransmur+(int)mInterven;
    }
    
    // Method to return the scaling factor.
    
	double GetScalingFactor(const Node<3>& rNode)
	{
		if (mNormaliser==0) return 1.0; // No heterogeneity

		unsigned node_index = rNode.GetIndex();
		HeartRegionType this_region = mpHeartGeomInfo->GetHeartRegion(node_index);
		double scaling = 0.0;
		
		// Decrease APD at apex and vice versa. Some values are hard-coded for speed.
		if (mApexbase)
		{
			const double z = rNode.GetPoint()[2];
			const double zmin = 0.248577;
			const double zmax = 7.56019;
			const double width = zmax-zmin;
			const double coord = 2.0*(z-zmin)/width - 1.0;
			
			// AB uses s=0.7160 for a 42 ms range from default 
			scaling += pow(0.2, coord);
		}
		
		// Increase APD at endocardium and vice versa.
		if (mTransmur)
		{
			const double coord = 1.0-2.0*mpHeartGeomInfo->CalculateRelativeWallPosition(node_index);
			// TM uses s=0.7160 for a 42 ms range from default 
			scaling += pow(0.2, coord);
		}
		
		// Increase the scaling factor in the RV (shorter APD) and decrease it in the LV (longer APD).
		if (mInterven)
		{
			// IV uses s=0.7753 for a 32 ms range from default 
			if ( this_region == mpHeartGeomInfo->RIGHT_VENTRICLE_WALL )
			{
				scaling += 1.0/0.2;
			}
			else
			{
				scaling += 0.2;
			}
		}
		return scaling/mNormaliser;
	}

};

#endif
