# Supplementary material for: Electrophysiological and anatomical factors determine arrhythmic risk in acute myocardial ischaemia and its modulation by sodium current availability
Source: Interface Focus. 2020 Dec 11;11(1):20190124. doi: 10.1098/rsfs.2019.0124 (PMC7739909; doi:10.1098/rsfs.2019.0124)
Supplement: Source code [file rsfs20190124supp1.gz › TestIschemia/test/TestIschemiaL.hpp]

#include <cxxtest/TestSuite.h>
#include "PetscSetupAndFinalize.hpp"
#include "BidomainProblem.hpp"
#include "HeartGeometryInformation.hpp"
#include "CardiacSimulationArchiver.hpp"
#include "HeartEventHandler.hpp"
#include "SingleTraceOutputModifier.hpp"
#include "RegularStimulus.hpp"

#include "OutputFileHandler.hpp"
#include "FileComparison.hpp"
#include "HeartConfig.hpp"

#include "PostUpstrokeTimeAdaptivityController.hpp"
#include "Dijkstra.hpp"
#include "GenericVarier.hpp"
#include "GenericCvodeCellfactory.hpp"

class TestIschemia : public CxxTest::TestSuite
{

public:
    void TestMain() throw(Exception)
    {
        HeartEventHandler::BeginEvent(HeartEventHandler::EVERYTHING);

        ///////////////////////////////////////////////////////////////////////////////////////     
        // Parsing arguments //////////////////////////////////////////////////////////////////
        /////////////////////////////////////////////////////////////////////////////////////// 
		
		double simduration 			= CommandLineArguments::Instance()->GetDoubleCorrespondingToOption("-simduration");

		bool ectopic = false;
		int postname = 0;
		
		double ectopicS2;
		double s2radius  = 0.0;
		double s2x		 = 0.0;
		double s2y		 = 0.0;
		double s2z		 = 0.0;

		double printsteps = 1.0;
		double purkinjeV = 0.120;
				
		if ( CommandLineArguments::Instance()->OptionExists("-printsteps"))
		{
			printsteps = CommandLineArguments::Instance()->GetDoubleCorrespondingToOption("-printsteps");
		}
		
		if ( CommandLineArguments::Instance()->OptionExists("-purkinjeV"))
		{
			purkinjeV = CommandLineArguments::Instance()->GetDoubleCorrespondingToOption("-purkinjeV");
		}
								
		if ( CommandLineArguments::Instance()->OptionExists("-ectopicS2"))
		{
			ectopic=true;
			ectopicS2=CommandLineArguments::Instance()->GetDoubleCorrespondingToOption("-ectopicS2");
			postname += int(ectopicS2);
			
			s2radius	= CommandLineArguments::Instance()->GetDoubleCorrespondingToOption("-s2radius");
			s2x			= CommandLineArguments::Instance()->GetDoubleCorrespondingToOption("-s2x");
			s2y			= CommandLineArguments::Instance()->GetDoubleCorrespondingToOption("-s2y");
			s2z			= CommandLineArguments::Instance()->GetDoubleCorrespondingToOption("-s2z");
		}
		
		std::string loadsim = CommandLineArguments::Instance()->GetStringCorrespondingToOption("-load");
											
		double lasttime = 0.0;
		double endTime = 0.0;
		
		// Load previously saved
		BidomainProblem<3> * bidomain_problem = CardiacSimulationArchiver<BidomainProblem<3> >::Load("savedsimulation_" + loadsim); 

		lasttime = bidomain_problem->GetCurrentTime();
		endTime = lasttime + simduration;
		HeartConfig::Instance()->SetSimulationDuration(endTime);
		
		ChastePoint<3> s2_centre (s2x, s2y, s2z);
		ChastePoint<3> s2_radius (s2radius, s2radius, s2radius);
		ChasteEllipsoid<3> s2_region (s2_centre,s2_radius);
					
		DistributedVectorFactory* p_factory = bidomain_problem->rGetMesh().GetDistributedVectorFactory();
		
		for (unsigned i=p_factory->GetLow(); i<p_factory->GetHigh(); i++)
		{
			bool cell_is_in_s2StimReg = s2_region.DoesContain(bidomain_problem->rGetMesh().GetNode(i)->rGetLocation());
			
			AbstractCardiacCellInterface* p_cell = bidomain_problem->GetTissue()->GetCardiacCell(i);
			
			boost::shared_ptr<SimpleStimulus> p_stimulus;				
			p_stimulus.reset(new SimpleStimulus(-120000.0, 1.0, lasttime + ectopicS2));

			if ( (cell_is_in_s2StimReg) )
			{
				p_cell->SetStimulusFunction(p_stimulus);
			}
		}
									
					
		//// Problem options
		
		std::stringstream ss;
		ss << postname;
	
		HeartConfig::Instance()->SetOutputDirectory("OUT_" + ss.str());
		HeartConfig::Instance()->SetOutputFilenamePrefix("results_" + ss.str());
        
        // Output
        HeartConfig::Instance()->SetVisualizeWithMeshalyzer(false);
        HeartConfig::Instance()->SetVisualizeWithCmgui(false);
        HeartConfig::Instance()->SetVisualizeWithVtk(false);
        HeartConfig::Instance()->SetVisualizeWithParallelVtk(true);
        HeartConfig::Instance()->SetUseStateVariableInterpolation(false);

        // APD times
        std::vector<std::pair<double,double> > apd_map;
        apd_map.push_back(std::pair<double, double>(90.0, 0.0)); // APD90, 0 mV threshold
        HeartConfig::Instance()->SetApdMaps(apd_map);

        // Activation times
        std::vector<double> upstroke_time_map;
        upstroke_time_map.push_back(0.0); // 0 mV threshold
        HeartConfig::Instance()->SetUpstrokeTimeMaps(upstroke_time_map);

		PostUpstrokeTimeAdaptivityController time_controller(0.02, 0.5, *bidomain_problem, 10000, ectopicS2+lasttime);
		bidomain_problem->SetUseTimeAdaptivityController(true, &time_controller);
		
		bidomain_problem->Solve();

        HeartEventHandler::Headings();
        HeartEventHandler::Report();
        HeartEventHandler::Headings();
		Warnings::QuietDestroy(); 
		
    }
};
