# Supplementary material for: Electrophysiological and anatomical factors determine arrhythmic risk in acute myocardial ischaemia and its modulation by sodium current availability
Source: Interface Focus. 2020 Dec 11;11(1):20190124. doi: 10.1098/rsfs.2019.0124 (PMC7739909; doi:10.1098/rsfs.2019.0124)
Supplement: Source code [file rsfs20190124supp1.gz › instructions]

Install CHASTE
https://chaste.cs.ox.ac.uk/trac 

Please note that scripts require to update the paths.

1- Place folders Generic_Test and meshdata in Chaste/projects/.

2- Compile the file TestIschemia/test/TestIschemia.hpp and TestIschemia/test/TestIschemiaL.hpp using the file TestIschemia/SConscript. The executable file will appear in TestIschemia/build/intelhpc (name dependes on the compiler used).

3- Run the python script located jobgen.py to generate a collection of simulation jobs.

4- Run the jobs and analyse the results obtained.
