# Supplementary material for: Electrophysiological and anatomical factors determine arrhythmic risk in acute myocardial ischaemia and its modulation by sodium current availability
Source: Interface Focus. 2020 Dec 11;11(1):20190124. doi: 10.1098/rsfs.2019.0124 (PMC7739909; doi:10.1098/rsfs.2019.0124)
Supplement: Source code [file rsfs20190124supp1.gz › TestIschemia/src/TenTusscher2006Epi.cellml]

<?xml version="1.0" encoding="utf-8"?>
<!--
This CellML file was generated on 16/05/2007 at 15:41:59 using:

COR (0.9.31.583)
Copyright 2002-2007 Oxford Cardiac Electrophysiology Group
http://COR.physiol.ox.ac.uk/ - COR@physiol.ox.ac.uk

CellML 1.0 was used to generate this cellular model
http://www.CellML.org/
-->
<model name="tentusscher_model_2006_epi" cmeta:id="tentusscher_model_2006_epi" xmlns="http://www.cellml.org/cellml/1.0#" xmlns:cellml="http://www.cellml.org/cellml/1.0#" xmlns:cmeta="http://www.cellml.org/metadata/1.0#">
   <units name="micrometre">
      <unit units="metre" prefix="micro"/>
   </units>
   <units name="micrometre3">
      <unit units="metre" prefix="micro" exponent="3"/>
   </units>
   <units name="millisecond">
      <unit units="second" prefix="milli"/>
   </units>
   <units name="per_millisecond">
      <unit units="second" prefix="milli" exponent="-1"/>
   </units>
   <units name="millivolt">
      <unit units="volt" prefix="milli"/>
   </units>
   <units name="nanoS_per_picoF">
      <unit units="siemens" prefix="nano"/>
      <unit units="farad" prefix="pico" exponent="-1"/>
   </units>
   <units name="microF">
      <unit units="farad" prefix="micro"/>
   </units>
   <units name="picoA">
      <unit units="ampere" prefix="pico"/>
   </units>
   <units name="picoA_per_picoF">
      <unit units="ampere" prefix="pico"/>
      <unit units="farad" prefix="pico" exponent="-1"/>
   </units>
   <units name="nanoA_per_millimolar">
      <unit units="ampere" prefix="nano"/>
      <unit units="millimolar" exponent="-1"/>
   </units>
   <units name="millimolar">
      <unit units="mole" prefix="milli"/>
      <unit units="litre" exponent="-1"/>
   </units>
   <units name="millimolar_per_millisecond">
      <unit units="millimolar"/>
      <unit units="second" prefix="milli" exponent="-1"/>
   </units>
   <units name="per_millimolar_per_millisecond">
      <unit units="millimolar" exponent="-1"/>
      <unit units="second" prefix="milli" exponent="-1"/>
   </units>
   <units name="per_millimolar2_per_millisecond">
      <unit units="millimolar" exponent="-2"/>
      <unit units="second" prefix="milli" exponent="-1"/>
   </units>
   <units name="joule_per_mole_kelvin">
      <unit units="joule"/>
      <unit units="mole" exponent="-1"/>
      <unit units="kelvin" exponent="-1"/>
   </units>
   <units name="coulomb_per_millimole">
      <unit units="coulomb"/>
      <unit units="millimolar" exponent="-1"/>
   </units>
   <units name="cm2">
      <unit units="metre" prefix="centi" exponent="2"/>
   </units>
   <units name="microF_per_cm2">
      <unit units="microF"/>
      <unit units="cm2" exponent="-1"/>
   </units>
   <component name="environment">
      <variable name="time" units="millisecond" public_interface="out"/>
   </component>
   <component name="membrane">
      <variable name="V" units="millivolt" initial_value="-85.23" public_interface="out"/>
      <variable name="R" units="joule_per_mole_kelvin" initial_value="8314.472" public_interface="out"/>
      <variable name="T" units="kelvin" initial_value="310" public_interface="out"/>
      <variable name="F" units="coulomb_per_millimole" initial_value="96485.3415" public_interface="out"/>
      <variable name="Cm" units="microF_per_cm2" initial_value="0.185" public_interface="out"/>
      <variable name="V_c" units="micrometre3" initial_value="0.016404" public_interface="out"/>
      <variable name="time" units="millisecond" public_interface="in"/>
      <variable name="i_K1" units="picoA_per_picoF" public_interface="in"/>
      <variable name="i_to" units="picoA_per_picoF" public_interface="in"/>
      <variable name="i_Kr" units="picoA_per_picoF" public_interface="in"/>
      <variable name="i_Ks" units="picoA_per_picoF" public_interface="in"/>
      <variable name="i_CaL" units="picoA_per_picoF" public_interface="in"/>
      <variable name="i_NaK" units="picoA_per_picoF" public_interface="in"/>
      <variable name="i_Na" units="picoA_per_picoF" public_interface="in"/>
      <variable name="i_b_Na" units="picoA_per_picoF" public_interface="in"/>
      <variable name="i_NaCa" units="picoA_per_picoF" public_interface="in"/>
      <variable name="i_b_Ca" units="picoA_per_picoF" public_interface="in"/>
      <variable name="i_p_K" units="picoA_per_picoF" public_interface="in"/>
      <variable name="i_p_Ca" units="picoA_per_picoF" public_interface="in"/>
      <variable name="i_Stim" units="picoA_per_picoF" public_interface="out"/>
      <variable name="stim_start" units="millisecond" initial_value="50"/>
      <variable name="stim_end" units="millisecond" initial_value="9000"/>
      <variable name="stim_period" units="millisecond" initial_value="1000" cmeta:id="stim_period"/>
      <variable name="stim_duration" units="millisecond" initial_value="1" cmeta:id="stim_duration"/>
      <variable name="stim_amplitude" units="picoA_per_picoF" initial_value="-52" cmeta:id="stim_amplitude"/>
      <math xmlns="http://www.w3.org/1998/Math/MathML">
         <apply>
            <eq/>
            <ci>i_Stim</ci>
            <piecewise>
               <piece>
                  <ci>stim_amplitude</ci>
                  <apply>
                     <and/>
                     <apply>
                        <geq/>
                        <ci>time</ci>
                        <ci>stim_start</ci>
                     </apply>
                     <apply>
                        <leq/>
                        <ci>time</ci>
                        <ci>stim_end</ci>
                     </apply>
                     <apply>
                        <leq/>
                        <apply>
                           <minus/>
                           <apply>
                              <minus/>
                              <ci>time</ci>
                              <ci>stim_start</ci>
                           </apply>
                           <apply>
                              <times/>
                              <apply>
                                 <floor/>
                                 <apply>
                                    <divide/>
                                    <apply>
                                       <minus/>
                                       <ci>time</ci>
                                       <ci>stim_start</ci>
                                    </apply>
                                    <ci>stim_period</ci>
                                 </apply>
                              </apply>
                              <ci>stim_period</ci>
                           </apply>
                        </apply>
                        <ci>stim_duration</ci>
                     </apply>
                  </apply>
               </piece>
               <otherwise>
                  <cn cellml:units="picoA_per_picoF">0</cn>
               </otherwise>
            </piecewise>
         </apply>
         <apply>
            <eq/>
            <apply>
               <diff/>
               <bvar>
                  <ci>time</ci>
               </bvar>
               <ci>V</ci>
            </apply>
            <apply>
               <times/>
               <apply>
                  <divide/>
                  <apply>
                     <minus/>
                     <cn cellml:units="dimensionless">1</cn>
                  </apply>
                  <cn cellml:units="dimensionless">1</cn>
               </apply>
               <apply>
                  <plus/>
                  <ci>i_K1</ci>
                  <ci>i_to</ci>
                  <ci>i_Kr</ci>
                  <ci>i_Ks</ci>
                  <ci>i_CaL</ci>
                  <ci>i_NaK</ci>
                  <ci>i_Na</ci>
                  <ci>i_b_Na</ci>
                  <ci>i_NaCa</ci>
                  <ci>i_b_Ca</ci>
                  <ci>i_p_K</ci>
                  <ci>i_p_Ca</ci>
                  <ci>i_Stim</ci>
               </apply>
            </apply>
         </apply>
      </math>
   </component>
   <component name="reversal_potentials">
      <variable name="E_Na" units="millivolt" public_interface="out"/>
      <variable name="E_K" units="millivolt" public_interface="out"/>
      <variable name="E_Ks" units="millivolt" public_interface="out"/>
      <variable name="E_Ca" units="millivolt" public_interface="out"/>
      <variable name="P_kna" units="nanoA_per_millimolar" initial_value="0.03"/>
      <variable name="K_o" units="millimolar" public_interface="in"/>
      <variable name="Na_o" units="millimolar" public_interface="in"/>
      <variable name="K_i" units="millimolar" public_interface="in"/>
      <variable name="Na_i" units="millimolar" public_interface="in"/>
      <variable name="Ca_o" units="millimolar" public_interface="in"/>
      <variable name="Ca_i" units="millimolar" public_interface="in"/>
      <variable name="R" units="joule_per_mole_kelvin" public_interface="in"/>
      <variable name="F" units="coulomb_per_millimole" public_interface="in"/>
      <variable name="T" units="kelvin" public_interface="in"/>
      <variable name="time" units="millisecond" public_interface="in"/>
      <math xmlns="http://www.w3.org/1998/Math/MathML">
         <apply>
            <eq/>
            <ci>E_Na</ci>
            <apply>
               <times/>
               <apply>
                  <divide/>
                  <apply>
                     <times/>
                     <ci>R</ci>
                     <ci>T</ci>
                  </apply>
                  <ci>F</ci>
               </apply>
               <apply>
                  <ln/>
                  <apply>
                     <divide/>
                     <ci>Na_o</ci>
                     <ci>Na_i</ci>
                  </apply>
               </apply>
            </apply>
         </apply>
         <apply>
            <eq/>
            <ci>E_K</ci>
            <apply>
               <times/>
               <apply>
                  <divide/>
                  <apply>
                     <times/>
                     <ci>R</ci>
                     <ci>T</ci>
                  </apply>
                  <ci>F</ci>
               </apply>
               <apply>
                  <ln/>
                  <apply>
                     <divide/>
                     <ci>K_o</ci>
                     <ci>K_i</ci>
                  </apply>
               </apply>
            </apply>
         </apply>
         <apply>
            <eq/>
            <ci>E_Ks</ci>
            <apply>
               <times/>
               <apply>
                  <divide/>
                  <apply>
                     <times/>
                     <ci>R</ci>
                     <ci>T</ci>
                  </apply>
                  <ci>F</ci>
               </apply>
               <apply>
                  <ln/>
                  <apply>
                     <divide/>
                     <apply>
                        <plus/>
                        <ci>K_o</ci>
                        <apply>
                           <times/>
                           <ci>P_kna</ci>
                           <ci>Na_o</ci>
                        </apply>
                     </apply>
                     <apply>
                        <plus/>
                        <ci>K_i</ci>
                        <apply>
                           <times/>
                           <ci>P_kna</ci>
                           <ci>Na_i</ci>
                        </apply>
                     </apply>
                  </apply>
               </apply>
            </apply>
         </apply>
         <apply>
            <eq/>
            <ci>E_Ca</ci>
            <apply>
               <times/>
               <apply>
                  <divide/>
                  <apply>
                     <times/>
                     <cn cellml:units="dimensionless">0.5</cn>
                     <ci>R</ci>
                     <ci>T</ci>
                  </apply>
                  <ci>F</ci>
               </apply>
               <apply>
                  <ln/>
                  <apply>
                     <divide/>
                     <ci>Ca_o</ci>
                     <ci>Ca_i</ci>
                  </apply>
               </apply>
            </apply>
         </apply>
      </math>
   </component>
   <component name="inward_rectifier_potassium_current">
      <variable name="i_K1" units="picoA_per_picoF" public_interface="out"/>
      <variable name="g_K1" units="nanoS_per_picoF" initial_value="5.405"/>
      <variable name="V" units="millivolt" public_interface="in"/>
      <variable name="E_K" units="millivolt" public_interface="in"/>
      <variable name="time" units="millisecond" public_interface="in"/>
      <variable name="xK1_inf" units="dimensionless"/>
      <variable name="alpha_K1" units="dimensionless"/>
      <variable name="beta_K1" units="dimensionless"/>
      <math xmlns="http://www.w3.org/1998/Math/MathML">
         <apply>
            <eq/>
            <ci>alpha_K1</ci>
            <apply>
               <divide/>
               <cn cellml:units="dimensionless">0.1</cn>
               <apply>
                  <plus/>
                  <cn cellml:units="dimensionless">1</cn>
                  <apply>
                     <exp/>
                     <apply>
                        <times/>
                        <cn cellml:units="dimensionless">0.06</cn>
                        <apply>
                           <minus/>
                           <apply>
                              <minus/>
                              <ci>V</ci>
                              <ci>E_K</ci>
                           </apply>
                           <cn cellml:units="millivolt">200</cn>
                        </apply>
                     </apply>
                  </apply>
               </apply>
            </apply>
         </apply>
         <apply>
            <eq/>
            <ci>beta_K1</ci>
            <apply>
               <divide/>
               <apply>
                  <plus/>
                  <apply>
                     <times/>
                     <cn cellml:units="dimensionless">3</cn>
                     <apply>
                        <exp/>
                        <apply>
                           <times/>
                           <cn cellml:units="dimensionless">0.0002</cn>
                           <apply>
                              <plus/>
                              <apply>
                                 <minus/>
                                 <ci>V</ci>
                                 <ci>E_K</ci>
                              </apply>
                              <cn cellml:units="millivolt">100</cn>
                           </apply>
                        </apply>
                     </apply>
                  </apply>
                  <apply>
                     <exp/>
                     <apply>
                        <times/>
                        <cn cellml:units="dimensionless">0.1</cn>
                        <apply>
                           <minus/>
                           <apply>
                              <minus/>
                              <ci>V</ci>
                              <ci>E_K</ci>
                           </apply>
                           <cn cellml:units="millivolt">10</cn>
                        </apply>
                     </apply>
                  </apply>
               </apply>
               <apply>
                  <plus/>
                  <cn cellml:units="dimensionless">1</cn>
                  <apply>
                     <exp/>
                     <apply>
                        <times/>
                        <apply>
                           <minus/>
                           <cn cellml:units="dimensionless">0.5</cn>
                        </apply>
                        <apply>
                           <minus/>
                           <ci>V</ci>
                           <ci>E_K</ci>
                        </apply>
                     </apply>
                  </apply>
               </apply>
            </apply>
         </apply>
         <apply>
            <eq/>
            <ci>xK1_inf</ci>
            <apply>
               <divide/>
               <ci>alpha_K1</ci>
               <apply>
                  <plus/>
                  <ci>alpha_K1</ci>
                  <ci>beta_K1</ci>
               </apply>
            </apply>
         </apply>
         <apply>
            <eq/>
            <ci>i_K1</ci>
            <apply>
               <times/>
               <ci>g_K1</ci>
               <ci>xK1_inf</ci>
               <apply>
                  <minus/>
                  <ci>V</ci>
                  <ci>E_K</ci>
               </apply>
            </apply>
         </apply>
      </math>
   </component>
   <component name="rapid_time_dependent_potassium_current">
      <variable name="ScaleFactorGkr" units="dimensionless" cmeta:id="ScaleFactorGkr" initial_value="1.0"/>
      <variable name="i_Kr" units="picoA_per_picoF" public_interface="out"/>
      <variable name="g_Kr" units="nanoS_per_picoF" initial_value="0.153"/>
      <variable name="E_K" units="millivolt" public_interface="in"/>
      <variable name="K_o" units="millimolar" public_interface="in"/>
      <variable name="time" units="millisecond" public_interface="in" private_interface="out"/>
      <variable name="V" units="millivolt" public_interface="in" private_interface="out"/>
      <variable name="Xr1" units="dimensionless" private_interface="in"/>
      <variable name="Xr2" units="dimensionless" private_interface="in"/>
      <math xmlns="http://www.w3.org/1998/Math/MathML">
         <apply>
            <eq/>
            <ci>i_Kr</ci>
            <apply>
               <times/>
               <ci>ScaleFactorGkr</ci>
               <ci>g_Kr</ci>
               <apply>
                  <root/>
                  <apply>
                     <divide/>
                     <ci>K_o</ci>
                     <cn cellml:units="dimensionless">5.4</cn>
                  </apply>
               </apply>
               <ci>Xr1</ci>
               <ci>Xr2</ci>
               <apply>
                  <minus/>
                  <ci>V</ci>
                  <ci>E_K</ci>
               </apply>
            </apply>
         </apply>
      </math>
   </component>
   <component name="rapid_time_dependent_potassium_current_Xr1_gate">
      <variable name="Xr1" units="dimensionless" initial_value="0.00621" public_interface="out"/>
      <variable name="V" units="millivolt" public_interface="in"/>
      <variable name="time" units="millisecond" public_interface="in"/>
      <variable name="xr1_inf" units="dimensionless"/>
      <variable name="alpha_xr1" units="per_millisecond"/>
      <variable name="beta_xr1" units="per_millisecond"/>
      <variable name="tau_xr1" units="millisecond"/>
      <math xmlns="http://www.w3.org/1998/Math/MathML">
         <apply>
            <eq/>
            <ci>xr1_inf</ci>
            <apply>
               <divide/>
               <cn cellml:units="dimensionless">1</cn>
               <apply>
                  <plus/>
                  <cn cellml:units="dimensionless">1</cn>
                  <apply>
                     <exp/>
                     <apply>
                        <divide/>
                        <apply>
                           <minus/>
                           <apply>
                              <minus/>
                              <cn cellml:units="millivolt">26</cn>
                           </apply>
                           <ci>V</ci>
                        </apply>
                        <cn cellml:units="millivolt">7</cn>
                     </apply>
                  </apply>
               </apply>
            </apply>
         </apply>
         <apply>
            <eq/>
            <ci>alpha_xr1</ci>
            <apply>
               <divide/>
               <cn cellml:units="per_millisecond">450</cn>
               <apply>
                  <plus/>
                  <cn cellml:units="dimensionless">1</cn>
                  <apply>
                     <exp/>
                     <apply>
                        <divide/>
                        <apply>
                           <minus/>
                           <apply>
                              <minus/>
                              <cn cellml:units="millivolt">45</cn>
                           </apply>
                           <ci>V</ci>
                        </apply>
                        <cn cellml:units="millivolt">10</cn>
                     </apply>
                  </apply>
               </apply>
            </apply>
         </apply>
         <apply>
            <eq/>
            <ci>beta_xr1</ci>
            <apply>
               <divide/>
               <cn cellml:units="per_millisecond">6</cn>
               <apply>
                  <plus/>
                  <cn cellml:units="dimensionless">1</cn>
                  <apply>
                     <exp/>
                     <apply>
                        <divide/>
                        <apply>
                           <plus/>
                           <ci>V</ci>
                           <cn cellml:units="millivolt">30</cn>
                        </apply>
                        <cn cellml:units="millivolt">11.5</cn>
                     </apply>
                  </apply>
               </apply>
            </apply>
         </apply>
         <apply>
            <eq/>
            <ci>tau_xr1</ci>
            <apply>
               <times/>
               <ci>alpha_xr1</ci>
               <ci>beta_xr1</ci>
            </apply>
         </apply>
         <apply>
            <eq/>
            <apply>
               <diff/>
               <bvar>
                  <ci>time</ci>
               </bvar>
               <ci>Xr1</ci>
            </apply>
            <apply>
               <divide/>
               <apply>
                  <minus/>
                  <ci>xr1_inf</ci>
                  <ci>Xr1</ci>
               </apply>
               <ci>tau_xr1</ci>
            </apply>
         </apply>
      </math>
   </component>
   <component name="rapid_time_dependent_potassium_current_Xr2_gate">
      <variable name="Xr2" units="dimensionless" initial_value="0.4712" public_interface="out"/>
      <variable name="V" units="millivolt" public_interface="in"/>
      <variable name="time" units="millisecond" public_interface="in"/>
      <variable name="xr2_inf" units="dimensionless"/>
      <variable name="alpha_xr2" units="per_millisecond"/>
      <variable name="beta_xr2" units="per_millisecond"/>
      <variable name="tau_xr2" units="millisecond"/>
      <math xmlns="http://www.w3.org/1998/Math/MathML">
         <apply>
            <eq/>
            <ci>xr2_inf</ci>
            <apply>
               <divide/>
               <cn cellml:units="dimensionless">1</cn>
               <apply>
                  <plus/>
                  <cn cellml:units="dimensionless">1</cn>
                  <apply>
                     <exp/>
                     <apply>
                        <divide/>
                        <apply>
                           <plus/>
                           <ci>V</ci>
                           <cn cellml:units="millivolt">88</cn>
                        </apply>
                        <cn cellml:units="millivolt">24</cn>
                     </apply>
                  </apply>
               </apply>
            </apply>
         </apply>
         <apply>
            <eq/>
            <ci>alpha_xr2</ci>
            <apply>
               <divide/>
               <cn cellml:units="per_millisecond">3</cn>
               <apply>
                  <plus/>
                  <cn cellml:units="dimensionless">1</cn>
                  <apply>
                     <exp/>
                     <apply>
                        <divide/>
                        <apply>
                           <minus/>
                           <apply>
                              <minus/>
                              <cn cellml:units="millivolt">60</cn>
                           </apply>
                           <ci>V</ci>
                        </apply>
                        <cn cellml:units="millivolt">20</cn>
                     </apply>
                  </apply>
               </apply>
            </apply>
         </apply>
         <apply>
            <eq/>
            <ci>beta_xr2</ci>
            <apply>
               <divide/>
               <cn cellml:units="per_millisecond">1.12</cn>
               <apply>
                  <plus/>
                  <cn cellml:units="dimensionless">1</cn>
                  <apply>
                     <exp/>
                     <apply>
                        <divide/>
                        <apply>
                           <minus/>
                           <ci>V</ci>
                           <cn cellml:units="millivolt">60</cn>
                        </apply>
                        <cn cellml:units="millivolt">20</cn>
                     </apply>
                  </apply>
               </apply>
            </apply>
         </apply>
         <apply>
            <eq/>
            <ci>tau_xr2</ci>
            <apply>
               <times/>
               <ci>alpha_xr2</ci>
               <ci>beta_xr2</ci>
            </apply>
         </apply>
         <apply>
            <eq/>
            <apply>
               <diff/>
               <bvar>
                  <ci>time</ci>
               </bvar>
               <ci>Xr2</ci>
            </apply>
            <apply>
               <divide/>
               <apply>
                  <minus/>
                  <ci>xr2_inf</ci>
                  <ci>Xr2</ci>
               </apply>
               <ci>tau_xr2</ci>
            </apply>
         </apply>
      </math>
   </component>
   <component name="slow_time_dependent_potassium_current">
      <variable name="ScaleFactorGks" units="dimensionless" cmeta:id="ScaleFactorGks" initial_value="1.0"/>
      <variable name="i_Ks" units="picoA_per_picoF" public_interface="out"/>
      <variable name="g_Ks" units="nanoS_per_picoF" initial_value="0.392"/>
      <variable name="E_Ks" units="millivolt" public_interface="in"/>
      <variable name="time" units="millisecond" public_interface="in" private_interface="out"/>
      <variable name="V" units="millivolt" public_interface="in" private_interface="out"/>
      <variable name="Xs" units="dimensionless" private_interface="in"/>
      <math xmlns="http://www.w3.org/1998/Math/MathML">
         <apply>
            <eq/>
            <ci>i_Ks</ci>
            <apply>
               <times/>
               <ci>ScaleFactorGks</ci>
               <ci>g_Ks</ci>
               <apply>
                  <power/>
                  <ci>Xs</ci>
                  <cn cellml:units="dimensionless">2</cn>
               </apply>
               <apply>
                  <minus/>
                  <ci>V</ci>
                  <ci>E_Ks</ci>
               </apply>
            </apply>
         </apply>
      </math>
   </component>
   <component name="slow_time_dependent_potassium_current_Xs_gate">
      <variable name="Xs" units="dimensionless" initial_value="0.0095" public_interface="out"/>
      <variable name="V" units="millivolt" public_interface="in"/>
      <variable name="time" units="millisecond" public_interface="in"/>
      <variable name="xs_inf" units="dimensionless"/>
      <variable name="alpha_xs" units="per_millisecond"/>
      <variable name="beta_xs" units="per_millisecond"/>
      <variable name="tau_xs" units="millisecond"/>
      <math xmlns="http://www.w3.org/1998/Math/MathML">
         <apply>
            <eq/>
            <ci>xs_inf</ci>
            <apply>
               <divide/>
               <cn cellml:units="dimensionless">1</cn>
               <apply>
                  <plus/>
                  <cn cellml:units="dimensionless">1</cn>
                  <apply>
                     <exp/>
                     <apply>
                        <divide/>
                        <apply>
                           <minus/>
                           <apply>
                              <minus/>
                              <cn cellml:units="millivolt">5</cn>
                           </apply>
                           <ci>V</ci>
                        </apply>
                        <cn cellml:units="millivolt">14</cn>
                     </apply>
                  </apply>
               </apply>
            </apply>
         </apply>
         <apply>
            <eq/>
            <ci>alpha_xs</ci>
            <apply>
               <divide/>
               <cn cellml:units="per_millisecond">1400</cn>
               <apply>
                  <root/>
                  <apply>
                     <plus/>
                     <cn cellml:units="dimensionless">1</cn>
                     <apply>
                        <exp/>
                        <apply>
                           <divide/>
                           <apply>
                              <minus/>
                              <cn cellml:units="millivolt">5</cn>
                              <ci>V</ci>
                           </apply>
                           <cn cellml:units="millivolt">6</cn>
                        </apply>
                     </apply>
                  </apply>
               </apply>
            </apply>
         </apply>
         <apply>
            <eq/>
            <ci>beta_xs</ci>
            <apply>
               <divide/>
               <cn cellml:units="per_millisecond">1</cn>
               <apply>
                  <plus/>
                  <cn cellml:units="dimensionless">1</cn>
                  <apply>
                     <exp/>
                     <apply>
                        <divide/>
                        <apply>
                           <minus/>
                           <ci>V</ci>
                           <cn cellml:units="millivolt">35</cn>
                        </apply>
                        <cn cellml:units="millivolt">15</cn>
                     </apply>
                  </apply>
               </apply>
            </apply>
         </apply>
         <apply>
            <eq/>
            <ci>tau_xs</ci>
            <apply>
               <plus/>
               <apply>
                  <times/>
                  <ci>alpha_xs</ci>
                  <ci>beta_xs</ci>
               </apply>
               <cn cellml:units="millisecond">80</cn>
            </apply>
         </apply>
         <apply>
            <eq/>
            <apply>
               <diff/>
               <bvar>
                  <ci>time</ci>
               </bvar>
               <ci>Xs</ci>
            </apply>
            <apply>
               <divide/>
               <apply>
                  <minus/>
                  <ci>xs_inf</ci>
                  <ci>Xs</ci>
               </apply>
               <ci>tau_xs</ci>
            </apply>
         </apply>
      </math>
   </component>
   <component name="fast_sodium_current">
      <variable name="i_Na" units="picoA_per_picoF" public_interface="out"/>
      <variable name="g_Na" units="nanoS_per_picoF" initial_value="14.838"/>
      <variable name="E_Na" units="millivolt" public_interface="in"/>
      <variable name="time" units="millisecond" public_interface="in" private_interface="out"/>
      <variable name="V" units="millivolt" public_interface="in" private_interface="out"/>
      <variable name="m" units="dimensionless" private_interface="in"/>
      <variable name="h" units="dimensionless" private_interface="in"/>
      <variable name="j" units="dimensionless" private_interface="in"/>
      <math xmlns="http://www.w3.org/1998/Math/MathML">
         <apply>
            <eq/>
            <ci>i_Na</ci>
            <apply>
               <times/>
               <ci>g_Na</ci>
               <apply>
                  <power/>
                  <ci>m</ci>
                  <cn cellml:units="dimensionless">3</cn>
               </apply>
               <ci>h</ci>
               <ci>j</ci>
               <apply>
                  <minus/>
                  <ci>V</ci>
                  <ci>E_Na</ci>
               </apply>
            </apply>
         </apply>
      </math>
   </component>
   <component name="fast_sodium_current_m_gate">
      <variable name="m" units="dimensionless" initial_value="0.00172" public_interface="out"/>
      <variable name="V" units="millivolt" public_interface="in"/>
      <variable name="time" units="millisecond" public_interface="in"/>
      <variable name="m_inf" units="dimensionless"/>
      <variable name="alpha_m" units="per_millisecond"/>
      <variable name="beta_m" units="per_millisecond"/>
      <variable name="tau_m" units="millisecond"/>
      <math xmlns="http://www.w3.org/1998/Math/MathML">
         <apply>
            <eq/>
            <ci>m_inf</ci>
            <apply>
               <divide/>
               <cn cellml:units="dimensionless">1</cn>
               <apply>
                  <power/>
                  <apply>
                     <plus/>
                     <cn cellml:units="dimensionless">1</cn>
                     <apply>
                        <exp/>
                        <apply>
                           <divide/>
                           <apply>
                              <minus/>
                              <apply>
                                 <minus/>
                                 <cn cellml:units="millivolt">56.86</cn>
                              </apply>
                              <ci>V</ci>
                           </apply>
                           <cn cellml:units="millivolt">9.03</cn>
                        </apply>
                     </apply>
                  </apply>
                  <cn cellml:units="dimensionless">2</cn>
               </apply>
            </apply>
         </apply>
         <apply>
            <eq/>
            <ci>alpha_m</ci>
            <apply>
               <divide/>
               <cn cellml:units="per_millisecond">1</cn>
               <apply>
                  <plus/>
                  <cn cellml:units="dimensionless">1</cn>
                  <apply>
                     <exp/>
                     <apply>
                        <divide/>
                        <apply>
                           <minus/>
                           <apply>
                              <minus/>
                              <cn cellml:units="millivolt">60</cn>
                           </apply>
                           <ci>V</ci>
                        </apply>
                        <cn cellml:units="millivolt">5</cn>
                     </apply>
                  </apply>
               </apply>
            </apply>
         </apply>
         <apply>
            <eq/>
            <ci>beta_m</ci>
            <apply>
               <plus/>
               <apply>
                  <divide/>
                  <cn cellml:units="per_millisecond">0.1</cn>
                  <apply>
                     <plus/>
                     <cn cellml:units="dimensionless">1</cn>
                     <apply>
                        <exp/>
                        <apply>
                           <divide/>
                           <apply>
                              <plus/>
                              <ci>V</ci>
                              <cn cellml:units="millivolt">35</cn>
                           </apply>
                           <cn cellml:units="millivolt">5</cn>
                        </apply>
                     </apply>
                  </apply>
               </apply>
               <apply>
                  <divide/>
                  <cn cellml:units="per_millisecond">0.1</cn>
                  <apply>
                     <plus/>
                     <cn cellml:units="dimensionless">1</cn>
                     <apply>
                        <exp/>
                        <apply>
                           <divide/>
                           <apply>
                              <minus/>
                              <ci>V</ci>
                              <cn cellml:units="millivolt">50</cn>
                           </apply>
                           <cn cellml:units="millivolt">200</cn>
                        </apply>
                     </apply>
                  </apply>
               </apply>
            </apply>
         </apply>
         <apply>
            <eq/>
            <ci>tau_m</ci>
            <apply>
               <times/>
               <ci>alpha_m</ci>
               <ci>beta_m</ci>
            </apply>
         </apply>
         <apply>
            <eq/>
            <apply>
               <diff/>
               <bvar>
                  <ci>time</ci>
               </bvar>
               <ci>m</ci>
            </apply>
            <apply>
               <divide/>
               <apply>
                  <minus/>
                  <ci>m_inf</ci>
                  <ci>m</ci>
               </apply>
               <ci>tau_m</ci>
            </apply>
         </apply>
      </math>
   </component>
   <component name="fast_sodium_current_h_gate">
      <variable name="h" units="dimensionless" initial_value="0.7444" public_interface="out"/>
      <variable name="V" units="millivolt" public_interface="in"/>
      <variable name="time" units="millisecond" public_interface="in"/>
      <variable name="h_inf" units="dimensionless"/>
      <variable name="alpha_h" units="per_millisecond"/>
      <variable name="beta_h" units="per_millisecond"/>
      <variable name="tau_h" units="millisecond"/>
      <math xmlns="http://www.w3.org/1998/Math/MathML">
         <apply>
            <eq/>
            <ci>h_inf</ci>
            <apply>
               <divide/>
               <cn cellml:units="dimensionless">1</cn>
               <apply>
                  <power/>
                  <apply>
                     <plus/>
                     <cn cellml:units="dimensionless">1</cn>
                     <apply>
                        <exp/>
                        <apply>
                           <divide/>
                           <apply>
                              <plus/>
                              <ci>V</ci>
                              <cn cellml:units="millivolt">71.55</cn>
                           </apply>
                           <cn cellml:units="millivolt">7.43</cn>
                        </apply>
                     </apply>
                  </apply>
                  <cn cellml:units="dimensionless">2</cn>
               </apply>
            </apply>
         </apply>
         <apply>
            <eq/>
            <ci>alpha_h</ci>
            <piecewise>
               <piece>
                  <apply>
                     <times/>
                     <cn cellml:units="per_millisecond">0.057</cn>
                     <apply>
                        <exp/>
                        <apply>
                           <divide/>
                           <apply>
                              <minus/>
                              <apply>
                                 <plus/>
                                 <ci>V</ci>
                                 <cn cellml:units="millivolt">80</cn>
                              </apply>
                           </apply>
                           <cn cellml:units="millivolt">6.8</cn>
                        </apply>
                     </apply>
                  </apply>
                  <apply>
                     <lt/>
                     <ci>V</ci>
                     <apply>
                        <minus/>
                        <cn cellml:units="millivolt">40</cn>
                     </apply>
                  </apply>
               </piece>
               <otherwise>
                  <cn cellml:units="per_millisecond">0</cn>
               </otherwise>
            </piecewise>
         </apply>
         <apply>
            <eq/>
            <ci>beta_h</ci>
            <piecewise>
               <piece>
                  <apply>
                     <plus/>
                     <apply>
                        <times/>
                        <cn cellml:units="per_millisecond">2.7</cn>
                        <apply>
                           <exp/>
                           <apply>
                              <times/>
                              <cn cellml:units="dimensionless">0.079</cn>
                              <ci>V</ci>
                           </apply>
                        </apply>
                     </apply>
                     <apply>
                        <times/>
                        <cn cellml:units="per_millisecond">310000</cn>
                        <apply>
                           <exp/>
                           <apply>
                              <times/>
                              <cn cellml:units="dimensionless">0.3485</cn>
                              <ci>V</ci>
                           </apply>
                        </apply>
                     </apply>
                  </apply>
                  <apply>
                     <lt/>
                     <ci>V</ci>
                     <apply>
                        <minus/>
                        <cn cellml:units="millivolt">40</cn>
                     </apply>
                  </apply>
               </piece>
               <otherwise>
                  <apply>
                     <divide/>
                     <cn cellml:units="per_millisecond">0.77</cn>
                     <apply>
                        <times/>
                        <cn cellml:units="dimensionless">0.13</cn>
                        <apply>
                           <plus/>
                           <cn cellml:units="dimensionless">1</cn>
                           <apply>
                              <exp/>
                              <apply>
                                 <divide/>
                                 <apply>
                                    <plus/>
                                    <ci>V</ci>
                                    <cn cellml:units="millivolt">10.66</cn>
                                 </apply>
                                 <apply>
                                    <minus/>
                                    <cn cellml:units="millivolt">11.1</cn>
                                 </apply>
                              </apply>
                           </apply>
                        </apply>
                     </apply>
                  </apply>
               </otherwise>
            </piecewise>
         </apply>
         <apply>
            <eq/>
            <ci>tau_h</ci>
            <apply>
               <divide/>
               <cn cellml:units="dimensionless">1</cn>
               <apply>
                  <plus/>
                  <ci>alpha_h</ci>
                  <ci>beta_h</ci>
               </apply>
            </apply>
         </apply>
         <apply>
            <eq/>
            <apply>
               <diff/>
               <bvar>
                  <ci>time</ci>
               </bvar>
               <ci>h</ci>
            </apply>
            <apply>
               <divide/>
               <apply>
                  <minus/>
                  <ci>h_inf</ci>
                  <ci>h</ci>
               </apply>
               <ci>tau_h</ci>
            </apply>
         </apply>
      </math>
   </component>
   <component name="fast_sodium_current_j_gate">
      <variable name="j" units="dimensionless" initial_value="0.7045" public_interface="out"/>
      <variable name="V" units="millivolt" public_interface="in"/>
      <variable name="time" units="millisecond" public_interface="in"/>
      <variable name="j_inf" units="dimensionless"/>
      <variable name="alpha_j" units="per_millisecond"/>
      <variable name="beta_j" units="per_millisecond"/>
      <variable name="tau_j" units="millisecond"/>
      <math xmlns="http://www.w3.org/1998/Math/MathML">
         <apply>
            <eq/>
            <ci>j_inf</ci>
            <apply>
               <divide/>
               <cn cellml:units="dimensionless">1</cn>
               <apply>
                  <power/>
                  <apply>
                     <plus/>
                     <cn cellml:units="dimensionless">1</cn>
                     <apply>
                        <exp/>
                        <apply>
                           <divide/>
                           <apply>
                              <plus/>
                              <ci>V</ci>
                              <cn cellml:units="millivolt">71.55</cn>
                           </apply>
                           <cn cellml:units="millivolt">7.43</cn>
                        </apply>
                     </apply>
                  </apply>
                  <cn cellml:units="dimensionless">2</cn>
               </apply>
            </apply>
         </apply>
         <apply>
            <eq/>
            <ci>alpha_j</ci>
            <piecewise>
               <piece>
                  <apply>
                     <divide/>
                     <apply>
                        <times/>
                        <apply>
                           <minus/>
                           <apply>
                              <times/>
                              <apply>
                                 <minus/>
                                 <cn cellml:units="per_millisecond">25428</cn>
                              </apply>
                              <apply>
                                 <exp/>
                                 <apply>
                                    <times/>
                                    <cn cellml:units="dimensionless">0.2444</cn>
                                    <ci>V</ci>
                                 </apply>
                              </apply>
                           </apply>
                           <apply>
                              <times/>
                              <cn cellml:units="per_millisecond">6.948e-6</cn>
                              <apply>
                                 <exp/>
                                 <apply>
                                    <times/>
                                    <apply>
                                       <minus/>
                                       <cn cellml:units="dimensionless">0.04391</cn>
                                    </apply>
                                    <ci>V</ci>
                                 </apply>
                              </apply>
                           </apply>
                        </apply>
                        <apply>
                           <plus/>
                           <ci>V</ci>
                           <cn cellml:units="millivolt">37.78</cn>
                        </apply>
                     </apply>
                     <apply>
                        <plus/>
                        <cn cellml:units="dimensionless">1</cn>
                        <apply>
                           <exp/>
                           <apply>
                              <times/>
                              <cn cellml:units="dimensionless">0.311</cn>
                              <apply>
                                 <plus/>
                                 <ci>V</ci>
                                 <cn cellml:units="millivolt">79.23</cn>
                              </apply>
                           </apply>
                        </apply>
                     </apply>
                  </apply>
                  <apply>
                     <lt/>
                     <ci>V</ci>
                     <apply>
                        <minus/>
                        <cn cellml:units="millivolt">40</cn>
                     </apply>
                  </apply>
               </piece>
               <otherwise>
                  <cn cellml:units="per_millisecond">0</cn>
               </otherwise>
            </piecewise>
         </apply>
         <apply>
            <eq/>
            <ci>beta_j</ci>
            <piecewise>
               <piece>
                  <apply>
                     <divide/>
                     <apply>
                        <times/>
                        <cn cellml:units="per_millisecond">0.02424</cn>
                        <apply>
                           <exp/>
                           <apply>
                              <times/>
                              <apply>
                                 <minus/>
                                 <cn cellml:units="dimensionless">0.01052</cn>
                              </apply>
                              <ci>V</ci>
                           </apply>
                        </apply>
                     </apply>
                     <apply>
                        <plus/>
                        <cn cellml:units="dimensionless">1</cn>
                        <apply>
                           <exp/>
                           <apply>
                              <times/>
                              <apply>
                                 <minus/>
                                 <cn cellml:units="dimensionless">0.1378</cn>
                              </apply>
                              <apply>
                                 <plus/>
                                 <ci>V</ci>
                                 <cn cellml:units="millivolt">40.14</cn>
                              </apply>
                           </apply>
                        </apply>
                     </apply>
                  </apply>
                  <apply>
                     <lt/>
                     <ci>V</ci>
                     <apply>
                        <minus/>
                        <cn cellml:units="millivolt">40</cn>
                     </apply>
                  </apply>
               </piece>
               <otherwise>
                  <apply>
                     <divide/>
                     <apply>
                        <times/>
                        <cn cellml:units="per_millisecond">0.6</cn>
                        <apply>
                           <exp/>
                           <apply>
                              <times/>
                              <cn cellml:units="dimensionless">0.057</cn>
                              <ci>V</ci>
                           </apply>
                        </apply>
                     </apply>
                     <apply>
                        <plus/>
                        <cn cellml:units="dimensionless">1</cn>
                        <apply>
                           <exp/>
                           <apply>
                              <times/>
                              <apply>
                                 <minus/>
                                 <cn cellml:units="dimensionless">0.1</cn>
                              </apply>
                              <apply>
                                 <plus/>
                                 <ci>V</ci>
                                 <cn cellml:units="millivolt">32</cn>
                              </apply>
                           </apply>
                        </apply>
                     </apply>
                  </apply>
               </otherwise>
            </piecewise>
         </apply>
         <apply>
            <eq/>
            <ci>tau_j</ci>
            <apply>
               <divide/>
               <cn cellml:units="dimensionless">1</cn>
               <apply>
                  <plus/>
                  <ci>alpha_j</ci>
                  <ci>beta_j</ci>
               </apply>
            </apply>
         </apply>
         <apply>
            <eq/>
            <apply>
               <diff/>
               <bvar>
                  <ci>time</ci>
               </bvar>
               <ci>j</ci>
            </apply>
            <apply>
               <divide/>
               <apply>
                  <minus/>
                  <ci>j_inf</ci>
                  <ci>j</ci>
               </apply>
               <ci>tau_j</ci>
            </apply>
         </apply>
      </math>
   </component>
   <component name="sodium_background_current">
      <variable name="i_b_Na" units="picoA_per_picoF" public_interface="out"/>
      <variable name="g_bna" units="nanoS_per_picoF" initial_value="0.00029"/>
      <variable name="E_Na" units="millivolt" public_interface="in"/>
      <variable name="time" units="millisecond" public_interface="in"/>
      <variable name="V" units="millivolt" public_interface="in"/>
      <math xmlns="http://www.w3.org/1998/Math/MathML">
         <apply>
            <eq/>
            <ci>i_b_Na</ci>
            <apply>
               <times/>
               <ci>g_bna</ci>
               <apply>
                  <minus/>
                  <ci>V</ci>
                  <ci>E_Na</ci>
               </apply>
            </apply>
         </apply>
      </math>
   </component>
   <component name="L_type_Ca_current">
      <variable name="i_CaL" units="picoA_per_picoF" public_interface="out"/>
      <variable name="g_CaL" units="nanoS_per_picoF" initial_value="0.0000398"/>
      <variable name="Ca_o" units="millimolar" public_interface="in"/>
      <variable name="Ca_ss" units="millimolar" public_interface="in" private_interface="out"/>
      <variable name="R" units="joule_per_mole_kelvin" public_interface="in"/>
      <variable name="F" units="coulomb_per_millimole" public_interface="in"/>
      <variable name="T" units="kelvin" public_interface="in"/>
      <variable name="time" units="millisecond" public_interface="in" private_interface="out"/>
      <variable name="V" units="millivolt" public_interface="in" private_interface="out"/>
      <variable name="d" units="dimensionless" public_interface="out" private_interface="in"/>
      <variable name="f" units="dimensionless" private_interface="in"/>
      <variable name="f2" units="dimensionless" private_interface="in"/>
      <variable name="fCass" units="dimensionless" private_interface="in"/>
      <math xmlns="http://www.w3.org/1998/Math/MathML">
         <apply>
            <eq/>
            <ci>i_CaL</ci>
            <apply>
               <divide/>
               <apply>
                  <times/>
                  <apply>
                     <divide/>
                     <apply>
                        <times/>
                        <ci>g_CaL</ci>
                        <ci>d</ci>
                        <ci>f</ci>
                        <ci>f2</ci>
                        <ci>fCass</ci>
                        <cn cellml:units="dimensionless">4</cn>
                        <apply>
                           <minus/>
                           <ci>V</ci>
                           <cn cellml:units="millivolt">15</cn>
                        </apply>
                        <apply>
                           <power/>
                           <ci>F</ci>
                           <cn cellml:units="dimensionless">2</cn>
                        </apply>
                     </apply>
                     <apply>
                        <times/>
                        <ci>R</ci>
                        <ci>T</ci>
                     </apply>
                  </apply>
                  <apply>
                     <minus/>
                     <apply>
                        <times/>
                        <cn cellml:units="dimensionless">0.25</cn>
                        <ci>Ca_ss</ci>
                        <apply>
                           <exp/>
                           <apply>
                              <divide/>
                              <apply>
                                 <times/>
                                 <cn cellml:units="dimensionless">2</cn>
                                 <apply>
                                    <minus/>
                                    <ci>V</ci>
                                    <cn cellml:units="millivolt">15</cn>
                                 </apply>
                                 <ci>F</ci>
                              </apply>
                              <apply>
                                 <times/>
                                 <ci>R</ci>
                                 <ci>T</ci>
                              </apply>
                           </apply>
                        </apply>
                     </apply>
                     <ci>Ca_o</ci>
                  </apply>
               </apply>
               <apply>
                  <minus/>
                  <apply>
                     <exp/>
                     <apply>
                        <divide/>
                        <apply>
                           <times/>
                           <cn cellml:units="dimensionless">2</cn>
                           <apply>
                              <minus/>
                              <ci>V</ci>
                              <cn cellml:units="millivolt">15</cn>
                           </apply>
                           <ci>F</ci>
                        </apply>
                        <apply>
                           <times/>
                           <ci>R</ci>
                           <ci>T</ci>
                        </apply>
                     </apply>
                  </apply>
                  <cn cellml:units="dimensionless">1</cn>
               </apply>
            </apply>
         </apply>
      </math>
   </component>
   <component name="L_type_Ca_current_d_gate">
      <variable name="d" units="dimensionless" initial_value="3.373e-5" public_interface="out"/>
      <variable name="V" units="millivolt" public_interface="in"/>
      <variable name="time" units="millisecond" public_interface="in"/>
      <variable name="d_inf" units="dimensionless"/>
      <variable name="alpha_d" units="per_millisecond"/>
      <variable name="beta_d" units="per_millisecond"/>
      <variable name="gamma_d" units="per_millisecond"/>
      <variable name="tau_d" units="millisecond"/>
      <math xmlns="http://www.w3.org/1998/Math/MathML">
         <apply>
            <eq/>
            <ci>d_inf</ci>
            <apply>
               <divide/>
               <cn cellml:units="dimensionless">1</cn>
               <apply>
                  <plus/>
                  <cn cellml:units="dimensionless">1</cn>
                  <apply>
                     <exp/>
                     <apply>
                        <divide/>
                        <apply>
                           <minus/>
                           <apply>
                              <minus/>
                              <cn cellml:units="millivolt">8</cn>
                           </apply>
                           <ci>V</ci>
                        </apply>
                        <cn cellml:units="millivolt">7.5</cn>
                     </apply>
                  </apply>
               </apply>
            </apply>
         </apply>
         <apply>
            <eq/>
            <ci>alpha_d</ci>
            <apply>
               <plus/>
               <apply>
                  <divide/>
                  <cn cellml:units="per_millisecond">1.4</cn>
                  <apply>
                     <plus/>
                     <cn cellml:units="dimensionless">1</cn>
                     <apply>
                        <exp/>
                        <apply>
                           <divide/>
                           <apply>
                              <minus/>
                              <apply>
                                 <minus/>
                                 <cn cellml:units="millivolt">35</cn>
                              </apply>
                              <ci>V</ci>
                           </apply>
                           <cn cellml:units="millivolt">13</cn>
                        </apply>
                     </apply>
                  </apply>
               </apply>
               <cn cellml:units="per_millisecond">0.25</cn>
            </apply>
         </apply>
         <apply>
            <eq/>
            <ci>beta_d</ci>
            <apply>
               <divide/>
               <cn cellml:units="per_millisecond">1.4</cn>
               <apply>
                  <plus/>
                  <cn cellml:units="dimensionless">1</cn>
                  <apply>
                     <exp/>
                     <apply>
                        <divide/>
                        <apply>
                           <plus/>
                           <ci>V</ci>
                           <cn cellml:units="millivolt">5</cn>
                        </apply>
                        <cn cellml:units="millivolt">5</cn>
                     </apply>
                  </apply>
               </apply>
            </apply>
         </apply>
         <apply>
            <eq/>
            <ci>gamma_d</ci>
            <apply>
               <divide/>
               <cn cellml:units="per_millisecond">1</cn>
               <apply>
                  <plus/>
                  <cn cellml:units="dimensionless">1</cn>
                  <apply>
                     <exp/>
                     <apply>
                        <divide/>
                        <apply>
                           <minus/>
                           <cn cellml:units="millivolt">50</cn>
                           <ci>V</ci>
                        </apply>
                        <cn cellml:units="millivolt">20</cn>
                     </apply>
                  </apply>
               </apply>
            </apply>
         </apply>
         <apply>
            <eq/>
            <ci>tau_d</ci>
            <apply>
               <plus/>
               <apply>
                  <times/>
                  <ci>alpha_d</ci>
                  <ci>beta_d</ci>
               </apply>
               <ci>gamma_d</ci>
            </apply>
         </apply>
         <apply>
            <eq/>
            <apply>
               <diff/>
               <bvar>
                  <ci>time</ci>
               </bvar>
               <ci>d</ci>
            </apply>
            <apply>
               <divide/>
               <apply>
                  <minus/>
                  <ci>d_inf</ci>
                  <ci>d</ci>
               </apply>
               <ci>tau_d</ci>
            </apply>
         </apply>
      </math>
   </component>
   <component name="L_type_Ca_current_f_gate">
      <variable name="f" units="dimensionless" initial_value="0.7888" public_interface="out"/>
      <variable name="V" units="millivolt" public_interface="in"/>
      <variable name="time" units="millisecond" public_interface="in"/>
      <variable name="f_inf" units="dimensionless"/>
      <variable name="tau_f" units="millisecond"/>
      <math xmlns="http://www.w3.org/1998/Math/MathML">
         <apply>
            <eq/>
            <ci>f_inf</ci>
            <apply>
               <divide/>
               <cn cellml:units="dimensionless">1</cn>
               <apply>
                  <plus/>
                  <cn cellml:units="dimensionless">1</cn>
                  <apply>
                     <exp/>
                     <apply>
                        <divide/>
                        <apply>
                           <plus/>
                           <ci>V</ci>
                           <cn cellml:units="millivolt">20</cn>
                        </apply>
                        <cn cellml:units="millivolt">7</cn>
                     </apply>
                  </apply>
               </apply>
            </apply>
         </apply>
         <apply>
            <eq/>
            <ci>tau_f</ci>
            <apply>
               <plus/>
               <apply>
                  <times/>
                  <cn cellml:units="millisecond">1102.5</cn>
                  <apply>
                     <exp/>
                     <apply>
                        <divide/>
                        <apply>
                           <minus/>
                           <apply>
                              <power/>
                              <apply>
                                 <plus/>
                                 <ci>V</ci>
                                 <cn cellml:units="millivolt">27</cn>
                              </apply>
                              <cn cellml:units="dimensionless">2</cn>
                           </apply>
                        </apply>
                        <cn cellml:units="millivolt">225</cn>
                     </apply>
                  </apply>
               </apply>
               <apply>
                  <divide/>
                  <cn cellml:units="millisecond">200</cn>
                  <apply>
                     <plus/>
                     <cn cellml:units="dimensionless">1</cn>
                     <apply>
                        <exp/>
                        <apply>
                           <divide/>
                           <apply>
                              <minus/>
                              <cn cellml:units="millivolt">13</cn>
                              <ci>V</ci>
                           </apply>
                           <cn cellml:units="millivolt">10</cn>
                        </apply>
                     </apply>
                  </apply>
               </apply>
               <apply>
                  <divide/>
                  <cn cellml:units="millisecond">180</cn>
                  <apply>
                     <plus/>
                     <cn cellml:units="dimensionless">1</cn>
                     <apply>
                        <exp/>
                        <apply>
                           <divide/>
                           <apply>
                              <plus/>
                              <ci>V</ci>
                              <cn cellml:units="millivolt">30</cn>
                           </apply>
                           <cn cellml:units="millivolt">10</cn>
                        </apply>
                     </apply>
                  </apply>
               </apply>
               <cn cellml:units="millisecond">20</cn>
            </apply>
         </apply>
         <apply>
            <eq/>
            <apply>
               <diff/>
               <bvar>
                  <ci>time</ci>
               </bvar>
               <ci>f</ci>
            </apply>
            <apply>
               <divide/>
               <apply>
                  <minus/>
                  <ci>f_inf</ci>
                  <ci>f</ci>
               </apply>
               <ci>tau_f</ci>
            </apply>
         </apply>
      </math>
   </component>
   <component name="L_type_Ca_current_f2_gate">
      <variable name="f2" units="dimensionless" initial_value="0.9755" public_interface="out"/>
      <variable name="V" units="millivolt" public_interface="in"/>
      <variable name="time" units="millisecond" public_interface="in"/>
      <variable name="f2_inf" units="dimensionless"/>
      <variable name="tau_f2" units="millisecond"/>
      <math xmlns="http://www.w3.org/1998/Math/MathML">
         <apply>
            <eq/>
            <ci>f2_inf</ci>
            <apply>
               <plus/>
               <apply>
                  <divide/>
                  <cn cellml:units="dimensionless">0.67</cn>
                  <apply>
                     <plus/>
                     <cn cellml:units="dimensionless">1</cn>
                     <apply>
                        <exp/>
                        <apply>
                           <divide/>
                           <apply>
                              <plus/>
                              <ci>V</ci>
                              <cn cellml:units="millivolt">35</cn>
                           </apply>
                           <cn cellml:units="millivolt">7</cn>
                        </apply>
                     </apply>
                  </apply>
               </apply>
               <cn cellml:units="dimensionless">0.33</cn>
            </apply>
         </apply>
         <apply>
            <eq/>
            <ci>tau_f2</ci>
            <apply>
               <plus/>
               <apply>
                  <times/>
                  <cn cellml:units="millisecond">562</cn>
                  <apply>
                     <exp/>
                     <apply>
                        <divide/>
                        <apply>
                           <minus/>
                           <apply>
                              <power/>
                              <apply>
                                 <plus/>
                                 <ci>V</ci>
                                 <cn cellml:units="millivolt">27</cn>
                              </apply>
                              <cn cellml:units="dimensionless">2</cn>
                           </apply>
                        </apply>
                        <cn cellml:units="millivolt">240</cn>
                     </apply>
                  </apply>
               </apply>
               <apply>
                  <divide/>
                  <cn cellml:units="millisecond">31</cn>
                  <apply>
                     <plus/>
                     <cn cellml:units="dimensionless">1</cn>
                     <apply>
                        <exp/>
                        <apply>
                           <divide/>
                           <apply>
                              <minus/>
                              <cn cellml:units="millivolt">25</cn>
                              <ci>V</ci>
                           </apply>
                           <cn cellml:units="millivolt">10</cn>
                        </apply>
                     </apply>
                  </apply>
               </apply>
               <apply>
                  <divide/>
                  <cn cellml:units="millisecond">80</cn>
                  <apply>
                     <plus/>
                     <cn cellml:units="dimensionless">1</cn>
                     <apply>
                        <exp/>
                        <apply>
                           <divide/>
                           <apply>
                              <plus/>
                              <ci>V</ci>
                              <cn cellml:units="millivolt">30</cn>
                           </apply>
                           <cn cellml:units="millivolt">10</cn>
                        </apply>
                     </apply>
                  </apply>
               </apply>
            </apply>
         </apply>
         <apply>
            <eq/>
            <apply>
               <diff/>
               <bvar>
                  <ci>time</ci>
               </bvar>
               <ci>f2</ci>
            </apply>
            <apply>
               <divide/>
               <apply>
                  <minus/>
                  <ci>f2_inf</ci>
                  <ci>f2</ci>
               </apply>
               <ci>tau_f2</ci>
            </apply>
         </apply>
      </math>
   </component>
   <component name="L_type_Ca_current_fCass_gate">
      <variable name="fCass" units="dimensionless" initial_value="0.9953" public_interface="out"/>
      <variable name="Ca_ss" units="millimolar" public_interface="in"/>
      <variable name="V" units="millivolt" public_interface="in"/>
      <variable name="time" units="millisecond" public_interface="in"/>
      <variable name="fCass_inf" units="dimensionless"/>
      <variable name="tau_fCass" units="millisecond"/>
      <math xmlns="http://www.w3.org/1998/Math/MathML">
         <apply>
            <eq/>
            <ci>fCass_inf</ci>
            <apply>
               <plus/>
               <apply>
                  <divide/>
                  <cn cellml:units="dimensionless">0.6</cn>
                  <apply>
                     <plus/>
                     <cn cellml:units="dimensionless">1</cn>
                     <apply>
                        <power/>
                        <apply>
                           <divide/>
                           <ci>Ca_ss</ci>
                           <cn cellml:units="millimolar">0.05</cn>
                        </apply>
                        <cn cellml:units="dimensionless">2</cn>
                     </apply>
                  </apply>
               </apply>
               <cn cellml:units="dimensionless">0.4</cn>
            </apply>
         </apply>
         <apply>
            <eq/>
            <ci>tau_fCass</ci>
            <apply>
               <plus/>
               <apply>
                  <divide/>
                  <cn cellml:units="millisecond">80</cn>
                  <apply>
                     <plus/>
                     <cn cellml:units="dimensionless">1</cn>
                     <apply>
                        <power/>
                        <apply>
                           <divide/>
                           <ci>Ca_ss</ci>
                           <cn cellml:units="millimolar">0.05</cn>
                        </apply>
                        <cn cellml:units="dimensionless">2</cn>
                     </apply>
                  </apply>
               </apply>
               <cn cellml:units="millisecond">2</cn>
            </apply>
         </apply>
         <apply>
            <eq/>
            <apply>
               <diff/>
               <bvar>
                  <ci>time</ci>
               </bvar>
               <ci>fCass</ci>
            </apply>
            <apply>
               <divide/>
               <apply>
                  <minus/>
                  <ci>fCass_inf</ci>
                  <ci>fCass</ci>
               </apply>
               <ci>tau_fCass</ci>
            </apply>
         </apply>
      </math>
   </component>
   <component name="calcium_background_current">
      <variable name="i_b_Ca" units="picoA_per_picoF" public_interface="out"/>
      <variable name="g_bca" units="nanoS_per_picoF" initial_value="0.000592"/>
      <variable name="E_Ca" units="millivolt" public_interface="in"/>
      <variable name="time" units="millisecond" public_interface="in"/>
      <variable name="V" units="millivolt" public_interface="in"/>
      <math xmlns="http://www.w3.org/1998/Math/MathML">
         <apply>
            <eq/>
            <ci>i_b_Ca</ci>
            <apply>
               <times/>
               <ci>g_bca</ci>
               <apply>
                  <minus/>
                  <ci>V</ci>
                  <ci>E_Ca</ci>
               </apply>
            </apply>
         </apply>
      </math>
   </component>
   <component name="transient_outward_current">
      <variable name="ScaleFactorIto" units="dimensionless" cmeta:id="ScaleFactorIto" initial_value="1.0"/>
      <variable name="i_to" units="picoA_per_picoF" public_interface="out"/>
      <variable name="g_to" units="nanoS_per_picoF" initial_value="0.294"/>
      <variable name="E_K" units="millivolt" public_interface="in"/>
      <variable name="V" units="millivolt" public_interface="in" private_interface="out"/>
      <variable name="time" units="millisecond" public_interface="in" private_interface="out"/>
      <variable name="s" units="dimensionless" private_interface="in"/>
      <variable name="r" units="dimensionless" private_interface="in"/>
      <math xmlns="http://www.w3.org/1998/Math/MathML">
         <apply>
            <eq/>
            <ci>i_to</ci>
            <apply>
               <times/>
               <ci>ScaleFactorIto</ci>
               <ci>g_to</ci>
               <ci>r</ci>
               <ci>s</ci>
               <apply>
                  <minus/>
                  <ci>V</ci>
                  <ci>E_K</ci>
               </apply>
            </apply>
         </apply>
      </math>
   </component>
   <component name="transient_outward_current_s_gate">
      <variable name="s" units="dimensionless" initial_value="0.999998" public_interface="out"/>
      <variable name="V" units="millivolt" public_interface="in"/>
      <variable name="time" units="millisecond" public_interface="in"/>
      <variable name="s_inf" units="dimensionless"/>
      <variable name="tau_s" units="dimensionless"/>
      <math xmlns="http://www.w3.org/1998/Math/MathML">
         <apply>
            <eq/>
            <ci>s_inf</ci>
            <apply>
               <divide/>
               <cn cellml:units="dimensionless">1</cn>
               <apply>
                  <plus/>
                  <cn cellml:units="dimensionless">1</cn>
                  <apply>
                     <exp/>
                     <apply>
                        <divide/>
                        <apply>
                           <plus/>
                           <ci>V</ci>
                           <cn cellml:units="millivolt">20</cn>
                        </apply>
                        <cn cellml:units="millivolt">5</cn>
                     </apply>
                  </apply>
               </apply>
            </apply>
         </apply>
         <apply>
            <eq/>
            <ci>tau_s</ci>
            <apply>
               <plus/>
               <apply>
                  <times/>
                  <cn cellml:units="millisecond">85</cn>
                  <apply>
                     <exp/>
                     <apply>
                        <divide/>
                        <apply>
                           <minus/>
                           <apply>
                              <power/>
                              <apply>
                                 <plus/>
                                 <ci>V</ci>
                                 <cn cellml:units="millivolt">45</cn>
                              </apply>
                              <cn cellml:units="dimensionless">2</cn>
                           </apply>
                        </apply>
                        <cn cellml:units="millivolt">320</cn>
                     </apply>
                  </apply>
               </apply>
               <apply>
                  <divide/>
                  <cn cellml:units="millisecond">5</cn>
                  <apply>
                     <plus/>
                     <cn cellml:units="dimensionless">1</cn>
                     <apply>
                        <exp/>
                        <apply>
                           <divide/>
                           <apply>
                              <minus/>
                              <ci>V</ci>
                              <cn cellml:units="millivolt">20</cn>
                           </apply>
                           <cn cellml:units="millivolt">5</cn>
                        </apply>
                     </apply>
                  </apply>
               </apply>
               <cn cellml:units="millisecond">3</cn>
            </apply>
         </apply>
         <apply>
            <eq/>
            <apply>
               <diff/>
               <bvar>
                  <ci>time</ci>
               </bvar>
               <ci>s</ci>
            </apply>
            <apply>
               <divide/>
               <apply>
                  <minus/>
                  <ci>s_inf</ci>
                  <ci>s</ci>
               </apply>
               <ci>tau_s</ci>
            </apply>
         </apply>
      </math>
   </component>
   <component name="transient_outward_current_r_gate">
      <variable name="r" units="dimensionless" initial_value="2.42e-8" public_interface="out"/>
      <variable name="V" units="millivolt" public_interface="in"/>
      <variable name="time" units="millisecond" public_interface="in"/>
      <variable name="r_inf" units="dimensionless"/>
      <variable name="tau_r" units="millisecond"/>
      <math xmlns="http://www.w3.org/1998/Math/MathML">
         <apply>
            <eq/>
            <ci>r_inf</ci>
            <apply>
               <divide/>
               <cn cellml:units="dimensionless">1</cn>
               <apply>
                  <plus/>
                  <cn cellml:units="dimensionless">1</cn>
                  <apply>
                     <exp/>
                     <apply>
                        <divide/>
                        <apply>
                           <minus/>
                           <cn cellml:units="millivolt">20</cn>
                           <ci>V</ci>
                        </apply>
                        <cn cellml:units="millivolt">6</cn>
                     </apply>
                  </apply>
               </apply>
            </apply>
         </apply>
         <apply>
            <eq/>
            <ci>tau_r</ci>
            <apply>
               <plus/>
               <apply>
                  <times/>
                  <cn cellml:units="millisecond">9.5</cn>
                  <apply>
                     <exp/>
                     <apply>
                        <divide/>
                        <apply>
                           <minus/>
                           <apply>
                              <power/>
                              <apply>
                                 <plus/>
                                 <ci>V</ci>
                                 <cn cellml:units="millivolt">40</cn>
                              </apply>
                              <cn cellml:units="dimensionless">2</cn>
                           </apply>
                        </apply>
                        <cn cellml:units="millivolt">1800</cn>
                     </apply>
                  </apply>
               </apply>
               <cn cellml:units="millisecond">0.8</cn>
            </apply>
         </apply>
         <apply>
            <eq/>
            <apply>
               <diff/>
               <bvar>
                  <ci>time</ci>
               </bvar>
               <ci>r</ci>
            </apply>
            <apply>
               <divide/>
               <apply>
                  <minus/>
                  <ci>r_inf</ci>
                  <ci>r</ci>
               </apply>
               <ci>tau_r</ci>
            </apply>
         </apply>
      </math>
   </component>
   <component name="sodium_potassium_pump_current">
      <variable name="i_NaK" units="picoA_per_picoF" public_interface="out"/>
      <variable name="P_NaK" units="picoA_per_picoF" initial_value="2.724"/>
      <variable name="K_mk" units="millimolar" initial_value="1"/>
      <variable name="K_mNa" units="millimolar" initial_value="40"/>
      <variable name="K_o" units="millimolar" public_interface="in"/>
      <variable name="Na_i" units="millimolar" public_interface="in"/>
      <variable name="time" units="millisecond" public_interface="in"/>
      <variable name="R" units="joule_per_mole_kelvin" public_interface="in"/>
      <variable name="F" units="coulomb_per_millimole" public_interface="in"/>
      <variable name="T" units="kelvin" public_interface="in"/>
      <variable name="V" units="millivolt" public_interface="in" private_interface="out"/>
      <math xmlns="http://www.w3.org/1998/Math/MathML">
         <apply>
            <eq/>
            <ci>i_NaK</ci>
            <apply>
               <divide/>
               <apply>
                  <divide/>
                  <apply>
                     <times/>
                     <apply>
                        <divide/>
                        <apply>
                           <times/>
                           <ci>P_NaK</ci>
                           <ci>K_o</ci>
                        </apply>
                        <apply>
                           <plus/>
                           <ci>K_o</ci>
                           <ci>K_mk</ci>
                        </apply>
                     </apply>
                     <ci>Na_i</ci>
                  </apply>
                  <apply>
                     <plus/>
                     <ci>Na_i</ci>
                     <ci>K_mNa</ci>
                  </apply>
               </apply>
               <apply>
                  <plus/>
                  <cn cellml:units="dimensionless">1</cn>
                  <apply>
                     <times/>
                     <cn cellml:units="dimensionless">0.1245</cn>
                     <apply>
                        <exp/>
                        <apply>
                           <divide/>
                           <apply>
                              <times/>
                              <apply>
                                 <minus/>
                                 <cn cellml:units="dimensionless">0.1</cn>
                              </apply>
                              <ci>V</ci>
                              <ci>F</ci>
                           </apply>
                           <apply>
                              <times/>
                              <ci>R</ci>
                              <ci>T</ci>
                           </apply>
                        </apply>
                     </apply>
                  </apply>
                  <apply>
                     <times/>
                     <cn cellml:units="dimensionless">0.0353</cn>
                     <apply>
                        <exp/>
                        <apply>
                           <divide/>
                           <apply>
                              <times/>
                              <apply>
                                 <minus/>
                                 <ci>V</ci>
                              </apply>
                              <ci>F</ci>
                           </apply>
                           <apply>
                              <times/>
                              <ci>R</ci>
                              <ci>T</ci>
                           </apply>
                        </apply>
                     </apply>
                  </apply>
               </apply>
            </apply>
         </apply>
      </math>
   </component>
   <component name="sodium_calcium_exchanger_current">
      <variable name="i_NaCa" units="picoA_per_picoF" public_interface="out"/>
      <variable name="K_NaCa" units="picoA_per_picoF" initial_value="1000"/>
      <variable name="K_sat" units="dimensionless" initial_value="0.1"/>
      <variable name="alpha" units="dimensionless" initial_value="2.5"/>
      <variable name="gamma" units="dimensionless" initial_value="0.35"/>
      <variable name="Km_Ca" units="millimolar" initial_value="1.38"/>
      <variable name="Km_Nai" units="millimolar" initial_value="87.5"/>
      <variable name="Na_i" units="millimolar" public_interface="in"/>
      <variable name="Na_o" units="millimolar" public_interface="in"/>
      <variable name="Ca_i" units="millimolar" public_interface="in"/>
      <variable name="Ca_o" units="millimolar" public_interface="in"/>
      <variable name="R" units="joule_per_mole_kelvin" public_interface="in"/>
      <variable name="F" units="coulomb_per_millimole" public_interface="in"/>
      <variable name="T" units="kelvin" public_interface="in"/>
      <variable name="V" units="millivolt" public_interface="in"/>
      <variable name="time" units="millisecond" public_interface="in"/>
      <math xmlns="http://www.w3.org/1998/Math/MathML">
         <apply>
            <eq/>
            <ci>i_NaCa</ci>
            <apply>
               <divide/>
               <apply>
                  <times/>
                  <ci>K_NaCa</ci>
                  <apply>
                     <minus/>
                     <apply>
                        <times/>
                        <apply>
                           <exp/>
                           <apply>
                              <divide/>
                              <apply>
                                 <times/>
                                 <ci>gamma</ci>
                                 <ci>V</ci>
                                 <ci>F</ci>
                              </apply>
                              <apply>
                                 <times/>
                                 <ci>R</ci>
                                 <ci>T</ci>
                              </apply>
                           </apply>
                        </apply>
                        <apply>
                           <power/>
                           <ci>Na_i</ci>
                           <cn cellml:units="dimensionless">3</cn>
                        </apply>
                        <ci>Ca_o</ci>
                     </apply>
                     <apply>
                        <times/>
                        <apply>
                           <exp/>
                           <apply>
                              <divide/>
                              <apply>
                                 <times/>
                                 <apply>
                                    <minus/>
                                    <ci>gamma</ci>
                                    <cn cellml:units="dimensionless">1</cn>
                                 </apply>
                                 <ci>V</ci>
                                 <ci>F</ci>
                              </apply>
                              <apply>
                                 <times/>
                                 <ci>R</ci>
                                 <ci>T</ci>
                              </apply>
                           </apply>
                        </apply>
                        <apply>
                           <power/>
                           <ci>Na_o</ci>
                           <cn cellml:units="dimensionless">3</cn>
                        </apply>
                        <ci>Ca_i</ci>
                        <ci>alpha</ci>
                     </apply>
                  </apply>
               </apply>
               <apply>
                  <times/>
                  <apply>
                     <plus/>
                     <apply>
                        <power/>
                        <ci>Km_Nai</ci>
                        <cn cellml:units="dimensionless">3</cn>
                     </apply>
                     <apply>
                        <power/>
                        <ci>Na_o</ci>
                        <cn cellml:units="dimensionless">3</cn>
                     </apply>
                  </apply>
                  <apply>
                     <plus/>
                     <ci>Km_Ca</ci>
                     <ci>Ca_o</ci>
                  </apply>
                  <apply>
                     <plus/>
                     <cn cellml:units="dimensionless">1</cn>
                     <apply>
                        <times/>
                        <ci>K_sat</ci>
                        <apply>
                           <exp/>
                           <apply>
                              <divide/>
                              <apply>
                                 <times/>
                                 <apply>
                                    <minus/>
                                    <ci>gamma</ci>
                                    <cn cellml:units="dimensionless">1</cn>
                                 </apply>
                                 <ci>V</ci>
                                 <ci>F</ci>
                              </apply>
                              <apply>
                                 <times/>
                                 <ci>R</ci>
                                 <ci>T</ci>
                              </apply>
                           </apply>
                        </apply>
                     </apply>
                  </apply>
               </apply>
            </apply>
         </apply>
      </math>
   </component>
   <component name="calcium_pump_current">
      <variable name="i_p_Ca" units="picoA_per_picoF" public_interface="out"/>
      <variable name="g_pCa" units="nanoS_per_picoF" initial_value="0.1238"/>
      <variable name="K_pCa" units="millimolar" initial_value="0.0005"/>
      <variable name="Ca_i" units="millimolar" public_interface="in"/>
      <math xmlns="http://www.w3.org/1998/Math/MathML">
         <apply>
            <eq/>
            <ci>i_p_Ca</ci>
            <apply>
               <divide/>
               <apply>
                  <times/>
                  <ci>g_pCa</ci>
                  <ci>Ca_i</ci>
               </apply>
               <apply>
                  <plus/>
                  <ci>Ca_i</ci>
                  <ci>K_pCa</ci>
               </apply>
            </apply>
         </apply>
      </math>
   </component>
   <component name="potassium_pump_current">
      <variable name="i_p_K" units="picoA_per_picoF" public_interface="out"/>
      <variable name="g_pK" units="nanoS_per_picoF" initial_value="0.0146"/>
      <variable name="E_K" units="millivolt" public_interface="in"/>
      <variable name="V" units="millivolt" public_interface="in"/>
      <math xmlns="http://www.w3.org/1998/Math/MathML">
         <apply>
            <eq/>
            <ci>i_p_K</ci>
            <apply>
               <divide/>
               <apply>
                  <times/>
                  <ci>g_pK</ci>
                  <apply>
                     <minus/>
                     <ci>V</ci>
                     <ci>E_K</ci>
                  </apply>
               </apply>
               <apply>
                  <plus/>
                  <cn cellml:units="dimensionless">1</cn>
                  <apply>
                     <exp/>
                     <apply>
                        <divide/>
                        <apply>
                           <minus/>
                           <cn cellml:units="millivolt">25</cn>
                           <ci>V</ci>
                        </apply>
                        <cn cellml:units="millivolt">5.98</cn>
                     </apply>
                  </apply>
               </apply>
            </apply>
         </apply>
      </math>
   </component>
   <component name="calcium_dynamics">
      <variable name="Ca_i" units="millimolar" initial_value="0.000126" public_interface="out" cmeta:id="cytosolic_calcium_concentration">
        <rdf:RDF xmlns:rdf="http://www.w3.org/1999/02/22-rdf-syntax-ns#" xmlns:bqbiol="http://biomodels.net/biology-qualifiers/">
         <rdf:Description rdf:about="#cytosolic_calcium_concentration">
            <bqbiol:is rdf:resource="https://chaste.comlab.ox.ac.uk/cellml/ns/oxford-metadata#cytosolic_calcium_concentration"/>
         </rdf:Description>
        </rdf:RDF>
      </variable>
      <variable name="Ca_o" units="millimolar" initial_value="2" public_interface="out" cmeta:id="extracellular_calcium_concentration">
        <rdf:RDF xmlns:rdf="http://www.w3.org/1999/02/22-rdf-syntax-ns#" xmlns:bqbiol="http://biomodels.net/biology-qualifiers/">
         <rdf:Description rdf:about="#extracellular_calcium_concentration">
            <modifiable-parameter xmlns="https://chaste.comlab.ox.ac.uk/cellml/ns/pycml#">yes</modifiable-parameter>
            <bqbiol:is rdf:resource="https://chaste.comlab.ox.ac.uk/cellml/ns/oxford-metadata#extracellular_calcium_concentration"/>
         </rdf:Description>
        </rdf:RDF>
      </variable>
      <variable name="Ca_SR" units="millimolar" initial_value="3.64"/>
      <variable name="Ca_ss" units="millimolar" initial_value="0.00036" public_interface="out"/>
      <variable name="i_rel" units="millimolar_per_millisecond"/>
      <variable name="i_up" units="millimolar_per_millisecond"/>
      <variable name="i_leak" units="millimolar_per_millisecond"/>
      <variable name="i_xfer" units="millimolar_per_millisecond"/>
      <variable name="O" units="dimensionless"/>
      <variable name="R_prime" units="dimensionless" initial_value="0.9073"/>
      <variable name="k1" units="per_millimolar2_per_millisecond"/>
      <variable name="k2" units="per_millimolar_per_millisecond"/>
      <variable name="k1_prime" units="per_millimolar2_per_millisecond" initial_value="0.15"/>
      <variable name="k2_prime" units="per_millimolar_per_millisecond" initial_value="0.045"/>
      <variable name="k3" units="per_millisecond" initial_value="0.06"/>
      <variable name="k4" units="per_millisecond" initial_value="0.005"/>
      <variable name="EC" units="millimolar" initial_value="1.5"/>
      <variable name="max_sr" units="dimensionless" initial_value="2.5"/>
      <variable name="min_sr" units="dimensionless" initial_value="1"/>
      <variable name="kcasr" units="dimensionless"/>
      <variable name="V_rel" units="millimolar_per_millisecond" initial_value="0.102"/>
      <variable name="V_xfer" units="millimolar_per_millisecond" initial_value="0.0038"/>
      <variable name="K_up" units="millimolar" initial_value="0.00025"/>
      <variable name="V_leak" units="millimolar_per_millisecond" initial_value="0.00036"/>
      <variable name="Vmax_up" units="millimolar_per_millisecond" initial_value="0.006375"/>
      <variable name="Ca_i_bufc" units="millimolar"/>
      <variable name="Ca_sr_bufsr" units="millimolar"/>
      <variable name="Ca_ss_bufss" units="millimolar"/>
      <variable name="Buf_c" units="millimolar" initial_value="0.2"/>
      <variable name="K_buf_c" units="millimolar" initial_value="0.001"/>
      <variable name="Buf_sr" units="millimolar" initial_value="10"/>
      <variable name="K_buf_sr" units="millimolar" initial_value="0.3"/>
      <variable name="Buf_ss" units="millimolar" initial_value="0.4"/>
      <variable name="K_buf_ss" units="millimolar" initial_value="0.00025"/>
      <variable name="V_sr" units="micrometre3" initial_value="0.001094"/>
      <variable name="V_ss" units="micrometre3" initial_value="0.00005468"/>
      <variable name="V" units="millivolt" public_interface="in"/>
      <variable name="V_c" units="micrometre3" public_interface="in"/>
      <variable name="time" units="millisecond" public_interface="in"/>
      <variable name="d" units="dimensionless" public_interface="in"/>
      <variable name="F" units="coulomb_per_millimole" public_interface="in"/>
      <variable name="Cm" units="microF_per_cm2" public_interface="in"/>
      <variable name="i_CaL" units="picoA_per_picoF" public_interface="in"/>
      <variable name="i_NaCa" units="picoA_per_picoF" public_interface="in"/>
      <variable name="i_p_Ca" units="picoA_per_picoF" public_interface="in"/>
      <variable name="i_b_Ca" units="picoA_per_picoF" public_interface="in"/>
      <math xmlns="http://www.w3.org/1998/Math/MathML">
         <apply>
            <eq/>
            <ci>i_rel</ci>
            <apply>
               <times/>
               <ci>V_rel</ci>
               <ci>O</ci>
               <apply>
                  <minus/>
                  <ci>Ca_SR</ci>
                  <ci>Ca_ss</ci>
               </apply>
            </apply>
         </apply>
         <apply>
            <eq/>
            <ci>i_up</ci>
            <apply>
               <divide/>
               <ci>Vmax_up</ci>
               <apply>
                  <plus/>
                  <cn cellml:units="dimensionless">1</cn>
                  <apply>
                     <divide/>
                     <apply>
                        <power/>
                        <ci>K_up</ci>
                        <cn cellml:units="dimensionless">2</cn>
                     </apply>
                     <apply>
                        <power/>
                        <ci>Ca_i</ci>
                        <cn cellml:units="dimensionless">2</cn>
                     </apply>
                  </apply>
               </apply>
            </apply>
         </apply>
         <apply>
            <eq/>
            <ci>i_leak</ci>
            <apply>
               <times/>
               <ci>V_leak</ci>
               <apply>
                  <minus/>
                  <ci>Ca_SR</ci>
                  <ci>Ca_i</ci>
               </apply>
            </apply>
         </apply>
         <apply>
            <eq/>
            <ci>i_xfer</ci>
            <apply>
               <times/>
               <ci>V_xfer</ci>
               <apply>
                  <minus/>
                  <ci>Ca_ss</ci>
                  <ci>Ca_i</ci>
               </apply>
            </apply>
         </apply>
         <apply>
            <eq/>
            <ci>O</ci>
            <apply>
               <divide/>
               <apply>
                  <times/>
                  <ci>k1</ci>
                  <apply>
                     <power/>
                     <ci>Ca_ss</ci>
                     <cn cellml:units="dimensionless">2</cn>
                  </apply>
                  <ci>R_prime</ci>
               </apply>
               <apply>
                  <plus/>
                  <ci>k3</ci>
                  <apply>
                     <times/>
                     <ci>k1</ci>
                     <apply>
                        <power/>
                        <ci>Ca_ss</ci>
                        <cn cellml:units="dimensionless">2</cn>
                     </apply>
                  </apply>
               </apply>
            </apply>
         </apply>
         <apply>
            <eq/>
            <apply>
               <diff/>
               <bvar>
                  <ci>time</ci>
               </bvar>
               <ci>R_prime</ci>
            </apply>
            <apply>
               <plus/>
               <apply>
                  <times/>
                  <apply>
                     <minus/>
                     <ci>k2</ci>
                  </apply>
                  <ci>Ca_ss</ci>
                  <ci>R_prime</ci>
               </apply>
               <apply>
                  <times/>
                  <ci>k4</ci>
                  <apply>
                     <minus/>
                     <cn cellml:units="dimensionless">1</cn>
                     <ci>R_prime</ci>
                  </apply>
               </apply>
            </apply>
         </apply>
         <apply>
            <eq/>
            <ci>k1</ci>
            <apply>
               <divide/>
               <ci>k1_prime</ci>
               <ci>kcasr</ci>
            </apply>
         </apply>
         <apply>
            <eq/>
            <ci>k2</ci>
            <apply>
               <times/>
               <ci>k2_prime</ci>
               <ci>kcasr</ci>
            </apply>
         </apply>
         <apply>
            <eq/>
            <ci>kcasr</ci>
            <apply>
               <minus/>
               <ci>max_sr</ci>
               <apply>
                  <divide/>
                  <apply>
                     <minus/>
                     <ci>max_sr</ci>
                     <ci>min_sr</ci>
                  </apply>
                  <apply>
                     <plus/>
                     <cn cellml:units="dimensionless">1</cn>
                     <apply>
                        <power/>
                        <apply>
                           <divide/>
                           <ci>EC</ci>
                           <ci>Ca_SR</ci>
                        </apply>
                        <cn cellml:units="dimensionless">2</cn>
                     </apply>
                  </apply>
               </apply>
            </apply>
         </apply>
         <apply>
            <eq/>
            <ci>Ca_i_bufc</ci>
            <apply>
               <divide/>
               <cn cellml:units="dimensionless">1</cn>
               <apply>
                  <plus/>
                  <cn cellml:units="dimensionless">1</cn>
                  <apply>
                     <divide/>
                     <apply>
                        <times/>
                        <ci>Buf_c</ci>
                        <ci>K_buf_c</ci>
                     </apply>
                     <apply>
                        <power/>
                        <apply>
                           <plus/>
                           <ci>Ca_i</ci>
                           <ci>K_buf_c</ci>
                        </apply>
                        <cn cellml:units="dimensionless">2</cn>
                     </apply>
                  </apply>
               </apply>
            </apply>
         </apply>
         <apply>
            <eq/>
            <ci>Ca_sr_bufsr</ci>
            <apply>
               <divide/>
               <cn cellml:units="dimensionless">1</cn>
               <apply>
                  <plus/>
                  <cn cellml:units="dimensionless">1</cn>
                  <apply>
                     <divide/>
                     <apply>
                        <times/>
                        <ci>Buf_sr</ci>
                        <ci>K_buf_sr</ci>
                     </apply>
                     <apply>
                        <power/>
                        <apply>
                           <plus/>
                           <ci>Ca_SR</ci>
                           <ci>K_buf_sr</ci>
                        </apply>
                        <cn cellml:units="dimensionless">2</cn>
                     </apply>
                  </apply>
               </apply>
            </apply>
         </apply>
         <apply>
            <eq/>
            <ci>Ca_ss_bufss</ci>
            <apply>
               <divide/>
               <cn cellml:units="dimensionless">1</cn>
               <apply>
                  <plus/>
                  <cn cellml:units="dimensionless">1</cn>
                  <apply>
                     <divide/>
                     <apply>
                        <times/>
                        <ci>Buf_ss</ci>
                        <ci>K_buf_ss</ci>
                     </apply>
                     <apply>
                        <power/>
                        <apply>
                           <plus/>
                           <ci>Ca_ss</ci>
                           <ci>K_buf_ss</ci>
                        </apply>
                        <cn cellml:units="dimensionless">2</cn>
                     </apply>
                  </apply>
               </apply>
            </apply>
         </apply>
         <apply>
            <eq/>
            <apply>
               <diff/>
               <bvar>
                  <ci>time</ci>
               </bvar>
               <ci>Ca_i</ci>
            </apply>
            <apply>
               <times/>
               <ci>Ca_i_bufc</ci>
               <apply>
                  <minus/>
                  <apply>
                     <plus/>
                     <apply>
                        <divide/>
                        <apply>
                           <times/>
                           <apply>
                              <minus/>
                              <ci>i_leak</ci>
                              <ci>i_up</ci>
                           </apply>
                           <ci>V_sr</ci>
                        </apply>
                        <ci>V_c</ci>
                     </apply>
                     <ci>i_xfer</ci>
                  </apply>
                  <apply>
                     <divide/>
                     <apply>
                        <times/>
                        <apply>
                           <minus/>
                           <apply>
                              <plus/>
                              <ci>i_b_Ca</ci>
                              <ci>i_p_Ca</ci>
                           </apply>
                           <apply>
                              <times/>
                              <cn cellml:units="dimensionless">2</cn>
                              <ci>i_NaCa</ci>
                           </apply>
                        </apply>
                        <ci>Cm</ci>
                     </apply>
                     <apply>
                        <times/>
                        <cn cellml:units="dimensionless">2</cn>
                        <ci>V_c</ci>
                        <ci>F</ci>
                     </apply>
                  </apply>
               </apply>
            </apply>
         </apply>
         <apply>
            <eq/>
            <apply>
               <diff/>
               <bvar>
                  <ci>time</ci>
               </bvar>
               <ci>Ca_SR</ci>
            </apply>
            <apply>
               <times/>
               <ci>Ca_sr_bufsr</ci>
               <apply>
                  <minus/>
                  <ci>i_up</ci>
                  <apply>
                     <plus/>
                     <ci>i_rel</ci>
                     <ci>i_leak</ci>
                  </apply>
               </apply>
            </apply>
         </apply>
         <apply>
            <eq/>
            <apply>
               <diff/>
               <bvar>
                  <ci>time</ci>
               </bvar>
               <ci>Ca_ss</ci>
            </apply>
            <apply>
               <times/>
               <ci>Ca_ss_bufss</ci>
               <apply>
                  <minus/>
                  <apply>
                     <plus/>
                     <apply>
                        <divide/>
                        <apply>
                           <times/>
                           <apply>
                              <minus/>
                              <ci>i_CaL</ci>
                           </apply>
                           <ci>Cm</ci>
                        </apply>
                        <apply>
                           <times/>
                           <cn cellml:units="dimensionless">2</cn>
                           <ci>V_ss</ci>
                           <ci>F</ci>
                        </apply>
                     </apply>
                     <apply>
                        <divide/>
                        <apply>
                           <times/>
                           <ci>i_rel</ci>
                           <ci>V_sr</ci>
                        </apply>
                        <ci>V_ss</ci>
                     </apply>
                  </apply>
                  <apply>
                     <divide/>
                     <apply>
                        <times/>
                        <ci>i_xfer</ci>
                        <ci>V_c</ci>
                     </apply>
                     <ci>V_ss</ci>
                  </apply>
               </apply>
            </apply>
         </apply>
      </math>
   </component>
   <component name="sodium_dynamics">
      <variable name="Na_i" units="millimolar" initial_value="8.604" public_interface="out" cmeta:id="cytosolic_sodium_concentration">
        <rdf:RDF xmlns:rdf="http://www.w3.org/1999/02/22-rdf-syntax-ns#" xmlns:bqbiol="http://biomodels.net/biology-qualifiers/">
         <rdf:Description rdf:about="#cytosolic_sodium_concentration">
            <bqbiol:is rdf:resource="https://chaste.comlab.ox.ac.uk/cellml/ns/oxford-metadata#cytosolic_sodium_concentration"/>
         </rdf:Description>
        </rdf:RDF>
      </variable>
      <variable name="Na_o" units="millimolar" initial_value="140" public_interface="out" cmeta:id="extracellular_sodium_concentration">
        <rdf:RDF xmlns:rdf="http://www.w3.org/1999/02/22-rdf-syntax-ns#" xmlns:bqbiol="http://biomodels.net/biology-qualifiers/">
         <rdf:Description rdf:about="#extracellular_sodium_concentration">
            <modifiable-parameter xmlns="https://chaste.comlab.ox.ac.uk/cellml/ns/pycml#">yes</modifiable-parameter>
            <bqbiol:is rdf:resource="https://chaste.comlab.ox.ac.uk/cellml/ns/oxford-metadata#extracellular_sodium_concentration"/>
         </rdf:Description>
        </rdf:RDF>
      </variable>
      <variable name="time" units="millisecond" public_interface="in"/>
      <variable name="F" units="coulomb_per_millimole" public_interface="in"/>
      <variable name="Cm" units="microF_per_cm2" public_interface="in"/>
      <variable name="V_c" units="micrometre3" public_interface="in"/>
      <variable name="i_Na" units="picoA_per_picoF" public_interface="in"/>
      <variable name="i_NaCa" units="picoA_per_picoF" public_interface="in"/>
      <variable name="i_NaK" units="picoA_per_picoF" public_interface="in"/>
      <variable name="i_b_Na" units="picoA_per_picoF" public_interface="in"/>
      <math xmlns="http://www.w3.org/1998/Math/MathML">
         <apply>
            <eq/>
            <apply>
               <diff/>
               <bvar>
                  <ci>time</ci>
               </bvar>
               <ci>Na_i</ci>
            </apply>
            <apply>
               <times/>
               <apply>
                  <divide/>
                  <apply>
                     <minus/>
                     <apply>
                        <plus/>
                        <ci>i_Na</ci>
                        <ci>i_b_Na</ci>
                        <apply>
                           <times/>
                           <cn cellml:units="dimensionless">3</cn>
                           <ci>i_NaK</ci>
                        </apply>
                        <apply>
                           <times/>
                           <cn cellml:units="dimensionless">3</cn>
                           <ci>i_NaCa</ci>
                        </apply>
                     </apply>
                  </apply>
                  <apply>
                     <times/>
                     <ci>V_c</ci>
                     <ci>F</ci>
                  </apply>
               </apply>
               <ci>Cm</ci>
            </apply>
         </apply>
      </math>
   </component>
   <component name="potassium_dynamics">
      <variable name="K_i" units="millimolar" initial_value="136.89" public_interface="out" cmeta:id="cytosolic_potassium_concentration">
        <rdf:RDF xmlns:rdf="http://www.w3.org/1999/02/22-rdf-syntax-ns#" xmlns:bqbiol="http://biomodels.net/biology-qualifiers/">
         <rdf:Description rdf:about="#cytosolic_potassium_concentration">
            <bqbiol:is rdf:resource="https://chaste.comlab.ox.ac.uk/cellml/ns/oxford-metadata#cytosolic_potassium_concentration"/>
         </rdf:Description>
        </rdf:RDF>
      </variable>
      <variable name="K_o" units="millimolar" initial_value="5.4" public_interface="out" cmeta:id="extracellular_potassium_concentration">
        <rdf:RDF xmlns:rdf="http://www.w3.org/1999/02/22-rdf-syntax-ns#" xmlns:bqbiol="http://biomodels.net/biology-qualifiers/">
         <rdf:Description rdf:about="#extracellular_potassium_concentration">
            <modifiable-parameter xmlns="https://chaste.comlab.ox.ac.uk/cellml/ns/pycml#">yes</modifiable-parameter>
            <bqbiol:is rdf:resource="https://chaste.comlab.ox.ac.uk/cellml/ns/oxford-metadata#extracellular_potassium_concentration"/>
         </rdf:Description>
        </rdf:RDF>
      </variable>      
      <variable name="time" units="millisecond" public_interface="in"/>
      <variable name="F" units="coulomb_per_millimole" public_interface="in" cmeta:id="K_F"/>
      <variable name="Cm" units="microF_per_cm2" public_interface="in"/>
      <variable name="V_c" units="micrometre3" public_interface="in"/>
      <variable name="i_K1" units="picoA_per_picoF" public_interface="in"/>
      <variable name="i_to" units="picoA_per_picoF" public_interface="in"/>
      <variable name="i_NaK" units="picoA_per_picoF" public_interface="in"/>
      <variable name="i_Kr" units="picoA_per_picoF" public_interface="in"/>
      <variable name="i_Ks" units="picoA_per_picoF" public_interface="in"/>
      <variable name="i_p_K" units="picoA_per_picoF" public_interface="in"/>
      <variable name="i_Stim" units="picoA_per_picoF" public_interface="in"/>
      <math xmlns="http://www.w3.org/1998/Math/MathML">
         <apply>
            <eq/>
            <apply>
               <diff/>
               <bvar>
                  <ci>time</ci>
               </bvar>
               <ci>K_i</ci>
            </apply>
            <apply>
               <times/>
               <apply>
                  <divide/>
                  <apply>
                     <minus/>
                     <apply>
                        <minus/>
                        <apply>
                           <plus/>
                           <ci>i_K1</ci>
                           <ci>i_to</ci>
                           <ci>i_Kr</ci>
                           <ci>i_Ks</ci>
                           <ci>i_p_K</ci>
                           <ci>i_Stim</ci>
                        </apply>
                        <apply>
                           <times/>
                           <cn cellml:units="dimensionless">2</cn>
                           <ci>i_NaK</ci>
                        </apply>
                     </apply>
                  </apply>
                  <apply>
                     <times/>
                     <ci>V_c</ci>
                     <ci>F</ci>
                  </apply>
               </apply>
               <ci>Cm</ci>
            </apply>
         </apply>
      </math>
   </component>
   <group>
      <relationship_ref relationship="containment"/>
      <component_ref component="membrane">
         <component_ref component="fast_sodium_current">
            <component_ref component="fast_sodium_current_m_gate"/>
            <component_ref component="fast_sodium_current_h_gate"/>
            <component_ref component="fast_sodium_current_j_gate"/>
         </component_ref>
         <component_ref component="L_type_Ca_current">
            <component_ref component="L_type_Ca_current_d_gate"/>
            <component_ref component="L_type_Ca_current_f_gate"/>
            <component_ref component="L_type_Ca_current_f2_gate"/>
            <component_ref component="L_type_Ca_current_fCass_gate"/>
         </component_ref>
         <component_ref component="inward_rectifier_potassium_current"/>
         <component_ref component="rapid_time_dependent_potassium_current">
            <component_ref component="rapid_time_dependent_potassium_current_Xr1_gate"/>
            <component_ref component="rapid_time_dependent_potassium_current_Xr2_gate"/>
         </component_ref>
         <component_ref component="slow_time_dependent_potassium_current">
            <component_ref component="slow_time_dependent_potassium_current_Xs_gate"/>
         </component_ref>
         <component_ref component="sodium_background_current"/>
         <component_ref component="calcium_background_current"/>
         <component_ref component="transient_outward_current">
            <component_ref component="transient_outward_current_s_gate"/>
            <component_ref component="transient_outward_current_r_gate"/>
         </component_ref>
         <component_ref component="sodium_potassium_pump_current"/>
         <component_ref component="sodium_calcium_exchanger_current"/>
         <component_ref component="calcium_pump_current"/>
         <component_ref component="potassium_pump_current"/>
         <component_ref component="calcium_dynamics"/>
         <component_ref component="sodium_dynamics"/>
         <component_ref component="potassium_dynamics"/>
         <component_ref component="reversal_potentials"/>
      </component_ref>
   </group>
   <group>
      <relationship_ref relationship="encapsulation"/>
      <component_ref component="fast_sodium_current">
         <component_ref component="fast_sodium_current_m_gate"/>
         <component_ref component="fast_sodium_current_h_gate"/>
         <component_ref component="fast_sodium_current_j_gate"/>
      </component_ref>
      <component_ref component="L_type_Ca_current">
         <component_ref component="L_type_Ca_current_d_gate"/>
         <component_ref component="L_type_Ca_current_f_gate"/>
         <component_ref component="L_type_Ca_current_f2_gate"/>
         <component_ref component="L_type_Ca_current_fCass_gate"/>
      </component_ref>
      <component_ref component="rapid_time_dependent_potassium_current">
         <component_ref component="rapid_time_dependent_potassium_current_Xr1_gate"/>
         <component_ref component="rapid_time_dependent_potassium_current_Xr2_gate"/>
      </component_ref>
      <component_ref component="slow_time_dependent_potassium_current">
         <component_ref component="slow_time_dependent_potassium_current_Xs_gate"/>
      </component_ref>
      <component_ref component="transient_outward_current">
         <component_ref component="transient_outward_current_s_gate"/>
         <component_ref component="transient_outward_current_r_gate"/>
      </component_ref>
   </group>
   <connection>
      <map_components component_1="membrane" component_2="environment"/>
      <map_variables variable_1="time" variable_2="time"/>
   </connection>
   <connection>
      <map_components component_1="reversal_potentials" component_2="environment"/>
      <map_variables variable_1="time" variable_2="time"/>
   </connection>
   <connection>
      <map_components component_1="fast_sodium_current" component_2="environment"/>
      <map_variables variable_1="time" variable_2="time"/>
   </connection>
   <connection>
      <map_components component_1="L_type_Ca_current" component_2="environment"/>
      <map_variables variable_1="time" variable_2="time"/>
   </connection>
   <connection>
      <map_components component_1="rapid_time_dependent_potassium_current" component_2="environment"/>
      <map_variables variable_1="time" variable_2="time"/>
   </connection>
   <connection>
      <map_components component_1="slow_time_dependent_potassium_current" component_2="environment"/>
      <map_variables variable_1="time" variable_2="time"/>
   </connection>
   <connection>
      <map_components component_1="inward_rectifier_potassium_current" component_2="environment"/>
      <map_variables variable_1="time" variable_2="time"/>
   </connection>
   <connection>
      <map_components component_1="sodium_background_current" component_2="environment"/>
      <map_variables variable_1="time" variable_2="time"/>
   </connection>
   <connection>
      <map_components component_1="calcium_background_current" component_2="environment"/>
      <map_variables variable_1="time" variable_2="time"/>
   </connection>
   <connection>
      <map_components component_1="transient_outward_current" component_2="environment"/>
      <map_variables variable_1="time" variable_2="time"/>
   </connection>
   <connection>
      <map_components component_1="sodium_potassium_pump_current" component_2="environment"/>
      <map_variables variable_1="time" variable_2="time"/>
   </connection>
   <connection>
      <map_components component_1="sodium_calcium_exchanger_current" component_2="environment"/>
      <map_variables variable_1="time" variable_2="time"/>
   </connection>
   <connection>
      <map_components component_1="calcium_dynamics" component_2="environment"/>
      <map_variables variable_1="time" variable_2="time"/>
   </connection>
   <connection>
      <map_components component_1="sodium_dynamics" component_2="environment"/>
      <map_variables variable_1="time" variable_2="time"/>
   </connection>
   <connection>
      <map_components component_1="potassium_dynamics" component_2="environment"/>
      <map_variables variable_1="time" variable_2="time"/>
   </connection>
   <connection>
      <map_components component_1="membrane" component_2="reversal_potentials"/>
      <map_variables variable_1="R" variable_2="R"/>
      <map_variables variable_1="T" variable_2="T"/>
      <map_variables variable_1="F" variable_2="F"/>
   </connection>
   <connection>
      <map_components component_1="membrane" component_2="fast_sodium_current"/>
      <map_variables variable_1="V" variable_2="V"/>
      <map_variables variable_1="i_Na" variable_2="i_Na"/>
   </connection>
   <connection>
      <map_components component_1="membrane" component_2="L_type_Ca_current"/>
      <map_variables variable_1="V" variable_2="V"/>
      <map_variables variable_1="i_CaL" variable_2="i_CaL"/>
      <map_variables variable_1="R" variable_2="R"/>
      <map_variables variable_1="T" variable_2="T"/>
      <map_variables variable_1="F" variable_2="F"/>
   </connection>
   <connection>
      <map_components component_1="membrane" component_2="rapid_time_dependent_potassium_current"/>
      <map_variables variable_1="V" variable_2="V"/>
      <map_variables variable_1="i_Kr" variable_2="i_Kr"/>
   </connection>
   <connection>
      <map_components component_1="membrane" component_2="slow_time_dependent_potassium_current"/>
      <map_variables variable_1="V" variable_2="V"/>
      <map_variables variable_1="i_Ks" variable_2="i_Ks"/>
   </connection>
   <connection>
      <map_components component_1="membrane" component_2="transient_outward_current"/>
      <map_variables variable_1="V" variable_2="V"/>
      <map_variables variable_1="i_to" variable_2="i_to"/>
   </connection>
   <connection>
      <map_components component_1="membrane" component_2="inward_rectifier_potassium_current"/>
      <map_variables variable_1="V" variable_2="V"/>
      <map_variables variable_1="i_K1" variable_2="i_K1"/>
   </connection>
   <connection>
      <map_components component_1="membrane" component_2="sodium_background_current"/>
      <map_variables variable_1="V" variable_2="V"/>
      <map_variables variable_1="i_b_Na" variable_2="i_b_Na"/>
   </connection>
   <connection>
      <map_components component_1="membrane" component_2="calcium_background_current"/>
      <map_variables variable_1="V" variable_2="V"/>
      <map_variables variable_1="i_b_Ca" variable_2="i_b_Ca"/>
   </connection>
   <connection>
      <map_components component_1="membrane" component_2="sodium_potassium_pump_current"/>
      <map_variables variable_1="V" variable_2="V"/>
      <map_variables variable_1="i_NaK" variable_2="i_NaK"/>
      <map_variables variable_1="R" variable_2="R"/>
      <map_variables variable_1="T" variable_2="T"/>
      <map_variables variable_1="F" variable_2="F"/>
   </connection>
   <connection>
      <map_components component_1="membrane" component_2="sodium_calcium_exchanger_current"/>
      <map_variables variable_1="V" variable_2="V"/>
      <map_variables variable_1="i_NaCa" variable_2="i_NaCa"/>
      <map_variables variable_1="R" variable_2="R"/>
      <map_variables variable_1="T" variable_2="T"/>
      <map_variables variable_1="F" variable_2="F"/>
   </connection>
   <connection>
      <map_components component_1="membrane" component_2="calcium_pump_current"/>
      <map_variables variable_1="i_p_Ca" variable_2="i_p_Ca"/>
   </connection>
   <connection>
      <map_components component_1="membrane" component_2="potassium_pump_current"/>
      <map_variables variable_1="V" variable_2="V"/>
      <map_variables variable_1="i_p_K" variable_2="i_p_K"/>
   </connection>
   <connection>
      <map_components component_1="membrane" component_2="calcium_dynamics"/>
      <map_variables variable_1="V" variable_2="V"/>
      <map_variables variable_1="F" variable_2="F"/>
      <map_variables variable_1="V_c" variable_2="V_c"/>
      <map_variables variable_1="Cm" variable_2="Cm"/>
   </connection>
   <connection>
      <map_components component_1="membrane" component_2="sodium_dynamics"/>
      <map_variables variable_1="F" variable_2="F"/>
      <map_variables variable_1="V_c" variable_2="V_c"/>
      <map_variables variable_1="Cm" variable_2="Cm"/>
   </connection>
   <connection>
      <map_components component_1="membrane" component_2="potassium_dynamics"/>
      <map_variables variable_1="F" variable_2="F"/>
      <map_variables variable_1="V_c" variable_2="V_c"/>
      <map_variables variable_1="Cm" variable_2="Cm"/>
      <map_variables variable_1="i_Stim" variable_2="i_Stim"/>
   </connection>
   <connection>
      <map_components component_1="reversal_potentials" component_2="sodium_background_current"/>
      <map_variables variable_1="E_Na" variable_2="E_Na"/>
   </connection>
   <connection>
      <map_components component_1="reversal_potentials" component_2="inward_rectifier_potassium_current"/>
      <map_variables variable_1="E_K" variable_2="E_K"/>
   </connection>
   <connection>
      <map_components component_1="reversal_potentials" component_2="rapid_time_dependent_potassium_current"/>
      <map_variables variable_1="E_K" variable_2="E_K"/>
   </connection>
   <connection>
      <map_components component_1="reversal_potentials" component_2="transient_outward_current"/>
      <map_variables variable_1="E_K" variable_2="E_K"/>
   </connection>
   <connection>
      <map_components component_1="reversal_potentials" component_2="potassium_pump_current"/>
      <map_variables variable_1="E_K" variable_2="E_K"/>
   </connection>
   <connection>
      <map_components component_1="reversal_potentials" component_2="slow_time_dependent_potassium_current"/>
      <map_variables variable_1="E_Ks" variable_2="E_Ks"/>
   </connection>
   <connection>
      <map_components component_1="reversal_potentials" component_2="calcium_background_current"/>
      <map_variables variable_1="E_Ca" variable_2="E_Ca"/>
   </connection>
   <connection>
      <map_components component_1="reversal_potentials" component_2="fast_sodium_current"/>
      <map_variables variable_1="E_Na" variable_2="E_Na"/>
   </connection>
   <connection>
      <map_components component_1="reversal_potentials" component_2="calcium_dynamics"/>
      <map_variables variable_1="Ca_o" variable_2="Ca_o"/>
      <map_variables variable_1="Ca_i" variable_2="Ca_i"/>
   </connection>
   <connection>
      <map_components component_1="reversal_potentials" component_2="potassium_dynamics"/>
      <map_variables variable_1="K_o" variable_2="K_o"/>
      <map_variables variable_1="K_i" variable_2="K_i"/>
   </connection>
   <connection>
      <map_components component_1="reversal_potentials" component_2="sodium_dynamics"/>
      <map_variables variable_1="Na_o" variable_2="Na_o"/>
      <map_variables variable_1="Na_i" variable_2="Na_i"/>
   </connection>
   <connection>
      <map_components component_1="inward_rectifier_potassium_current" component_2="potassium_dynamics"/>
      <map_variables variable_1="i_K1" variable_2="i_K1"/>
   </connection>
   <connection>
      <map_components component_1="rapid_time_dependent_potassium_current" component_2="potassium_dynamics"/>
      <map_variables variable_1="i_Kr" variable_2="i_Kr"/>
      <map_variables variable_1="K_o" variable_2="K_o"/>
   </connection>
   <connection>
      <map_components component_1="slow_time_dependent_potassium_current" component_2="potassium_dynamics"/>
      <map_variables variable_1="i_Ks" variable_2="i_Ks"/>
   </connection>
   <connection>
      <map_components component_1="fast_sodium_current" component_2="sodium_dynamics"/>
      <map_variables variable_1="i_Na" variable_2="i_Na"/>
   </connection>
   <connection>
      <map_components component_1="sodium_background_current" component_2="sodium_dynamics"/>
      <map_variables variable_1="i_b_Na" variable_2="i_b_Na"/>
   </connection>
   <connection>
      <map_components component_1="L_type_Ca_current" component_2="calcium_dynamics"/>
      <map_variables variable_1="Ca_o" variable_2="Ca_o"/>
      <map_variables variable_1="Ca_ss" variable_2="Ca_ss"/>
      <map_variables variable_1="d" variable_2="d"/>
      <map_variables variable_1="i_CaL" variable_2="i_CaL"/>
   </connection>
   <connection>
      <map_components component_1="calcium_pump_current" component_2="calcium_dynamics"/>
      <map_variables variable_1="Ca_i" variable_2="Ca_i"/>
      <map_variables variable_1="i_p_Ca" variable_2="i_p_Ca"/>
   </connection>
   <connection>
      <map_components component_1="calcium_background_current" component_2="calcium_dynamics"/>
      <map_variables variable_1="i_b_Ca" variable_2="i_b_Ca"/>
   </connection>
   <connection>
      <map_components component_1="sodium_potassium_pump_current" component_2="potassium_dynamics"/>
      <map_variables variable_1="i_NaK" variable_2="i_NaK"/>
      <map_variables variable_1="K_o" variable_2="K_o"/>
   </connection>
   <connection>
      <map_components component_1="sodium_potassium_pump_current" component_2="sodium_dynamics"/>
      <map_variables variable_1="i_NaK" variable_2="i_NaK"/>
      <map_variables variable_1="Na_i" variable_2="Na_i"/>
   </connection>
   <connection>
      <map_components component_1="sodium_calcium_exchanger_current" component_2="calcium_dynamics"/>
      <map_variables variable_1="i_NaCa" variable_2="i_NaCa"/>
      <map_variables variable_1="Ca_i" variable_2="Ca_i"/>
      <map_variables variable_1="Ca_o" variable_2="Ca_o"/>
   </connection>
   <connection>
      <map_components component_1="sodium_calcium_exchanger_current" component_2="sodium_dynamics"/>
      <map_variables variable_1="i_NaCa" variable_2="i_NaCa"/>
      <map_variables variable_1="Na_i" variable_2="Na_i"/>
      <map_variables variable_1="Na_o" variable_2="Na_o"/>
   </connection>
   <connection>
      <map_components component_1="rapid_time_dependent_potassium_current" component_2="rapid_time_dependent_potassium_current_Xr1_gate"/>
      <map_variables variable_1="Xr1" variable_2="Xr1"/>
      <map_variables variable_1="time" variable_2="time"/>
      <map_variables variable_1="V" variable_2="V"/>
   </connection>
   <connection>
      <map_components component_1="rapid_time_dependent_potassium_current" component_2="rapid_time_dependent_potassium_current_Xr2_gate"/>
      <map_variables variable_1="Xr2" variable_2="Xr2"/>
      <map_variables variable_1="time" variable_2="time"/>
      <map_variables variable_1="V" variable_2="V"/>
   </connection>
   <connection>
      <map_components component_1="slow_time_dependent_potassium_current" component_2="slow_time_dependent_potassium_current_Xs_gate"/>
      <map_variables variable_1="Xs" variable_2="Xs"/>
      <map_variables variable_1="time" variable_2="time"/>
      <map_variables variable_1="V" variable_2="V"/>
   </connection>
   <connection>
      <map_components component_1="fast_sodium_current" component_2="fast_sodium_current_m_gate"/>
      <map_variables variable_1="m" variable_2="m"/>
      <map_variables variable_1="time" variable_2="time"/>
      <map_variables variable_1="V" variable_2="V"/>
   </connection>
   <connection>
      <map_components component_1="fast_sodium_current" component_2="fast_sodium_current_h_gate"/>
      <map_variables variable_1="h" variable_2="h"/>
      <map_variables variable_1="time" variable_2="time"/>
      <map_variables variable_1="V" variable_2="V"/>
   </connection>
   <connection>
      <map_components component_1="fast_sodium_current" component_2="fast_sodium_current_j_gate"/>
      <map_variables variable_1="j" variable_2="j"/>
      <map_variables variable_1="time" variable_2="time"/>
      <map_variables variable_1="V" variable_2="V"/>
   </connection>
   <connection>
      <map_components component_1="L_type_Ca_current" component_2="L_type_Ca_current_d_gate"/>
      <map_variables variable_1="d" variable_2="d"/>
      <map_variables variable_1="time" variable_2="time"/>
      <map_variables variable_1="V" variable_2="V"/>
   </connection>
   <connection>
      <map_components component_1="L_type_Ca_current" component_2="L_type_Ca_current_f_gate"/>
      <map_variables variable_1="f" variable_2="f"/>
      <map_variables variable_1="time" variable_2="time"/>
      <map_variables variable_1="V" variable_2="V"/>
   </connection>
   <connection>
      <map_components component_1="L_type_Ca_current" component_2="L_type_Ca_current_f2_gate"/>
      <map_variables variable_1="f2" variable_2="f2"/>
      <map_variables variable_1="time" variable_2="time"/>
      <map_variables variable_1="V" variable_2="V"/>
   </connection>
   <connection>
      <map_components component_1="L_type_Ca_current" component_2="L_type_Ca_current_fCass_gate"/>
      <map_variables variable_1="fCass" variable_2="fCass"/>
      <map_variables variable_1="time" variable_2="time"/>
      <map_variables variable_1="Ca_ss" variable_2="Ca_ss"/>
      <map_variables variable_1="V" variable_2="V"/>
   </connection>
   <connection>
      <map_components component_1="transient_outward_current" component_2="transient_outward_current_s_gate"/>
      <map_variables variable_1="s" variable_2="s"/>
      <map_variables variable_1="time" variable_2="time"/>
      <map_variables variable_1="V" variable_2="V"/>
   </connection>
   <connection>
      <map_components component_1="transient_outward_current" component_2="transient_outward_current_r_gate"/>
      <map_variables variable_1="r" variable_2="r"/>
      <map_variables variable_1="time" variable_2="time"/>
      <map_variables variable_1="V" variable_2="V"/>
   </connection>
   <connection>
      <map_components component_1="transient_outward_current" component_2="potassium_dynamics"/>
      <map_variables variable_1="i_to" variable_2="i_to"/>
   </connection>
   <connection>
      <map_components component_1="potassium_pump_current" component_2="potassium_dynamics"/>
      <map_variables variable_1="i_p_K" variable_2="i_p_K"/>
   </connection>
   <rdf:RDF xmlns:rdf="http://www.w3.org/1999/02/22-rdf-syntax-ns#"
            xmlns:pycml="https://chaste.comlab.ox.ac.uk/cellml/ns/pycml#"
            xmlns:bqbiol="http://biomodels.net/biology-qualifiers/">
      <rdf:Description rdf:about="#ScaleFactorIto">
         <pycml:modifiable-parameter>yes</pycml:modifiable-parameter>
      </rdf:Description>
      <rdf:Description rdf:about="#ScaleFactorGkr">
         <pycml:modifiable-parameter>yes</pycml:modifiable-parameter>
      </rdf:Description>
      <rdf:Description rdf:about="#ScaleFactorGks">
         <pycml:modifiable-parameter>yes</pycml:modifiable-parameter>
      </rdf:Description>
      <rdf:Description rdf:about="#K_F">
         <pycml:derived-quantity>yes</pycml:derived-quantity>
      </rdf:Description>
      <rdf:Description rdf:about="#stim_period">
         <bqbiol:is rdf:resource="https://chaste.comlab.ox.ac.uk/cellml/ns/oxford-metadata#membrane_stimulus_current_period"/>
      </rdf:Description>
      <rdf:Description rdf:about="#stim_amplitude">
         <bqbiol:is rdf:resource="https://chaste.comlab.ox.ac.uk/cellml/ns/oxford-metadata#membrane_stimulus_current_amplitude"/>
      </rdf:Description>
      <rdf:Description rdf:about="#stim_duration">
         <bqbiol:is rdf:resource="https://chaste.comlab.ox.ac.uk/cellml/ns/oxford-metadata#membrane_stimulus_current_duration"/>
      </rdf:Description>
   </rdf:RDF>
</model>
