# Supplementary material for: Electrophysiological and anatomical factors determine arrhythmic risk in acute myocardial ischaemia and its modulation by sodium current availability
Source: Interface Focus. 2020 Dec 11;11(1):20190124. doi: 10.1098/rsfs.2019.0124 (PMC7739909; doi:10.1098/rsfs.2019.0124)
Supplement: Source code [file rsfs20190124supp1.gz › TestIschemia/test/TestIschemia.hpp]

#include <cxxtest/TestSuite.h>
#include "PetscSetupAndFinalize.hpp"
#include "BidomainProblem.hpp"
#include "HeartGeometryInformation.hpp"
#include "CardiacSimulationArchiver.hpp"
#include "HeartEventHandler.hpp"
#include "SingleTraceOutputModifier.hpp"
#include "RegularStimulus.hpp"

#include "OutputFileHandler.hpp"
#include "FileComparison.hpp"
#include "HeartConfig.hpp"

#include "PostUpstrokeTimeAdaptivityController.hpp"
#include "Dijkstra.hpp"
#include "GenericVarier.hpp"
#include "GenericCvodeCellfactory.hpp"

class TestIschemia : public CxxTest::TestSuite
{

public:
    void TestMain() throw(Exception)
    {
        HeartEventHandler::BeginEvent(HeartEventHandler::EVERYTHING);

        ///////////////////////////////////////////////////////////////////////////////////////     
        // Parsing arguments //////////////////////////////////////////////////////////////////
        /////////////////////////////////////////////////////////////////////////////////////// 
		
		std::string name 			= CommandLineArguments::Instance()->GetStringCorrespondingToOption("-name");	
		double odet 				= CommandLineArguments::Instance()->GetDoubleCorrespondingToOption("-odet");
		double pdet 				= CommandLineArguments::Instance()->GetDoubleCorrespondingToOption("-pdet");
		double simduration 			= CommandLineArguments::Instance()->GetDoubleCorrespondingToOption("-simduration");
		
		std::string meshname 		= CommandLineArguments::Instance()->GetStringCorrespondingToOption("-mesh");
		
		bool save = false, regularstim = false, ischaemia = false;
		double period;
		int postname = 0;
		
		double factordrug_gNa 	= 1;
		double factordrug_gKr 	= 1;
		double factordrug_pCa 	= 1;
	
		double k0		= 0.0;
		double ikatp	= 0.0;
		double ina		= 0.0;
		double radius	= 0.0;
		double xx		= 0.0;
		double yy		= 0.0;
		double zz		= 0.0;
		
		unsigned transmural = 1;
		double printsteps = 1.0;
		double purkinjeV = 0.120;
		
		if ( CommandLineArguments::Instance()->OptionExists("-gNa"))
		{
			factordrug_gNa = CommandLineArguments::Instance()->GetDoubleCorrespondingToOption("-gNa");
		}
		
		if ( CommandLineArguments::Instance()->OptionExists("-gKr"))
		{
			factordrug_gKr = CommandLineArguments::Instance()->GetDoubleCorrespondingToOption("-gKr");
		}
		
		if ( CommandLineArguments::Instance()->OptionExists("-pCa"))
		{
			factordrug_pCa = CommandLineArguments::Instance()->GetDoubleCorrespondingToOption("-pCa");
		}
		
		if ( CommandLineArguments::Instance()->OptionExists("-period"))
		{
			regularstim=true;
			period = CommandLineArguments::Instance()->GetDoubleCorrespondingToOption("-period");
		}
		
		if ( CommandLineArguments::Instance()->OptionExists("-printsteps"))
		{
			printsteps = CommandLineArguments::Instance()->GetDoubleCorrespondingToOption("-printsteps");
		}
		
		if ( CommandLineArguments::Instance()->OptionExists("-purkinjeV"))
		{
			purkinjeV = CommandLineArguments::Instance()->GetDoubleCorrespondingToOption("-purkinjeV");
		}
				
		if ( CommandLineArguments::Instance()->OptionExists("-save"))
		{
			save=true;
		}
		
		if ( CommandLineArguments::Instance()->OptionExists("-ischaemia"))
		{
			ischaemia=true;
			
			k0 				= CommandLineArguments::Instance()->GetDoubleCorrespondingToOption("-k0");
			ikatp 			= CommandLineArguments::Instance()->GetDoubleCorrespondingToOption("-ikatp");
			ina				= CommandLineArguments::Instance()->GetDoubleCorrespondingToOption("-ina");
			radius			= CommandLineArguments::Instance()->GetDoubleCorrespondingToOption("-radius");
			xx 				= CommandLineArguments::Instance()->GetDoubleCorrespondingToOption("-x");
			yy 				= CommandLineArguments::Instance()->GetDoubleCorrespondingToOption("-y");
			zz 				= CommandLineArguments::Instance()->GetDoubleCorrespondingToOption("-z");		
			transmural 		= CommandLineArguments::Instance()->GetUnsignedCorrespondingToOption("-transmural");
		}
									
		unsigned cellcomposition1 			= CommandLineArguments::Instance()->GetUnsignedCorrespondingToOption("-cellcomposition1");
		unsigned cellcomposition2 			= CommandLineArguments::Instance()->GetUnsignedCorrespondingToOption("-cellcomposition2");
		unsigned cellcomposition3 			= CommandLineArguments::Instance()->GetUnsignedCorrespondingToOption("-cellcomposition3");
       
        std::string filepath = "/data/blanca-rodriguez/lina2867/" + meshname + "/HeartMesh";
        HeartConfig::Instance()->SetMeshFileName(filepath, cp::media_type::Orthotropic);

        // Mesh
        HeartEventHandler::BeginEvent(HeartEventHandler::READ_MESH);
        DistributedTetrahedralMesh<3,3> mesh;
        TrianglesMeshReader<3,3> mesh_reader(filepath);
        mesh.ConstructFromMeshReader(mesh_reader);
        HeartEventHandler::EndEvent(HeartEventHandler::READ_MESH);
        HeartEventHandler::BeginEvent(HeartEventHandler::INITIALISE);

        // Geometry
        const std::string epi_face_file = filepath+".epi";
        const std::string rv_face_file = filepath+".rv";
        const std::string lv_face_file = filepath+".lv";
        HeartGeometryInformation<3> heart_geom_info(mesh, epi_face_file, lv_face_file, rv_face_file, true);

              
        std::stringstream ss;
		ss << postname;			

		HeartConfig::Instance()->SetOutputDirectory("OUT");
		HeartConfig::Instance()->SetOutputFilenamePrefix("results");

		// Simulation duration
        HeartConfig::Instance()->SetSimulationDuration(simduration); // ms
        
        // Conductivities        
        double factor = 1.8; // normal, 65 cm/s
				
		if ( CommandLineArguments::Instance()->OptionExists("-reducedPropagation"))
		{
			factor = 1.2; // reduced, 50 cm/s
		}
		
		HeartConfig::Instance()->SetIntracellularConductivities(Create_c_vector(1.5*factor, 0.45*factor, 0.225*factor));
		HeartConfig::Instance()->SetExtracellularConductivities(Create_c_vector(3.64*1.5*factor, 2.03*factor, 2.03*factor));
								
		// Numerical
        HeartConfig::Instance()->SetOdePdeAndPrintingTimeSteps(odet, pdet, printsteps);
	//HeartConfig::Instance()->SetKSPSolver("cg");
        HeartConfig::Instance()->SetKSPPreconditioner("blockdiagonal");
        //HeartConfig::Instance()->SetUseAbsoluteTolerance(1e-5);
        
	// Output
        HeartConfig::Instance()->SetVisualizeWithMeshalyzer(false);
        HeartConfig::Instance()->SetVisualizeWithCmgui(false);
        HeartConfig::Instance()->SetVisualizeWithVtk(false);
        HeartConfig::Instance()->SetVisualizeWithParallelVtk(true);
        HeartConfig::Instance()->SetUseStateVariableInterpolation(false);


        // APD times
        std::vector<std::pair<double,double> > apd_map;
        apd_map.push_back(std::pair<double, double>(90.0, 0.0)); // APD90, 0 mV threshold
        HeartConfig::Instance()->SetApdMaps(apd_map);

        // Activation times
        std::vector<double> upstroke_time_map;
        upstroke_time_map.push_back(0.0); // 0 mV threshold
        HeartConfig::Instance()->SetUpstrokeTimeMaps(upstroke_time_map);

		// LV activation root nodes
		std::vector<unsigned> lv_root_nodes;
		std::string node; 
		
		std::ifstream lv_root_nodes_file(("/data/blanca-rodriguez/lina2867/" + meshname + "/lv_root_nodes.txt").c_str());

		while ( lv_root_nodes_file >> node )
		{
			lv_root_nodes.push_back(std::atoi(node.c_str()));
		}
		if( !lv_root_nodes_file.eof() )
		{
			EXCEPTION("Couldn't read lv_root_nodes file.");
		}
	
		// RV activation root nodes
		std::vector<unsigned> rv_root_nodes;
		
		std::ifstream rv_root_nodes_file(("/data/blanca-rodriguez/lina2867/" + meshname + "/rv_root_nodes.txt").c_str());

		while ( rv_root_nodes_file >> node )
		{
			rv_root_nodes.push_back(std::atoi(node.c_str()));
		}
		if( !rv_root_nodes_file.eof() )
		{
			EXCEPTION("Couldn't read rv_root_nodes file.");
		}
	        
        
        // Cell factory (impulse, heterogeneties, celltypes...)
						
		// Stimulus
		std::vector<double> stimulusinfo;
	
		
		if (regularstim)
		{
			stimulusinfo.push_back(0.0);
			stimulusinfo.push_back(period);
		}
		
		std::vector<unsigned> cellcomposition;
	
		cellcomposition.push_back(cellcomposition1);
		cellcomposition.push_back(cellcomposition2);
		
		GenericVarier varier(&heart_geom_info, true, false, false); 	// heart_geom_info, apicobasal, transmural, interventricular

	
        GenericCvodeCellfactory cell_factory(			stimulusinfo,
														cellcomposition,
														"OHaraRudy2011_fkatp",
														"/data/blanca-rodriguez/lina2867/" + meshname,
														&varier,
														mesh.rGetNodePermutation(),
														lv_root_nodes,
														rv_root_nodes,
														purkinjeV, // 179 cm/s (Purkinje)
														ischaemia,
														k0,
														ikatp,
														ina,
														radius,
														xx,
														yy,
														zz,
														transmural,
														factordrug_gNa,
														factordrug_gKr,
														factordrug_pCa
													); 
													
                                                
                                                
                                                
        cell_factory.SetHeartGeometryInformation( &heart_geom_info );
        
        // Problem
        HeartEventHandler::EndEvent(HeartEventHandler::INITIALISE);
        HeartEventHandler::EndEvent(HeartEventHandler::EVERYTHING);
        BidomainProblem<3> bidomain_problem( &cell_factory );
        
		PostUpstrokeTimeAdaptivityController time_controller(odet, 0.5, bidomain_problem, period);
        bidomain_problem.SetUseTimeAdaptivityController(true, &time_controller);
		
		bidomain_problem.SetMesh( &mesh );
        bidomain_problem.SetWriteInfo();
        bidomain_problem.SetUseHdf5DataWriterCache(true);  
		bidomain_problem.Initialise();
        bidomain_problem.Solve();

		if (save)
		{
			CardiacSimulationArchiver<BidomainProblem<3> >::Save(bidomain_problem, "savedsimulation_" + name  );    
		}

        HeartEventHandler::Headings();
        HeartEventHandler::Report();
        HeartEventHandler::Headings();
		Warnings::QuietDestroy(); 
		
        // Permutation file
        OutputFileHandler output_file_handler("OUT/", false); // collective
        if ( PetscTools::AmMaster() )
        {
            out_stream perm_out_stream = output_file_handler.OpenOutputFile("permutation.txt", std::ios::out);
            std::vector<unsigned> perm_vec = mesh.rGetNodePermutation();
            for (unsigned i=0; i<perm_vec.size(); ++i)
            {
                (*perm_out_stream) << perm_vec[i] << "\n";
            }
        }
    }
};
