# Supplementary material for: Electrophysiological and anatomical factors determine arrhythmic risk in acute myocardial ischaemia and its modulation by sodium current availability
Source: Interface Focus. 2020 Dec 11;11(1):20190124. doi: 10.1098/rsfs.2019.0124 (PMC7739909; doi:10.1098/rsfs.2019.0124)
Supplement: Source code [file rsfs20190124supp1.gz › TestIschemia/test/Test3D.hpp]

#include <cxxtest/TestSuite.h>
#include "PetscSetupAndFinalize.hpp"

#include "MonodomainProblem.hpp"
#include "RegularStimulus.hpp"
#include "TetrahedralMesh.hpp"

#include "Ohara_Rudy_2011_epiCvodeOpt.hpp"


class BenchmarkCellFactory : public AbstractCardiacCellFactory<3> // <3> here
{
private:
    boost::shared_ptr<RegularStimulus> mpStimulus;

public:
    BenchmarkCellFactory(float p)
        : AbstractCardiacCellFactory<3>(), // <3> here as well!
          mpStimulus(new RegularStimulus(-120000.0, 1, p, 0))
    {}
    
    AbstractCvodeCell* CreateCardiacCellForTissueNode(Node<3>* pNode)
    {
        double x = pNode->rGetLocation()[0];
        double y = pNode->rGetLocation()[1];
        double z = pNode->rGetLocation()[2];
        double stimarea = 0.15;
		
		if ((x<stimarea+1e-6) && (y<stimarea+1e-6) && (z<stimarea+1e-6))
		{
			CellOhara_Rudy_2011_epiFromCellMLCvodeOpt* p_cell = new CellOhara_Rudy_2011_epiFromCellMLCvodeOpt(mpSolver, mpStimulus);					
			return p_cell;
		}
		else 
		{
			CellOhara_Rudy_2011_epiFromCellMLCvodeOpt* p_cell = new CellOhara_Rudy_2011_epiFromCellMLCvodeOpt(mpSolver, mpZeroStimulus);		
			return p_cell;
		}
			
    }
};

class TestConductivity : public CxxTest::TestSuite
{
public:
          
    void TestConductivity3d() throw(Exception)
    { 	
    	double period 		= 600.0;
    	
    	double odeT, pdeT, dx;
    	
    	odeT = 	0.02;
    	pdeT = 	0.02;
    	dx = 	0.02; 	//cm
		
		// benchmark parameters
		DistributedTetrahedralMesh<3,3> mesh;
        mesh.ConstructRegularSlabMesh(dx, 2.0, 0.7, 0.3);
        HeartConfig::Instance()->SetOdePdeAndPrintingTimeSteps(odeT, pdeT, 0.1);
        HeartConfig::Instance()->SetSurfaceAreaToVolumeRatio(1400); 	// 1/cm
        HeartConfig::Instance()->SetCapacitance(1.0);					// uF/cm^2

		HeartConfig::Instance()->SetIntracellularConductivities(Create_c_vector(1.5*1.8, 0.45*1.8, 0.225*1.8));

        HeartConfig::Instance()->SetSimulationDuration(100); //ms
        

	// APD map
	//	std::vector<std::pair<double,double> > apd_map;
	//	apd_map.push_back(std::pair<double, double>(90.0, 0.0)); 	// APD90, 0 mV threshold
	//	HeartConfig::Instance()->SetApdMaps(apd_map);

	// Activation time map
		std::vector<double> upstroke_time_map;
		upstroke_time_map.push_back(0.0); 							// 0 mV threshold
		HeartConfig::Instance()->SetUpstrokeTimeMaps(upstroke_time_map);
	
	// Max Upstroke Velocity map
	//	std::vector<double> maxupstroke_vel_map;
	//	maxupstroke_vel_map.push_back(0.0); 							
	//	HeartConfig::Instance()->SetMaxUpstrokeVelocityMaps(maxupstroke_vel_map);
	
	// CV map
	//	std::vector<unsigned> cv_map;
		// TODO: original node id
	//	cv_map.push_back(0);						
	//	HeartConfig::Instance()->SetConductionVelocityMaps(cv_map);
	
	// SVI or ICI
		HeartConfig::Instance()->SetUseStateVariableInterpolation(false);
	
	// output
        HeartConfig::Instance()->SetOutputDirectory("./OUT");
        HeartConfig::Instance()->SetOutputFilenamePrefix("results");     
        HeartConfig::Instance()->SetOutputUsingOriginalNodeOrdering(true);
        HeartConfig::Instance()->SetVisualizeWithMeshalyzer(false);
        HeartConfig::Instance()->SetVisualizeWithParallelVtk(true);
	      
        
        BenchmarkCellFactory cell_factory(period);

        MonodomainProblem<3> monodomain_problem( &cell_factory );
		
        monodomain_problem.SetMesh(&mesh);

        monodomain_problem.SetWriteInfo();
        monodomain_problem.Initialise(); 
        monodomain_problem.Solve();
    }
};
