# Supplementary material for: Electrophysiological and anatomical factors determine arrhythmic risk in acute myocardial ischaemia and its modulation by sodium current availability
Source: Interface Focus. 2020 Dec 11;11(1):20190124. doi: 10.1098/rsfs.2019.0124 (PMC7739909; doi:10.1098/rsfs.2019.0124)
Supplement: Source code [file rsfs20190124supp1.gz › TestIschemia/src/ORdGksVarierDTI001.cpp]

#include "ORdGksVarierDTI001.hpp"

/*
 * Method to return the scaling factor.
 */
double ORdGksVarierDTI001::GetScalingFactor(const Node<3>& rNode)
{
    if (mNormaliser==0) return 1.0; // No heterogeneity

    unsigned node_index = rNode.GetIndex();
    HeartRegionType this_region = mpHeartGeomInfo->GetHeartRegion(node_index);
    double gks_scaling = 0.0;
    // Decrease APD at apex and vice versa. Some values are hard-coded for speed.
    if (mApexbase)
    {
        const double x = rNode.GetPoint()[0];
        const double y = rNode.GetPoint()[1];
	const double z = rNode.GetPoint()[2];
	
const double  Ax= 7.7473937988281234e+00;
const double  Ay= -4.1762863159179684e+00;
const double  Az= -4.8119804382324221e+00;

const double  Bx= 3.0088017819884216e+00;
const double  By= -8.3716688066634892e-01;
const double  Bz= -1.1855454405521828e+00;


const double BAx= Bx-Ax;
const double BAy= By-Ay;
const double BAz= Bz-Az;

const double n2BA= BAx*BAx + BAy*BAy + BAz*BAz;
const double Z= ( (x-Ax)*BAx + (y-Ay)*BAy + (z-Az)* BAz )/ n2BA;	

        const double coord = 2.0*Z - 1.0;
        /* AB uses s=0.7160 for a 42 ms range from default */
        gks_scaling += pow(0.2, coord);
    }
    // Increase APD at endocardium and vice versa.
    if (mTransmur)
    {
//        const double coord = 1.0-2.0*mpHeartGeomInfo->CalculateRelativeWallPosition(node_index);
        /* TM uses s=0.7160 for a 42 ms range from default */
//        gks_scaling += pow(0.2, coord);
    }
    // Increase the scaling factor in the RV (shorter APD) and decrease it in the LV (longer APD).
    if (mInterven)
    {
        /* IV uses s=0.7753 for a 32 ms range from default */
        if ( this_region == mpHeartGeomInfo->RIGHT_VENTRICLE_WALL )
        {
            gks_scaling += 1.0/0.2;
        }
        else
        {
            gks_scaling += 0.2;
        }
    }
    return gks_scaling/mNormaliser;
}
