# Supplementary material for: Electrophysiological and anatomical factors determine arrhythmic risk in acute myocardial ischaemia and its modulation by sodium current availability
Source: Interface Focus. 2020 Dec 11;11(1):20190124. doi: 10.1098/rsfs.2019.0124 (PMC7739909; doi:10.1098/rsfs.2019.0124)
Supplement: Source code [file rsfs20190124supp1.gz › TestIschemia/src/Ohara_Rudy_2011_epi.cellml]

<?xml version="1.0" encoding="utf-8"?>
<!--
This CellML file was generated on 8/25/2011 at 12:24:17 at AM using:

COR (0.9.31.1409)
Copyright 2002-2011 Dr Alan Garny
http://cor.physiol.ox.ac.uk/ - cor@physiol.ox.ac.uk

CellML 1.0 was used to generate this model
http://www.cellml.org/
-->
<model name="ohara_rudy_2011" cmeta:id="ohara_rudy_2011" xmlns="http://www.cellml.org/cellml/1.0#" xmlns:cellml="http://www.cellml.org/cellml/1.0#" xmlns:cmeta="http://www.cellml.org/metadata/1.0#">
   <units name="millisecond">
      <unit units="second" prefix="milli"/>
   </units>
   <units name="per_millisecond">
      <unit units="millisecond" exponent="-1"/>
   </units>
   <units name="millivolt">
      <unit units="volt" prefix="milli"/>
   </units>
   <units name="millivolt_per_millimole">
      <unit units="volt" prefix="milli"/>
      <unit units="millimolar" exponent="-1"/>
   </units>
   <units name="per_millivolt">
      <unit units="millivolt" exponent="-1"/>
   </units>
   <units name="per_millivolt_millisecond">
      <unit units="millivolt" exponent="-1"/>
      <unit units="millisecond" exponent="-1"/>
   </units>
   <units name="millimolar">
      <unit units="mole" prefix="milli"/>
      <unit units="litre" exponent="-1"/>
   </units>
   <units name="per_millimolar">
      <unit units="millimolar" exponent="-1"/>
   </units>
   <units name="millimolar_per_millisecond">
      <unit units="millimolar"/>
      <unit units="millisecond" exponent="-1"/>
   </units>
   <units name="per_millimolar_per_millisecond">
      <unit units="millimolar" exponent="-1"/>
      <unit units="millisecond" exponent="-1"/>
   </units>
   <units name="millisecond_per_millimolar">
      <unit units="millisecond"/>
      <unit units="millimolar" exponent="-1"/>
   </units>
   <units name="picoA">
      <unit units="ampere" prefix="pico"/>
   </units>
   <units name="microA_per_microF">
      <unit units="ampere" prefix="micro"/>
      <unit units="farad" prefix="micro" exponent="-1"/>
   </units>
   <units name="milliS_per_microF">
      <unit units="siemens" prefix="milli"/>
      <unit units="farad" prefix="micro" exponent="-1"/>
   </units>
   <units name="microF">
      <unit units="farad" prefix="micro"/>
   </units>
   <units name="micrometre_3">
      <unit units="metre" prefix="micro" exponent="3"/>
   </units>
   <units name="per_micrometre_3">
      <unit units="metre" prefix="micro" exponent="-3"/>
   </units>
   <units name="mm2">
      <unit units="metre" prefix="milli" exponent="2"/>
   </units>
   <units name="centimeter">
      <unit units="metre" prefix="centi"/>
   </units>
   <units name="centimeter_squared">
      <unit units="centimeter" exponent="2"/>
   </units>
   <units name="microliter_per_centimeter_cubed">
      <unit units="microliter"/>
      <unit units="centimeter" exponent="-3"/>
   </units>
   <units name="microF_per_centimeter_squared">
      <unit units="microF"/>
      <unit units="centimeter_squared" exponent="-1"/>
   </units>
   <units name="microliter">
      <unit units="liter" prefix="micro"/>
   </units>
   <units name="joule_per_kilomole_kelvin">
      <unit units="joule"/>
      <unit units="mole" prefix="kilo" exponent="-1"/>
      <unit units="kelvin" exponent="-1"/>
   </units>
   <units name="coulomb_per_mole">
      <unit units="coulomb"/>
      <unit units="mole" exponent="-1"/>
   </units>
   <component name="environment">
      <variable name="time" units="millisecond" public_interface="out" cmeta:id="time">
         <rdf:RDF xmlns:rdf="http://www.w3.org/1999/02/22-rdf-syntax-ns#" xmlns:bqbiol="http://biomodels.net/biology-qualifiers/">
            <rdf:Description rdf:about="#time">
               <bqbiol:is rdf:resource="https://chaste.comlab.ox.ac.uk/cellml/ns/oxford-metadata#time"/>
            </rdf:Description>
         </rdf:RDF>
      </variable>
      <variable name="celltype" units="dimensionless" initial_value="1" public_interface="out"/>
   </component>
   <component name="extracellular">
      <variable name="nao" units="millimolar" initial_value="140" public_interface="out" cmeta:id="extracellular_sodium_concentration">
         <rdf:RDF xmlns:rdf="http://www.w3.org/1999/02/22-rdf-syntax-ns#" xmlns:bqbiol="http://biomodels.net/biology-qualifiers/">
            <rdf:Description rdf:about="#extracellular_sodium_concentration">
               <bqbiol:is rdf:resource="https://chaste.comlab.ox.ac.uk/cellml/ns/oxford-metadata#extracellular_sodium_concentration"/>
            </rdf:Description>
         </rdf:RDF>
      </variable>         
      <variable name="cao" units="millimolar" initial_value="1.8" public_interface="out" cmeta:id="extracellular_calcium_concentration">
         <rdf:RDF xmlns:rdf="http://www.w3.org/1999/02/22-rdf-syntax-ns#" xmlns:bqbiol="http://biomodels.net/biology-qualifiers/">
            <rdf:Description rdf:about="#extracellular_calcium_concentration">
               <bqbiol:is rdf:resource="https://chaste.comlab.ox.ac.uk/cellml/ns/oxford-metadata#extracellular_calcium_concentration"/>
            </rdf:Description>
         </rdf:RDF>
      </variable>         
      <variable name="ko" units="millimolar" initial_value="5.4" public_interface="out" cmeta:id="extracellular_potassium_concentration">
         <rdf:RDF xmlns:rdf="http://www.w3.org/1999/02/22-rdf-syntax-ns#" xmlns:bqbiol="http://biomodels.net/biology-qualifiers/">
            <rdf:Description rdf:about="#extracellular_potassium_concentration">
               <bqbiol:is rdf:resource="https://chaste.comlab.ox.ac.uk/cellml/ns/oxford-metadata#extracellular_potassium_concentration"/>
            </rdf:Description>
         </rdf:RDF>
      </variable>         
   </component>
   <component name="physical_constants">
      <variable name="R" units="joule_per_kilomole_kelvin" initial_value="8314" public_interface="out"/>
      <variable name="T" units="kelvin" initial_value="310" public_interface="out"/>
      <variable name="F" units="coulomb_per_mole" initial_value="96485" public_interface="out"/>
      <variable name="zna" units="dimensionless" initial_value="1" public_interface="out"/>
      <variable name="zca" units="dimensionless" initial_value="2" public_interface="out"/>
      <variable name="zk" units="dimensionless" initial_value="1" public_interface="out"/>
   </component>
   <component name="cell_geometry">
      <variable name="L" units="centimeter" initial_value="0.01"/>
      <variable name="rad" units="centimeter" initial_value="0.0011"/>
      <variable name="vcell" units="microliter" public_interface="out"/>
      <variable name="Ageo" units="centimeter_squared" public_interface="out"/>
      <variable name="Acap" units="centimeter_squared" public_interface="out"/>
      <variable name="vmyo" units="microliter" public_interface="out"/>
      <variable name="vnsr" units="microliter" public_interface="out"/>
      <variable name="vjsr" units="microliter" public_interface="out"/>
      <variable name="vss" units="microliter" public_interface="out"/>
      <math xmlns="http://www.w3.org/1998/Math/MathML">
         <apply>
            <eq/>
            <ci>vcell</ci>
            <apply>
               <times/>
               <cn cellml:units="microliter_per_centimeter_cubed">1000</cn>
               <cn cellml:units="dimensionless">3.14</cn>
               <ci>rad</ci>
               <ci>rad</ci>
               <ci>L</ci>
            </apply>
         </apply>
         <apply>
            <eq/>
            <ci>Ageo</ci>
            <apply>
               <plus/>
               <apply>
                  <times/>
                  <cn cellml:units="dimensionless">2</cn>
                  <cn cellml:units="dimensionless">3.14</cn>
                  <ci>rad</ci>
                  <ci>rad</ci>
               </apply>
               <apply>
                  <times/>
                  <cn cellml:units="dimensionless">2</cn>
                  <cn cellml:units="dimensionless">3.14</cn>
                  <ci>rad</ci>
                  <ci>L</ci>
               </apply>
            </apply>
         </apply>
         <apply>
            <eq/>
            <ci>Acap</ci>
            <apply>
               <times/>
               <cn cellml:units="dimensionless">2</cn>
               <ci>Ageo</ci>
            </apply>
         </apply>
         <apply>
            <eq/>
            <ci>vmyo</ci>
            <apply>
               <times/>
               <cn cellml:units="dimensionless">0.68</cn>
               <ci>vcell</ci>
            </apply>
         </apply>
         <apply>
            <eq/>
            <ci>vnsr</ci>
            <apply>
               <times/>
               <cn cellml:units="dimensionless">0.0552</cn>
               <ci>vcell</ci>
            </apply>
         </apply>
         <apply>
            <eq/>
            <ci>vjsr</ci>
            <apply>
               <times/>
               <cn cellml:units="dimensionless">0.0048</cn>
               <ci>vcell</ci>
            </apply>
         </apply>
         <apply>
            <eq/>
            <ci>vss</ci>
            <apply>
               <times/>
               <cn cellml:units="dimensionless">0.02</cn>
               <ci>vcell</ci>
            </apply>
         </apply>
      </math>
   </component>
   <component name="membrane">
      <variable name="v" units="millivolt" initial_value="-87" public_interface="out" cmeta:id="membrane_voltage">
         <rdf:RDF xmlns:rdf="http://www.w3.org/1999/02/22-rdf-syntax-ns#" xmlns:bqbiol="http://biomodels.net/biology-qualifiers/">
            <rdf:Description rdf:about="#membrane_voltage">
               <bqbiol:is rdf:resource="https://chaste.comlab.ox.ac.uk/cellml/ns/oxford-metadata#membrane_voltage"/>
            </rdf:Description>
         </rdf:RDF>
      </variable>
      <variable name="time" units="millisecond" public_interface="in"/>
      <variable name="R" units="joule_per_kilomole_kelvin" public_interface="in"/>
      <variable name="T" units="kelvin" public_interface="in"/>
      <variable name="F" units="coulomb_per_mole" public_interface="in"/>
      <variable name="vffrt" units="coulomb_per_mole" public_interface="out"/>
      <variable name="vfrt" units="dimensionless" public_interface="out"/>
      <variable name="INa" units="microA_per_microF" public_interface="in"/>
      <variable name="INaL" units="microA_per_microF" public_interface="in"/>
      <variable name="Ito" units="microA_per_microF" public_interface="in"/>
      <variable name="ICaL" units="microA_per_microF" public_interface="in"/>
      <variable name="ICaNa" units="microA_per_microF" public_interface="in"/>
      <variable name="ICaK" units="microA_per_microF" public_interface="in"/>
      <variable name="IKr" units="microA_per_microF" public_interface="in"/>
      <variable name="IKs" units="microA_per_microF" public_interface="in"/>
      <variable name="IK1" units="microA_per_microF" public_interface="in"/>
      <variable name="INaCa_i" units="microA_per_microF" public_interface="in"/>
      <variable name="INaCa_ss" units="microA_per_microF" public_interface="in"/>
      <variable name="INaK" units="microA_per_microF" public_interface="in"/>
      <variable name="INab" units="microA_per_microF" public_interface="in"/>
      <variable name="IKb" units="microA_per_microF" public_interface="in"/>
      <variable name="IpCa" units="microA_per_microF" public_interface="in"/>
      <variable name="ICab" units="microA_per_microF" public_interface="in"/>      
      <variable name="Istim" units="microA_per_microF" public_interface="out" cmeta:id="membrane_stimulus_current">
        <rdf:RDF xmlns:rdf="http://www.w3.org/1999/02/22-rdf-syntax-ns#" xmlns:bqbiol="http://biomodels.net/biology-qualifiers/">
            <rdf:Description rdf:about="#membrane_stimulus_current">
                <bqbiol:is rdf:resource="https://chaste.comlab.ox.ac.uk/cellml/ns/oxford-metadata#membrane_stimulus_current"/>
            </rdf:Description>
        </rdf:RDF>
      </variable>
      <variable name="i_Stim_Start" units="millisecond" initial_value="10" cmeta:id="membrane_stimulus_current_offset">
        <rdf:RDF xmlns:rdf="http://www.w3.org/1999/02/22-rdf-syntax-ns#" xmlns:bqbiol="http://biomodels.net/biology-qualifiers/">
            <rdf:Description rdf:about="#membrane_stimulus_current_offset">
                <bqbiol:is rdf:resource="https://chaste.comlab.ox.ac.uk/cellml/ns/oxford-metadata#membrane_stimulus_current_offset"/>
            </rdf:Description>
        </rdf:RDF>
      </variable>
      <variable name="i_Stim_End" units="millisecond" initial_value="100000000000000000"/>
      <variable name="i_Stim_Amplitude" units="microA_per_microF" initial_value="-80" cmeta:id="membrane_stimulus_current_amplitude">
        <rdf:RDF xmlns:rdf="http://www.w3.org/1999/02/22-rdf-syntax-ns#" xmlns:bqbiol="http://biomodels.net/biology-qualifiers/">
            <rdf:Description rdf:about="#membrane_stimulus_current_amplitude">
                <bqbiol:is rdf:resource="https://chaste.comlab.ox.ac.uk/cellml/ns/oxford-metadata#membrane_stimulus_current_amplitude"/>
            </rdf:Description>
        </rdf:RDF>
      </variable>
      <variable name="i_Stim_Period" units="millisecond" initial_value="1000" cmeta:id="membrane_stimulus_current_period">
        <rdf:RDF xmlns:rdf="http://www.w3.org/1999/02/22-rdf-syntax-ns#" xmlns:bqbiol="http://biomodels.net/biology-qualifiers/">
            <rdf:Description rdf:about="#membrane_stimulus_current_period">
                <bqbiol:is rdf:resource="https://chaste.comlab.ox.ac.uk/cellml/ns/oxford-metadata#membrane_stimulus_current_period"/>
            </rdf:Description>
        </rdf:RDF>
      </variable>
      <variable name="i_Stim_PulseDuration" units="millisecond" initial_value="0.5" cmeta:id="membrane_stimulus_current_duration">
        <rdf:RDF xmlns:rdf="http://www.w3.org/1999/02/22-rdf-syntax-ns#" xmlns:bqbiol="http://biomodels.net/biology-qualifiers/">
            <rdf:Description rdf:about="#membrane_stimulus_current_duration">
                <bqbiol:is rdf:resource="https://chaste.comlab.ox.ac.uk/cellml/ns/oxford-metadata#membrane_stimulus_current_duration"/>
            </rdf:Description>
        </rdf:RDF>
      </variable>
      <math xmlns="http://www.w3.org/1998/Math/MathML">
         <apply>
            <eq/>
            <ci>Istim</ci>
            <piecewise>
               <piece>
                  <ci>i_Stim_Amplitude</ci>
                  <apply>
                     <and/>
                     <apply>
                        <geq/>
                        <ci>time</ci>
                        <ci>i_Stim_Start</ci>
                     </apply>
                     <apply>
                        <leq/>
                        <ci>time</ci>
                        <ci>i_Stim_End</ci>
                     </apply>
                     <apply>
                        <leq/>
                        <apply>
                           <minus/>
                           <apply>
                              <minus/>
                              <ci>time</ci>
                              <ci>i_Stim_Start</ci>
                           </apply>
                           <apply>
                              <times/>
                              <apply>
                                 <floor/>
                                 <apply>
                                    <divide/>
                                    <apply>
                                       <minus/>
                                       <ci>time</ci>
                                       <ci>i_Stim_Start</ci>
                                    </apply>
                                    <ci>i_Stim_Period</ci>
                                 </apply>
                              </apply>
                              <ci>i_Stim_Period</ci>
                           </apply>
                        </apply>
                        <ci>i_Stim_PulseDuration</ci>
                     </apply>
                  </apply>
               </piece>
               <otherwise>
                  <cn cellml:units="microA_per_microF">0</cn>
               </otherwise>
            </piecewise>
         </apply>
         <apply>
            <eq/>
            <ci>vffrt</ci>
            <apply>
               <divide/>
               <apply>
                  <times/>
                  <ci>v</ci>
                  <ci>F</ci>
                  <ci>F</ci>
               </apply>
               <apply>
                  <times/>
                  <ci>R</ci>
                  <ci>T</ci>
               </apply>
            </apply>
         </apply>
         <apply>
            <eq/>
            <ci>vfrt</ci>
            <apply>
               <divide/>
               <apply>
                  <times/>
                  <ci>v</ci>
                  <ci>F</ci>
               </apply>
               <apply>
                  <times/>
                  <ci>R</ci>
                  <ci>T</ci>
               </apply>
            </apply>
         </apply>
         <apply>
            <eq/>
            <apply>
               <diff/>
               <bvar>
                  <ci>time</ci>
               </bvar>
               <ci>v</ci>
            </apply>
            <apply>
               <minus/>
               <apply>
                  <plus/>
                  <ci>INa</ci>
                  <ci>INaL</ci>
                  <ci>Ito</ci>
                  <ci>ICaL</ci>
                  <ci>ICaNa</ci>
                  <ci>ICaK</ci>
                  <ci>IKr</ci>
                  <ci>IKs</ci>
                  <ci>IK1</ci>
                  <ci>INaCa_i</ci>
                  <ci>INaCa_ss</ci>
                  <ci>INaK</ci>
                  <ci>INab</ci>
                  <ci>IKb</ci>
                  <ci>IpCa</ci>
                  <ci>ICab</ci>
                  <ci>Istim</ci>
               </apply>
            </apply>
         </apply>
      </math>
   </component>
   <component name="CaMK">
      <variable name="KmCaMK" units="millimolar" initial_value="0.15" public_interface="out"/>
      <variable name="aCaMK" units="per_millimolar_per_millisecond" initial_value="0.05"/>
      <variable name="bCaMK" units="per_millisecond" initial_value="0.00068"/>
      <variable name="CaMKo" units="dimensionless" initial_value="0.05"/>
      <variable name="KmCaM" units="millimolar" initial_value="0.0015"/>
      <variable name="CaMKb" units="millimolar" public_interface="out"/>
      <variable name="CaMKa" units="millimolar" public_interface="out"/>
      <variable name="CaMKt" units="millimolar" initial_value="0"/>
      <variable name="cass" units="millimolar" public_interface="in"/>
      <variable name="time" units="millisecond" public_interface="in"/>
      <math xmlns="http://www.w3.org/1998/Math/MathML">
         <apply>
            <eq/>
            <ci>CaMKb</ci>
            <apply>
               <divide/>
               <apply>
                  <times/>
                  <ci>CaMKo</ci>
                  <apply>
                     <minus/>
                     <cn cellml:units="millimolar">1</cn>
                     <ci>CaMKt</ci>
                  </apply>
               </apply>
               <apply>
                  <plus/>
                  <cn cellml:units="dimensionless">1</cn>
                  <apply>
                     <divide/>
                     <ci>KmCaM</ci>
                     <ci>cass</ci>
                  </apply>
               </apply>
            </apply>
         </apply>
         <apply>
            <eq/>
            <ci>CaMKa</ci>
            <apply>
               <plus/>
               <ci>CaMKb</ci>
               <ci>CaMKt</ci>
            </apply>
         </apply>
         <apply>
            <eq/>
            <apply>
               <diff/>
               <bvar>
                  <ci>time</ci>
               </bvar>
               <ci>CaMKt</ci>
            </apply>
            <apply>
               <minus/>
               <apply>
                  <times/>
                  <ci>aCaMK</ci>
                  <ci>CaMKb</ci>
                  <apply>
                     <plus/>
                     <ci>CaMKb</ci>
                     <ci>CaMKt</ci>
                  </apply>
               </apply>
               <apply>
                  <times/>
                  <ci>bCaMK</ci>
                  <ci>CaMKt</ci>
               </apply>
            </apply>
         </apply>
      </math>
   </component>
   <component name="intracellular_ions">
      <variable name="cmdnmax_b" units="millimolar" initial_value="0.05"/>
      <variable name="cmdnmax" units="millimolar"/>
      <variable name="kmcmdn" units="millimolar" initial_value="0.00238"/>
      <variable name="trpnmax" units="millimolar" initial_value="0.07"/>
      <variable name="kmtrpn" units="millimolar" initial_value="0.0005"/>
      <variable name="BSRmax" units="millimolar" initial_value="0.047"/>
      <variable name="KmBSR" units="millimolar" initial_value="0.00087"/>
      <variable name="BSLmax" units="millimolar" initial_value="1.124"/>
      <variable name="KmBSL" units="millimolar" initial_value="0.0087"/>
      <variable name="csqnmax" units="millimolar" initial_value="10"/>
      <variable name="kmcsqn" units="millimolar" initial_value="0.8"/>
      <variable name="nai" units="millimolar" initial_value="7" public_interface="out" cmeta:id="cytosolic_sodium_concentration">
         <rdf:RDF xmlns:rdf="http://www.w3.org/1999/02/22-rdf-syntax-ns#" xmlns:bqbiol="http://biomodels.net/biology-qualifiers/">
            <rdf:Description rdf:about="#cytosolic_sodium_concentration">
               <bqbiol:is rdf:resource="https://chaste.comlab.ox.ac.uk/cellml/ns/oxford-metadata#cytosolic_sodium_concentration"/>
            </rdf:Description>
         </rdf:RDF>
      </variable>     
      <variable name="nass" units="millimolar" initial_value="7" public_interface="out"/>
      <variable name="ki" units="millimolar" initial_value="145" public_interface="out" cmeta:id="cytosolic_potassium_concentration">
         <rdf:RDF xmlns:rdf="http://www.w3.org/1999/02/22-rdf-syntax-ns#" xmlns:bqbiol="http://biomodels.net/biology-qualifiers/">
            <rdf:Description rdf:about="#cytosolic_potassium_concentration">
               <bqbiol:is rdf:resource="https://chaste.comlab.ox.ac.uk/cellml/ns/oxford-metadata#cytosolic_potassium_concentration"/>
            </rdf:Description>
         </rdf:RDF>
      </variable>     
      <variable name="kss" units="millimolar" initial_value="145" public_interface="out"/>
      <variable name="cass" units="millimolar" initial_value="1e-4" public_interface="out"/>
      <variable name="cansr" units="millimolar" initial_value="1.2" public_interface="out"/>
      <variable name="cajsr" units="millimolar" initial_value="1.2" public_interface="out"/>
      <variable name="cai" units="millimolar" initial_value="1e-4" public_interface="out" cmeta:id="cytosolic_calcium_concentration">
         <rdf:RDF xmlns:rdf="http://www.w3.org/1999/02/22-rdf-syntax-ns#" xmlns:bqbiol="http://biomodels.net/biology-qualifiers/">
            <rdf:Description rdf:about="#cytosolic_calcium_concentration">
               <bqbiol:is rdf:resource="https://chaste.comlab.ox.ac.uk/cellml/ns/oxford-metadata#cytosolic_calcium_concentration"/>
            </rdf:Description>
         </rdf:RDF>
      </variable>     
      <variable name="celltype" units="dimensionless" public_interface="in"/>
      <variable name="Acap" units="centimeter_squared" public_interface="in"/>
      <variable name="R" units="joule_per_kilomole_kelvin" public_interface="in"/>
      <variable name="T" units="kelvin" public_interface="in"/>
      <variable name="F" units="coulomb_per_mole" public_interface="in"/>
      <variable name="INa" units="microA_per_microF" public_interface="in"/>
      <variable name="INaL" units="microA_per_microF" public_interface="in"/>
      <variable name="INaCa_i" units="microA_per_microF" public_interface="in"/>
      <variable name="INaCa_ss" units="microA_per_microF" public_interface="in"/>
      <variable name="ICaNa" units="microA_per_microF" public_interface="in"/>
      <variable name="INaK" units="microA_per_microF" public_interface="in"/>
      <variable name="INab" units="microA_per_microF" public_interface="in"/>
      <variable name="IK1" units="microA_per_microF" public_interface="in"/>
      <variable name="IKb" units="microA_per_microF" public_interface="in"/>
      <variable name="IKr" units="microA_per_microF" public_interface="in"/>
      <variable name="IKs" units="microA_per_microF" public_interface="in"/>
      <variable name="Istim" units="microA_per_microF" public_interface="in"/>
      <variable name="Ito" units="microA_per_microF" public_interface="in"/>
      <variable name="ICab" units="microA_per_microF" public_interface="in"/>
      <variable name="IpCa" units="microA_per_microF" public_interface="in"/>
      <variable name="ICaL" units="microA_per_microF" public_interface="in"/>
      <variable name="JdiffNa" units="millimolar_per_millisecond" public_interface="in"/>
      <variable name="Jdiff" units="millimolar_per_millisecond" public_interface="in"/>
      <variable name="Jup" units="millimolar_per_millisecond" public_interface="in"/>
      <variable name="JdiffK" units="millimolar_per_millisecond" public_interface="in"/>
      <variable name="Jrel" units="millimolar_per_millisecond" public_interface="in"/>
      <variable name="Jtr" units="millimolar_per_millisecond" public_interface="in"/>
      <variable name="ICaK" units="microA_per_microF" public_interface="in"/>
      <variable name="time" units="millisecond" public_interface="in"/>
      <variable name="vmyo" units="microliter" public_interface="in"/>
      <variable name="vnsr" units="microliter" public_interface="in"/>
      <variable name="vss" units="microliter" public_interface="in"/>
      <variable name="vjsr" units="microliter" public_interface="in"/>
      <variable name="Bcai" units="dimensionless"/>
      <variable name="Bcajsr" units="dimensionless"/>
      <variable name="Bcass" units="dimensionless"/>
      <variable name="cm" units="microF_per_centimeter_squared" initial_value="1" public_interface="out"/>
      <math xmlns="http://www.w3.org/1998/Math/MathML">
         <apply>
            <eq/>
            <ci>cmdnmax</ci>
            <piecewise>
               <piece>
                  <apply>
                     <times/>
                     <ci>cmdnmax_b</ci>
                     <cn cellml:units="dimensionless">1.3</cn>
                  </apply>
                  <apply>
                     <eq/>
                     <ci>celltype</ci>
                     <cn cellml:units="dimensionless">1</cn>
                  </apply>
               </piece>
               <otherwise>
                  <ci>cmdnmax_b</ci>
               </otherwise>
            </piecewise>
         </apply>
         <apply>
            <eq/>
            <apply>
               <diff/>
               <bvar>
                  <ci>time</ci>
               </bvar>
               <ci>nai</ci>
            </apply>
            <apply>
               <plus/>
               <apply>
                  <divide/>
                  <apply>
                     <times/>
                     <apply>
                        <minus/>
                        <apply>
                           <plus/>
                           <ci>INa</ci>
                           <ci>INaL</ci>
                           <apply>
                              <times/>
                              <cn cellml:units="dimensionless">3</cn>
                              <ci>INaCa_i</ci>
                           </apply>
                           <apply>
                              <times/>
                              <cn cellml:units="dimensionless">3</cn>
                              <ci>INaK</ci>
                           </apply>
                           <ci>INab</ci>
                        </apply>
                     </apply>
                     <ci>Acap</ci>
                     <ci>cm</ci>
                  </apply>
                  <apply>
                     <times/>
                     <ci>F</ci>
                     <ci>vmyo</ci>
                  </apply>
               </apply>
               <apply>
                  <divide/>
                  <apply>
                     <times/>
                     <ci>JdiffNa</ci>
                     <ci>vss</ci>
                  </apply>
                  <ci>vmyo</ci>
               </apply>
            </apply>
         </apply>
         <apply>
            <eq/>
            <apply>
               <diff/>
               <bvar>
                  <ci>time</ci>
               </bvar>
               <ci>nass</ci>
            </apply>
            <apply>
               <minus/>
               <apply>
                  <divide/>
                  <apply>
                     <times/>
                     <apply>
                        <minus/>
                        <apply>
                           <plus/>
                           <ci>ICaNa</ci>
                           <apply>
                              <times/>
                              <cn cellml:units="dimensionless">3</cn>
                              <ci>INaCa_ss</ci>
                           </apply>
                        </apply>
                     </apply>
                     <ci>cm</ci>
                     <ci>Acap</ci>
                  </apply>
                  <apply>
                     <times/>
                     <ci>F</ci>
                     <ci>vss</ci>
                  </apply>
               </apply>
               <ci>JdiffNa</ci>
            </apply>
         </apply>
         <apply>
            <eq/>
            <apply>
               <diff/>
               <bvar>
                  <ci>time</ci>
               </bvar>
               <ci>ki</ci>
            </apply>
            <apply>
               <plus/>
               <apply>
                  <divide/>
                  <apply>
                     <times/>
                     <apply>
                        <minus/>
                        <apply>
                           <minus/>
                           <apply>
                              <plus/>
                              <ci>Ito</ci>
                              <ci>IKr</ci>
                              <ci>IKs</ci>
                              <ci>IK1</ci>
                              <ci>IKb</ci>
                              <ci>Istim</ci>
                           </apply>
                           <apply>
                              <times/>
                              <cn cellml:units="dimensionless">2</cn>
                              <ci>INaK</ci>
                           </apply>
                        </apply>
                     </apply>
                     <ci>cm</ci>
                     <ci>Acap</ci>
                  </apply>
                  <apply>
                     <times/>
                     <ci>F</ci>
                     <ci>vmyo</ci>
                  </apply>
               </apply>
               <apply>
                  <divide/>
                  <apply>
                     <times/>
                     <ci>JdiffK</ci>
                     <ci>vss</ci>
                  </apply>
                  <ci>vmyo</ci>
               </apply>
            </apply>
         </apply>
         <apply>
            <eq/>
            <apply>
               <diff/>
               <bvar>
                  <ci>time</ci>
               </bvar>
               <ci>kss</ci>
            </apply>
            <apply>
               <minus/>
               <apply>
                  <divide/>
                  <apply>
                     <times/>
                     <apply>
                        <minus/>
                        <ci>ICaK</ci>
                     </apply>
                     <ci>cm</ci>
                     <ci>Acap</ci>
                  </apply>
                  <apply>
                     <times/>
                     <ci>F</ci>
                     <ci>vss</ci>
                  </apply>
               </apply>
               <ci>JdiffK</ci>
            </apply>
         </apply>
         <apply>
            <eq/>
            <ci>Bcai</ci>
            <apply>
               <divide/>
               <cn cellml:units="dimensionless">1</cn>
               <apply>
                  <plus/>
                  <cn cellml:units="dimensionless">1</cn>
                  <apply>
                     <divide/>
                     <apply>
                        <times/>
                        <ci>cmdnmax</ci>
                        <ci>kmcmdn</ci>
                     </apply>
                     <apply>
                        <power/>
                        <apply>
                           <plus/>
                           <ci>kmcmdn</ci>
                           <ci>cai</ci>
                        </apply>
                        <cn cellml:units="dimensionless">2</cn>
                     </apply>
                  </apply>
                  <apply>
                     <divide/>
                     <apply>
                        <times/>
                        <ci>trpnmax</ci>
                        <ci>kmtrpn</ci>
                     </apply>
                     <apply>
                        <power/>
                        <apply>
                           <plus/>
                           <ci>kmtrpn</ci>
                           <ci>cai</ci>
                        </apply>
                        <cn cellml:units="dimensionless">2</cn>
                     </apply>
                  </apply>
               </apply>
            </apply>
         </apply>
         <apply>
            <eq/>
            <apply>
               <diff/>
               <bvar>
                  <ci>time</ci>
               </bvar>
               <ci>cai</ci>
            </apply>
            <apply>
               <times/>
               <ci>Bcai</ci>
               <apply>
                  <plus/>
                  <apply>
                     <minus/>
                     <apply>
                        <divide/>
                        <apply>
                           <times/>
                           <apply>
                              <minus/>
                              <apply>
                                 <minus/>
                                 <apply>
                                    <plus/>
                                    <ci>IpCa</ci>
                                    <ci>ICab</ci>
                                 </apply>
                                 <apply>
                                    <times/>
                                    <cn cellml:units="dimensionless">2</cn>
                                    <ci>INaCa_i</ci>
                                 </apply>
                              </apply>
                           </apply>
                           <ci>cm</ci>
                           <ci>Acap</ci>
                        </apply>
                        <apply>
                           <times/>
                           <cn cellml:units="dimensionless">2</cn>
                           <ci>F</ci>
                           <ci>vmyo</ci>
                        </apply>
                     </apply>
                     <apply>
                        <divide/>
                        <apply>
                           <times/>
                           <ci>Jup</ci>
                           <ci>vnsr</ci>
                        </apply>
                        <ci>vmyo</ci>
                     </apply>
                  </apply>
                  <apply>
                     <divide/>
                     <apply>
                        <times/>
                        <ci>Jdiff</ci>
                        <ci>vss</ci>
                     </apply>
                     <ci>vmyo</ci>
                  </apply>
               </apply>
            </apply>
         </apply>
         <apply>
            <eq/>
            <ci>Bcass</ci>
            <apply>
               <divide/>
               <cn cellml:units="dimensionless">1</cn>
               <apply>
                  <plus/>
                  <cn cellml:units="dimensionless">1</cn>
                  <apply>
                     <divide/>
                     <apply>
                        <times/>
                        <ci>BSRmax</ci>
                        <ci>KmBSR</ci>
                     </apply>
                     <apply>
                        <power/>
                        <apply>
                           <plus/>
                           <ci>KmBSR</ci>
                           <ci>cass</ci>
                        </apply>
                        <cn cellml:units="dimensionless">2</cn>
                     </apply>
                  </apply>
                  <apply>
                     <divide/>
                     <apply>
                        <times/>
                        <ci>BSLmax</ci>
                        <ci>KmBSL</ci>
                     </apply>
                     <apply>
                        <power/>
                        <apply>
                           <plus/>
                           <ci>KmBSL</ci>
                           <ci>cass</ci>
                        </apply>
                        <cn cellml:units="dimensionless">2</cn>
                     </apply>
                  </apply>
               </apply>
            </apply>
         </apply>
         <apply>
            <eq/>
            <apply>
               <diff/>
               <bvar>
                  <ci>time</ci>
               </bvar>
               <ci>cass</ci>
            </apply>
            <apply>
               <times/>
               <ci>Bcass</ci>
               <apply>
                  <minus/>
                  <apply>
                     <plus/>
                     <apply>
                        <divide/>
                        <apply>
                           <times/>
                           <apply>
                              <minus/>
                              <apply>
                                 <minus/>
                                 <ci>ICaL</ci>
                                 <apply>
                                    <times/>
                                    <cn cellml:units="dimensionless">2</cn>
                                    <ci>INaCa_ss</ci>
                                 </apply>
                              </apply>
                           </apply>
                           <ci>cm</ci>
                           <ci>Acap</ci>
                        </apply>
                        <apply>
                           <times/>
                           <cn cellml:units="dimensionless">2</cn>
                           <ci>F</ci>
                           <ci>vss</ci>
                        </apply>
                     </apply>
                     <apply>
                        <divide/>
                        <apply>
                           <times/>
                           <ci>Jrel</ci>
                           <ci>vjsr</ci>
                        </apply>
                        <ci>vss</ci>
                     </apply>
                  </apply>
                  <ci>Jdiff</ci>
               </apply>
            </apply>
         </apply>
         <apply>
            <eq/>
            <apply>
               <diff/>
               <bvar>
                  <ci>time</ci>
               </bvar>
               <ci>cansr</ci>
            </apply>
            <apply>
               <minus/>
               <ci>Jup</ci>
               <apply>
                  <divide/>
                  <apply>
                     <times/>
                     <ci>Jtr</ci>
                     <ci>vjsr</ci>
                  </apply>
                  <ci>vnsr</ci>
               </apply>
            </apply>
         </apply>
         <apply>
            <eq/>
            <ci>Bcajsr</ci>
            <apply>
               <divide/>
               <cn cellml:units="dimensionless">1</cn>
               <apply>
                  <plus/>
                  <cn cellml:units="dimensionless">1</cn>
                  <apply>
                     <divide/>
                     <apply>
                        <times/>
                        <ci>csqnmax</ci>
                        <ci>kmcsqn</ci>
                     </apply>
                     <apply>
                        <power/>
                        <apply>
                           <plus/>
                           <ci>kmcsqn</ci>
                           <ci>cajsr</ci>
                        </apply>
                        <cn cellml:units="dimensionless">2</cn>
                     </apply>
                  </apply>
               </apply>
            </apply>
         </apply>
         <apply>
            <eq/>
            <apply>
               <diff/>
               <bvar>
                  <ci>time</ci>
               </bvar>
               <ci>cajsr</ci>
            </apply>
            <apply>
               <times/>
               <ci>Bcajsr</ci>
               <apply>
                  <minus/>
                  <ci>Jtr</ci>
                  <ci>Jrel</ci>
               </apply>
            </apply>
         </apply>
      </math>
   </component>
   <component name="reversal_potentials">
      <variable name="PKNa" units="dimensionless" initial_value="0.01833"/>
      <variable name="ENa" units="millivolt" public_interface="out"/>
      <variable name="EK" units="millivolt" public_interface="out"/>
      <variable name="EKs" units="millivolt" public_interface="out"/>
      <variable name="nao" units="millimolar" public_interface="in"/>
      <variable name="ko" units="millimolar" public_interface="in"/>
      <variable name="nai" units="millimolar" public_interface="in"/>
      <variable name="ki" units="millimolar" public_interface="in"/>
      <variable name="R" units="joule_per_kilomole_kelvin" public_interface="in"/>
      <variable name="T" units="kelvin" public_interface="in"/>
      <variable name="F" units="coulomb_per_mole" public_interface="in"/>
      <math xmlns="http://www.w3.org/1998/Math/MathML">
         <apply>
            <eq/>
            <ci>ENa</ci>
            <apply>
               <times/>
               <apply>
                  <divide/>
                  <apply>
                     <times/>
                     <ci>R</ci>
                     <ci>T</ci>
                  </apply>
                  <ci>F</ci>
               </apply>
               <apply>
                  <ln/>
                  <apply>
                     <divide/>
                     <ci>nao</ci>
                     <ci>nai</ci>
                  </apply>
               </apply>
            </apply>
         </apply>
         <apply>
            <eq/>
            <ci>EK</ci>
            <apply>
               <times/>
               <apply>
                  <divide/>
                  <apply>
                     <times/>
                     <ci>R</ci>
                     <ci>T</ci>
                  </apply>
                  <ci>F</ci>
               </apply>
               <apply>
                  <ln/>
                  <apply>
                     <divide/>
                     <ci>ko</ci>
                     <ci>ki</ci>
                  </apply>
               </apply>
            </apply>
         </apply>
         <apply>
            <eq/>
            <ci>EKs</ci>
            <apply>
               <times/>
               <apply>
                  <divide/>
                  <apply>
                     <times/>
                     <ci>R</ci>
                     <ci>T</ci>
                  </apply>
                  <ci>F</ci>
               </apply>
               <apply>
                  <ln/>
                  <apply>
                     <divide/>
                     <apply>
                        <plus/>
                        <ci>ko</ci>
                        <apply>
                           <times/>
                           <ci>PKNa</ci>
                           <ci>nao</ci>
                        </apply>
                     </apply>
                     <apply>
                        <plus/>
                        <ci>ki</ci>
                        <apply>
                           <times/>
                           <ci>PKNa</ci>
                           <ci>nai</ci>
                        </apply>
                     </apply>
                  </apply>
               </apply>
            </apply>
         </apply>
      </math>
   </component>
   <component name="INa">
      <variable name="mss" units="dimensionless"/>
      <variable name="tm" units="millisecond" public_interface="out"/>
      <variable name="mssV1" units="millivolt" initial_value="39.57"/>
      <variable name="mssV2" units="millivolt" initial_value="9.871"/>
      <variable name="mtV1" units="millivolt" initial_value="11.64"/>
      <variable name="mtV2" units="millivolt" initial_value="34.77"/>
      <variable name="mtD1" units="dimensionless" initial_value="6.765"/>
      <variable name="mtD2" units="dimensionless" initial_value="8.552"/>
      <variable name="mtV3" units="millivolt" initial_value="77.42"/>
      <variable name="mtV4" units="millivolt" initial_value="5.955"/>
      <variable name="m" units="dimensionless" initial_value="0"/>
      <variable name="time" units="millisecond" public_interface="in"/>
      <variable name="hss" units="dimensionless"/>
      <variable name="thf" units="millisecond"/>
      <variable name="ths" units="millisecond"/>
      <variable name="hssV1" units="millivolt" initial_value="82.9"/>
      <variable name="hssV2" units="millivolt" initial_value="6.086"/>
      <variable name="Ahs" units="dimensionless"/>
      <variable name="Ahf" units="dimensionless" initial_value="0.99"/>
      <variable name="hf" units="dimensionless" initial_value="1"/>
      <variable name="hs" units="dimensionless" initial_value="1"/>
      <variable name="h" units="dimensionless" cmeta:id="membrane_fast_sodium_current_h_gate">
         <rdf:RDF xmlns:rdf="http://www.w3.org/1999/02/22-rdf-syntax-ns#" xmlns:bqbiol="http://biomodels.net/biology-qualifiers/">
            <rdf:Description rdf:about="#membrane_fast_sodium_current_h_gate">
               <bqbiol:is rdf:resource="https://chaste.comlab.ox.ac.uk/cellml/ns/oxford-metadata#membrane_fast_sodium_current_h_gate"/>
            </rdf:Description>
         </rdf:RDF>
      </variable>
      <variable name="GNa" units="milliS_per_microF" initial_value="75" cmeta:id="membrane_fast_sodium_current_conductance">
         <rdf:RDF xmlns:rdf="http://www.w3.org/1999/02/22-rdf-syntax-ns#" xmlns:bqbiol="http://biomodels.net/biology-qualifiers/">
            <rdf:Description rdf:about="#membrane_fast_sodium_current_conductance">
               <bqbiol:is rdf:resource="https://chaste.comlab.ox.ac.uk/cellml/ns/oxford-metadata#membrane_fast_sodium_current_conductance"/>
            </rdf:Description>
         </rdf:RDF>
      </variable>
      <variable name="jss" units="dimensionless"/>
      <variable name="tj" units="millisecond"/>
      <variable name="j" units="dimensionless" initial_value="1" cmeta:id="membrane_fast_sodium_current_j_gate">
         <rdf:RDF xmlns:rdf="http://www.w3.org/1999/02/22-rdf-syntax-ns#" xmlns:bqbiol="http://biomodels.net/biology-qualifiers/">
            <rdf:Description rdf:about="#membrane_fast_sodium_current_j_gate">
               <bqbiol:is rdf:resource="https://chaste.comlab.ox.ac.uk/cellml/ns/oxford-metadata#membrane_fast_sodium_current_j_gate"/>
            </rdf:Description>
         </rdf:RDF>
      </variable>
      <variable name="hssp" units="dimensionless"/>
      <variable name="thsp" units="millisecond"/>
      <variable name="hsp" units="dimensionless" initial_value="1"/>
      <variable name="hp" units="dimensionless"/>
      <variable name="tjp" units="millisecond"/>
      <variable name="jp" units="dimensionless" initial_value="1"/>
      <variable name="fINap" units="dimensionless"/>
      <variable name="INa" units="microA_per_microF" public_interface="out" cmeta:id="membrane_fast_sodium_current">
         <rdf:RDF xmlns:rdf="http://www.w3.org/1999/02/22-rdf-syntax-ns#" xmlns:bqbiol="http://biomodels.net/biology-qualifiers/">
            <rdf:Description rdf:about="#membrane_fast_sodium_current">
               <bqbiol:is rdf:resource="https://chaste.comlab.ox.ac.uk/cellml/ns/oxford-metadata#membrane_fast_sodium_current"/>
            </rdf:Description>
         </rdf:RDF>
      </variable>
      <variable name="v" units="millivolt" public_interface="in"/>
      <variable name="KmCaMK" units="millimolar" public_interface="in"/>
      <variable name="CaMKa" units="millimolar" public_interface="in"/>
      <variable name="ENa" units="millivolt" public_interface="in"/>
      <math xmlns="http://www.w3.org/1998/Math/MathML">
         <apply>
            <eq/>
            <ci>mss</ci>
            <apply>
               <divide/>
               <cn cellml:units="dimensionless">1</cn>
               <apply>
                  <plus/>
                  <cn cellml:units="dimensionless">1</cn>
                  <apply>
                     <exp/>
                     <apply>
                        <divide/>
                        <apply>
                           <minus/>
                           <apply>
                              <plus/>
                              <ci>v</ci>
                              <ci>mssV1</ci>
                           </apply>
                        </apply>
                        <ci>mssV2</ci>
                     </apply>
                  </apply>
               </apply>
            </apply>
         </apply>
         <apply>
            <eq/>
            <ci>tm</ci>
            <apply>
               <divide/>
               <cn cellml:units="millisecond">1</cn>
               <apply>
                  <plus/>
                  <apply>
                     <times/>
                     <ci>mtD1</ci>
                     <apply>
                        <exp/>
                        <apply>
                           <divide/>
                           <apply>
                              <plus/>
                              <ci>v</ci>
                              <ci>mtV1</ci>
                           </apply>
                           <ci>mtV2</ci>
                        </apply>
                     </apply>
                  </apply>
                  <apply>
                     <times/>
                     <ci>mtD2</ci>
                     <apply>
                        <exp/>
                        <apply>
                           <divide/>
                           <apply>
                              <minus/>
                              <apply>
                                 <plus/>
                                 <ci>v</ci>
                                 <ci>mtV3</ci>
                              </apply>
                           </apply>
                           <ci>mtV4</ci>
                        </apply>
                     </apply>
                  </apply>
               </apply>
            </apply>
         </apply>
         <apply>
            <eq/>
            <apply>
               <diff/>
               <bvar>
                  <ci>time</ci>
               </bvar>
               <ci>m</ci>
            </apply>
            <apply>
               <divide/>
               <apply>
                  <minus/>
                  <ci>mss</ci>
                  <ci>m</ci>
               </apply>
               <ci>tm</ci>
            </apply>
         </apply>
         <apply>
            <eq/>
            <ci>hss</ci>
            <apply>
               <divide/>
               <cn cellml:units="dimensionless">1</cn>
               <apply>
                  <plus/>
                  <cn cellml:units="dimensionless">1</cn>
                  <apply>
                     <exp/>
                     <apply>
                        <divide/>
                        <apply>
                           <plus/>
                           <ci>v</ci>
                           <ci>hssV1</ci>
                        </apply>
                        <ci>hssV2</ci>
                     </apply>
                  </apply>
               </apply>
            </apply>
         </apply>
         <apply>
            <eq/>
            <ci>thf</ci>
            <apply>
               <divide/>
               <cn cellml:units="millisecond">1</cn>
               <apply>
                  <plus/>
                  <apply>
                     <times/>
                     <cn type="e-notation" cellml:units="dimensionless">1.432   <sep/>
                     -5</cn>
                     <apply>
                        <exp/>
                        <apply>
                           <divide/>
                           <apply>
                              <minus/>
                              <apply>
                                 <plus/>
                                 <ci>v</ci>
                                 <cn cellml:units="millivolt">1.196</cn>
                              </apply>
                           </apply>
                           <cn cellml:units="millivolt">6.285</cn>
                        </apply>
                     </apply>
                  </apply>
                  <apply>
                     <times/>
                     <cn cellml:units="dimensionless">6.149</cn>
                     <apply>
                        <exp/>
                        <apply>
                           <divide/>
                           <apply>
                              <plus/>
                              <ci>v</ci>
                              <cn cellml:units="millivolt">0.5096</cn>
                           </apply>
                           <cn cellml:units="millivolt">20.27</cn>
                        </apply>
                     </apply>
                  </apply>
               </apply>
            </apply>
         </apply>
         <apply>
            <eq/>
            <ci>ths</ci>
            <apply>
               <divide/>
               <cn cellml:units="millisecond">1</cn>
               <apply>
                  <plus/>
                  <apply>
                     <times/>
                     <cn cellml:units="dimensionless">0.009794</cn>
                     <apply>
                        <exp/>
                        <apply>
                           <divide/>
                           <apply>
                              <minus/>
                              <apply>
                                 <plus/>
                                 <ci>v</ci>
                                 <cn cellml:units="millivolt">17.95</cn>
                              </apply>
                           </apply>
                           <cn cellml:units="millivolt">28.05</cn>
                        </apply>
                     </apply>
                  </apply>
                  <apply>
                     <times/>
                     <cn cellml:units="dimensionless">0.3343</cn>
                     <apply>
                        <exp/>
                        <apply>
                           <divide/>
                           <apply>
                              <plus/>
                              <ci>v</ci>
                              <cn cellml:units="millivolt">5.73</cn>
                           </apply>
                           <cn cellml:units="millivolt">56.66</cn>
                        </apply>
                     </apply>
                  </apply>
               </apply>
            </apply>
         </apply>
         <apply>
            <eq/>
            <ci>Ahs</ci>
            <apply>
               <minus/>
               <cn cellml:units="dimensionless">1</cn>
               <ci>Ahf</ci>
            </apply>
         </apply>
         <apply>
            <eq/>
            <apply>
               <diff/>
               <bvar>
                  <ci>time</ci>
               </bvar>
               <ci>hf</ci>
            </apply>
            <apply>
               <divide/>
               <apply>
                  <minus/>
                  <ci>hss</ci>
                  <ci>hf</ci>
               </apply>
               <ci>thf</ci>
            </apply>
         </apply>
         <apply>
            <eq/>
            <apply>
               <diff/>
               <bvar>
                  <ci>time</ci>
               </bvar>
               <ci>hs</ci>
            </apply>
            <apply>
               <divide/>
               <apply>
                  <minus/>
                  <ci>hss</ci>
                  <ci>hs</ci>
               </apply>
               <ci>ths</ci>
            </apply>
         </apply>
         <apply>
            <eq/>
            <ci>h</ci>
            <apply>
               <plus/>
               <apply>
                  <times/>
                  <ci>Ahf</ci>
                  <ci>hf</ci>
               </apply>
               <apply>
                  <times/>
                  <ci>Ahs</ci>
                  <ci>hs</ci>
               </apply>
            </apply>
         </apply>
         <apply>
            <eq/>
            <ci>jss</ci>
            <ci>hss</ci>
         </apply>
         <apply>
            <eq/>
            <ci>tj</ci>
            <apply>
               <plus/>
               <cn cellml:units="millisecond">2.038</cn>
               <apply>
                  <divide/>
                  <cn cellml:units="millisecond">1</cn>
                  <apply>
                     <plus/>
                     <apply>
                        <times/>
                        <cn cellml:units="dimensionless">0.02136</cn>
                        <apply>
                           <exp/>
                           <apply>
                              <divide/>
                              <apply>
                                 <minus/>
                                 <apply>
                                    <plus/>
                                    <ci>v</ci>
                                    <cn cellml:units="millivolt">100.6</cn>
                                 </apply>
                              </apply>
                              <cn cellml:units="millivolt">8.281</cn>
                           </apply>
                        </apply>
                     </apply>
                     <apply>
                        <times/>
                        <cn cellml:units="dimensionless">0.3052</cn>
                        <apply>
                           <exp/>
                           <apply>
                              <divide/>
                              <apply>
                                 <plus/>
                                 <ci>v</ci>
                                 <cn cellml:units="millivolt">0.9941</cn>
                              </apply>
                              <cn cellml:units="millivolt">38.45</cn>
                           </apply>
                        </apply>
                     </apply>
                  </apply>
               </apply>
            </apply>
         </apply>
         <apply>
            <eq/>
            <apply>
               <diff/>
               <bvar>
                  <ci>time</ci>
               </bvar>
               <ci>j</ci>
            </apply>
            <apply>
               <divide/>
               <apply>
                  <minus/>
                  <ci>jss</ci>
                  <ci>j</ci>
               </apply>
               <ci>tj</ci>
            </apply>
         </apply>
         <apply>
            <eq/>
            <ci>hssp</ci>
            <apply>
               <divide/>
               <cn cellml:units="dimensionless">1</cn>
               <apply>
                  <plus/>
                  <cn cellml:units="dimensionless">1</cn>
                  <apply>
                     <exp/>
                     <apply>
                        <divide/>
                        <apply>
                           <plus/>
                           <ci>v</ci>
                           <cn cellml:units="millivolt">89.1</cn>
                        </apply>
                        <cn cellml:units="millivolt">6.086</cn>
                     </apply>
                  </apply>
               </apply>
            </apply>
         </apply>
         <apply>
            <eq/>
            <ci>thsp</ci>
            <apply>
               <times/>
               <cn cellml:units="dimensionless">3</cn>
               <ci>ths</ci>
            </apply>
         </apply>
         <apply>
            <eq/>
            <apply>
               <diff/>
               <bvar>
                  <ci>time</ci>
               </bvar>
               <ci>hsp</ci>
            </apply>
            <apply>
               <divide/>
               <apply>
                  <minus/>
                  <ci>hssp</ci>
                  <ci>hsp</ci>
               </apply>
               <ci>thsp</ci>
            </apply>
         </apply>
         <apply>
            <eq/>
            <ci>hp</ci>
            <apply>
               <plus/>
               <apply>
                  <times/>
                  <ci>Ahf</ci>
                  <ci>hf</ci>
               </apply>
               <apply>
                  <times/>
                  <ci>Ahs</ci>
                  <ci>hsp</ci>
               </apply>
            </apply>
         </apply>
         <apply>
            <eq/>
            <ci>tjp</ci>
            <apply>
               <times/>
               <cn cellml:units="dimensionless">1.46</cn>
               <ci>tj</ci>
            </apply>
         </apply>
         <apply>
            <eq/>
            <apply>
               <diff/>
               <bvar>
                  <ci>time</ci>
               </bvar>
               <ci>jp</ci>
            </apply>
            <apply>
               <divide/>
               <apply>
                  <minus/>
                  <ci>jss</ci>
                  <ci>jp</ci>
               </apply>
               <ci>tjp</ci>
            </apply>
         </apply>
         <apply>
            <eq/>
            <ci>fINap</ci>
            <apply>
               <divide/>
               <cn cellml:units="dimensionless">1</cn>
               <apply>
                  <plus/>
                  <cn cellml:units="dimensionless">1</cn>
                  <apply>
                     <divide/>
                     <ci>KmCaMK</ci>
                     <ci>CaMKa</ci>
                  </apply>
               </apply>
            </apply>
         </apply>
         <apply>
            <eq/>
            <ci>INa</ci>
            <apply>
               <times/>
               <ci>GNa</ci>
               <apply>
                  <minus/>
                  <ci>v</ci>
                  <ci>ENa</ci>
               </apply>
               <apply>
                  <power/>
                  <ci>m</ci>
                  <cn cellml:units="dimensionless">3</cn>
               </apply>
               <apply>
                  <plus/>
                  <apply>
                     <times/>
                     <apply>
                        <minus/>
                        <cn cellml:units="dimensionless">1</cn>
                        <ci>fINap</ci>
                     </apply>
                     <ci>h</ci>
                     <ci>j</ci>
                  </apply>
                  <apply>
                     <times/>
                     <ci>fINap</ci>
                     <ci>hp</ci>
                     <ci>jp</ci>
                  </apply>
               </apply>
            </apply>
         </apply>
      </math>
   </component>
   <component name="INaL">
      <variable name="mLss" units="dimensionless"/>
      <variable name="tm" units="millisecond" public_interface="in"/>
      <variable name="tmL" units="millisecond"/>
      <variable name="mL" units="dimensionless" initial_value="0"/>
      <variable name="thL" units="millisecond" initial_value="200"/>
      <variable name="hLss" units="dimensionless"/>
      <variable name="v" units="millivolt" public_interface="in"/>
      <variable name="hL" units="dimensionless" initial_value="1"/>
      <variable name="hLssp" units="dimensionless"/>
      <variable name="thLp" units="millisecond"/>
      <variable name="hLp" units="dimensionless" initial_value="1"/>
      <variable name="GNaL_b" units="milliS_per_microF" initial_value="0.0075" cmeta:id="membrane_persistent_sodium_current_conductance">
         <rdf:RDF xmlns:rdf="http://www.w3.org/1999/02/22-rdf-syntax-ns#" xmlns:bqbiol="http://biomodels.net/biology-qualifiers/">
            <rdf:Description rdf:about="#membrane_persistent_sodium_current_conductance">
               <bqbiol:is rdf:resource="https://chaste.comlab.ox.ac.uk/cellml/ns/oxford-metadata#membrane_persistent_sodium_current_conductance"/>
            </rdf:Description>
         </rdf:RDF>
      </variable>
      <variable name="GNaL" units="milliS_per_microF"/>
      <variable name="fINaLp" units="dimensionless"/>
      <variable name="KmCaMK" units="millimolar" public_interface="in"/>
      <variable name="CaMKa" units="millimolar" public_interface="in"/>
      <variable name="ENa" units="millivolt" public_interface="in"/>
      <variable name="INaL" units="microA_per_microF" public_interface="out" cmeta:id="membrane_persistent_sodium_current">
         <rdf:RDF xmlns:rdf="http://www.w3.org/1999/02/22-rdf-syntax-ns#" xmlns:bqbiol="http://biomodels.net/biology-qualifiers/">
            <rdf:Description rdf:about="#membrane_persistent_sodium_current">
               <bqbiol:is rdf:resource="https://chaste.comlab.ox.ac.uk/cellml/ns/oxford-metadata#membrane_persistent_sodium_current"/>
            </rdf:Description>
         </rdf:RDF>
      </variable>
      <variable name="celltype" units="dimensionless" public_interface="in"/>
      <variable name="time" units="millisecond" public_interface="in"/>
      <math xmlns="http://www.w3.org/1998/Math/MathML">
         <apply>
            <eq/>
            <ci>mLss</ci>
            <apply>
               <divide/>
               <cn cellml:units="dimensionless">1</cn>
               <apply>
                  <plus/>
                  <cn cellml:units="dimensionless">1</cn>
                  <apply>
                     <exp/>
                     <apply>
                        <divide/>
                        <apply>
                           <minus/>
                           <apply>
                              <plus/>
                              <ci>v</ci>
                              <cn cellml:units="millivolt">42.85</cn>
                           </apply>
                        </apply>
                        <cn cellml:units="millivolt">5.264</cn>
                     </apply>
                  </apply>
               </apply>
            </apply>
         </apply>
         <apply>
            <eq/>
            <ci>tmL</ci>
            <ci>tm</ci>
         </apply>
         <apply>
            <eq/>
            <apply>
               <diff/>
               <bvar>
                  <ci>time</ci>
               </bvar>
               <ci>mL</ci>
            </apply>
            <apply>
               <divide/>
               <apply>
                  <minus/>
                  <ci>mLss</ci>
                  <ci>mL</ci>
               </apply>
               <ci>tmL</ci>
            </apply>
         </apply>
         <apply>
            <eq/>
            <ci>hLss</ci>
            <apply>
               <divide/>
               <cn cellml:units="dimensionless">1</cn>
               <apply>
                  <plus/>
                  <cn cellml:units="dimensionless">1</cn>
                  <apply>
                     <exp/>
                     <apply>
                        <divide/>
                        <apply>
                           <plus/>
                           <ci>v</ci>
                           <cn cellml:units="millivolt">87.61</cn>
                        </apply>
                        <cn cellml:units="millivolt">7.488</cn>
                     </apply>
                  </apply>
               </apply>
            </apply>
         </apply>
         <apply>
            <eq/>
            <apply>
               <diff/>
               <bvar>
                  <ci>time</ci>
               </bvar>
               <ci>hL</ci>
            </apply>
            <apply>
               <divide/>
               <apply>
                  <minus/>
                  <ci>hLss</ci>
                  <ci>hL</ci>
               </apply>
               <ci>thL</ci>
            </apply>
         </apply>
         <apply>
            <eq/>
            <ci>hLssp</ci>
            <apply>
               <divide/>
               <cn cellml:units="dimensionless">1</cn>
               <apply>
                  <plus/>
                  <cn cellml:units="dimensionless">1</cn>
                  <apply>
                     <exp/>
                     <apply>
                        <divide/>
                        <apply>
                           <plus/>
                           <ci>v</ci>
                           <cn cellml:units="millivolt">93.81</cn>
                        </apply>
                        <cn cellml:units="millivolt">7.488</cn>
                     </apply>
                  </apply>
               </apply>
            </apply>
         </apply>
         <apply>
            <eq/>
            <ci>thLp</ci>
            <apply>
               <times/>
               <cn cellml:units="dimensionless">3</cn>
               <ci>thL</ci>
            </apply>
         </apply>
         <apply>
            <eq/>
            <apply>
               <diff/>
               <bvar>
                  <ci>time</ci>
               </bvar>
               <ci>hLp</ci>
            </apply>
            <apply>
               <divide/>
               <apply>
                  <minus/>
                  <ci>hLssp</ci>
                  <ci>hLp</ci>
               </apply>
               <ci>thLp</ci>
            </apply>
         </apply>
         <apply>
            <eq/>
            <ci>GNaL</ci>
            <piecewise>
               <piece>
                  <apply>
                     <times/>
                     <ci>GNaL_b</ci>
                     <cn cellml:units="dimensionless">0.6</cn>
                  </apply>
                  <apply>
                     <eq/>
                     <ci>celltype</ci>
                     <cn cellml:units="dimensionless">1</cn>
                  </apply>
               </piece>
               <otherwise>
                  <ci>GNaL_b</ci>
               </otherwise>
            </piecewise>
         </apply>
         <apply>
            <eq/>
            <ci>fINaLp</ci>
            <apply>
               <divide/>
               <cn cellml:units="dimensionless">1</cn>
               <apply>
                  <plus/>
                  <cn cellml:units="dimensionless">1</cn>
                  <apply>
                     <divide/>
                     <ci>KmCaMK</ci>
                     <ci>CaMKa</ci>
                  </apply>
               </apply>
            </apply>
         </apply>
         <apply>
            <eq/>
            <ci>INaL</ci>
            <apply>
               <times/>
               <ci>GNaL</ci>
               <apply>
                  <minus/>
                  <ci>v</ci>
                  <ci>ENa</ci>
               </apply>
               <ci>mL</ci>
               <apply>
                  <plus/>
                  <apply>
                     <times/>
                     <apply>
                        <minus/>
                        <cn cellml:units="dimensionless">1</cn>
                        <ci>fINaLp</ci>
                     </apply>
                     <ci>hL</ci>
                  </apply>
                  <apply>
                     <times/>
                     <ci>fINaLp</ci>
                     <ci>hLp</ci>
                  </apply>
               </apply>
            </apply>
         </apply>
      </math>
   </component>
   <component name="Ito">
      <variable name="Gto_b" units="milliS_per_microF" initial_value="0.02" cmeta:id="membrane_transient_outward_current_conductance">
         <rdf:RDF xmlns:rdf="http://www.w3.org/1999/02/22-rdf-syntax-ns#" xmlns:bqbiol="http://biomodels.net/biology-qualifiers/">
            <rdf:Description rdf:about="#membrane_transient_outward_current_conductance">
               <bqbiol:is rdf:resource="https://chaste.comlab.ox.ac.uk/cellml/ns/oxford-metadata#membrane_transient_outward_current_conductance"/>
            </rdf:Description>
         </rdf:RDF>
      </variable>  
      <variable name="ass" units="dimensionless"/>
      <variable name="ta" units="millisecond"/>
      <variable name="a" units="dimensionless" initial_value="0"/>
      <variable name="time" units="millisecond" public_interface="in"/>
      <variable name="v" units="millivolt" public_interface="in"/>
      <variable name="EK" units="millivolt" public_interface="in"/>
      <variable name="iss" units="dimensionless"/>
      <variable name="delta_epi" units="dimensionless"/>
      <variable name="tiF_b" units="millisecond"/>
      <variable name="tiS_b" units="millisecond"/>
      <variable name="tiF" units="millisecond"/>
      <variable name="tiS" units="millisecond"/>
      <variable name="AiF" units="dimensionless"/>
      <variable name="AiS" units="dimensionless"/>
      <variable name="iF" units="dimensionless" initial_value="1"/>
      <variable name="iS" units="dimensionless" initial_value="1"/>
      <variable name="i" units="dimensionless"/>
      <variable name="assp" units="dimensionless"/>
      <variable name="ap" units="dimensionless" initial_value="0"/>
      <variable name="dti_develop" units="dimensionless"/>
      <variable name="dti_recover" units="dimensionless"/>
      <variable name="tiFp" units="millisecond"/>
      <variable name="tiSp" units="millisecond"/>
      <variable name="iFp" units="dimensionless" initial_value="1"/>
      <variable name="iSp" units="dimensionless" initial_value="1"/>
      <variable name="ip" units="dimensionless"/>
      <variable name="Gto" units="milliS_per_microF"/>
      <variable name="fItop" units="dimensionless"/>
      <variable name="Ito" units="microA_per_microF" public_interface="out" cmeta:id="membrane_transient_outward_current">
         <rdf:RDF xmlns:rdf="http://www.w3.org/1999/02/22-rdf-syntax-ns#" xmlns:bqbiol="http://biomodels.net/biology-qualifiers/">
            <rdf:Description rdf:about="#membrane_transient_outward_current">
               <bqbiol:is rdf:resource="https://chaste.comlab.ox.ac.uk/cellml/ns/oxford-metadata#membrane_transient_outward_current"/>
            </rdf:Description>
         </rdf:RDF>
      </variable>  
      <variable name="celltype" units="dimensionless" public_interface="in"/>
      <variable name="KmCaMK" units="millimolar" public_interface="in"/>
      <variable name="CaMKa" units="millimolar" public_interface="in"/>
      <math xmlns="http://www.w3.org/1998/Math/MathML">
         <apply>
            <eq/>
            <ci>ass</ci>
            <apply>
               <divide/>
               <cn cellml:units="dimensionless">1</cn>
               <apply>
                  <plus/>
                  <cn cellml:units="dimensionless">1</cn>
                  <apply>
                     <exp/>
                     <apply>
                        <divide/>
                        <apply>
                           <minus/>
                           <apply>
                              <minus/>
                              <ci>v</ci>
                              <cn cellml:units="millivolt">14.34</cn>
                           </apply>
                        </apply>
                        <cn cellml:units="millivolt">14.82</cn>
                     </apply>
                  </apply>
               </apply>
            </apply>
         </apply>
         <apply>
            <eq/>
            <ci>ta</ci>
            <apply>
               <divide/>
               <cn cellml:units="millisecond">1.0515</cn>
               <apply>
                  <plus/>
                  <apply>
                     <divide/>
                     <cn cellml:units="dimensionless">1</cn>
                     <apply>
                        <times/>
                        <cn cellml:units="dimensionless">1.2089</cn>
                        <apply>
                           <plus/>
                           <cn cellml:units="dimensionless">1</cn>
                           <apply>
                              <exp/>
                              <apply>
                                 <divide/>
                                 <apply>
                                    <minus/>
                                    <apply>
                                       <minus/>
                                       <ci>v</ci>
                                       <cn cellml:units="millivolt">18.4099</cn>
                                    </apply>
                                 </apply>
                                 <cn cellml:units="millivolt">29.3814</cn>
                              </apply>
                           </apply>
                        </apply>
                     </apply>
                  </apply>
                  <apply>
                     <divide/>
                     <cn cellml:units="dimensionless">3.5</cn>
                     <apply>
                        <plus/>
                        <cn cellml:units="dimensionless">1</cn>
                        <apply>
                           <exp/>
                           <apply>
                              <divide/>
                              <apply>
                                 <plus/>
                                 <ci>v</ci>
                                 <cn cellml:units="millivolt">100</cn>
                              </apply>
                              <cn cellml:units="millivolt">29.3814</cn>
                           </apply>
                        </apply>
                     </apply>
                  </apply>
               </apply>
            </apply>
         </apply>
         <apply>
            <eq/>
            <apply>
               <diff/>
               <bvar>
                  <ci>time</ci>
               </bvar>
               <ci>a</ci>
            </apply>
            <apply>
               <divide/>
               <apply>
                  <minus/>
                  <ci>ass</ci>
                  <ci>a</ci>
               </apply>
               <ci>ta</ci>
            </apply>
         </apply>
         <apply>
            <eq/>
            <ci>iss</ci>
            <apply>
               <divide/>
               <cn cellml:units="dimensionless">1</cn>
               <apply>
                  <plus/>
                  <cn cellml:units="dimensionless">1</cn>
                  <apply>
                     <exp/>
                     <apply>
                        <divide/>
                        <apply>
                           <plus/>
                           <ci>v</ci>
                           <cn cellml:units="millivolt">43.94</cn>
                        </apply>
                        <cn cellml:units="millivolt">5.711</cn>
                     </apply>
                  </apply>
               </apply>
            </apply>
         </apply>
         <apply>
            <eq/>
            <ci>delta_epi</ci>
            <piecewise>
               <piece>
                  <apply>
                     <minus/>
                     <cn cellml:units="dimensionless">1</cn>
                     <apply>
                        <divide/>
                        <cn cellml:units="dimensionless">0.95</cn>
                        <apply>
                           <plus/>
                           <cn cellml:units="dimensionless">1</cn>
                           <apply>
                              <exp/>
                              <apply>
                                 <divide/>
                                 <apply>
                                    <plus/>
                                    <ci>v</ci>
                                    <cn cellml:units="millivolt">70</cn>
                                 </apply>
                                 <cn cellml:units="millivolt">5</cn>
                              </apply>
                           </apply>
                        </apply>
                     </apply>
                  </apply>
                  <apply>
                     <eq/>
                     <ci>celltype</ci>
                     <cn cellml:units="dimensionless">1</cn>
                  </apply>
               </piece>
               <otherwise>
                  <cn cellml:units="dimensionless">1</cn>
               </otherwise>
            </piecewise>
         </apply>
         <apply>
            <eq/>
            <ci>tiF_b</ci>
            <apply>
               <plus/>
               <cn cellml:units="millisecond">4.562</cn>
               <apply>
                  <divide/>
                  <cn cellml:units="millisecond">1</cn>
                  <apply>
                     <plus/>
                     <apply>
                        <times/>
                        <cn cellml:units="dimensionless">0.3933</cn>
                        <apply>
                           <exp/>
                           <apply>
                              <divide/>
                              <apply>
                                 <minus/>
                                 <apply>
                                    <plus/>
                                    <ci>v</ci>
                                    <cn cellml:units="millivolt">100</cn>
                                 </apply>
                              </apply>
                              <cn cellml:units="millivolt">100</cn>
                           </apply>
                        </apply>
                     </apply>
                     <apply>
                        <times/>
                        <cn cellml:units="dimensionless">0.08004</cn>
                        <apply>
                           <exp/>
                           <apply>
                              <divide/>
                              <apply>
                                 <plus/>
                                 <ci>v</ci>
                                 <cn cellml:units="millivolt">50</cn>
                              </apply>
                              <cn cellml:units="millivolt">16.59</cn>
                           </apply>
                        </apply>
                     </apply>
                  </apply>
               </apply>
            </apply>
         </apply>
         <apply>
            <eq/>
            <ci>tiS_b</ci>
            <apply>
               <plus/>
               <cn cellml:units="millisecond">23.62</cn>
               <apply>
                  <divide/>
                  <cn cellml:units="millisecond">1</cn>
                  <apply>
                     <plus/>
                     <apply>
                        <times/>
                        <cn cellml:units="dimensionless">0.001416</cn>
                        <apply>
                           <exp/>
                           <apply>
                              <divide/>
                              <apply>
                                 <minus/>
                                 <apply>
                                    <plus/>
                                    <ci>v</ci>
                                    <cn cellml:units="millivolt">96.52</cn>
                                 </apply>
                              </apply>
                              <cn cellml:units="millivolt">59.05</cn>
                           </apply>
                        </apply>
                     </apply>
                     <apply>
                        <times/>
                        <cn type="e-notation" cellml:units="dimensionless">1.78   <sep/>
                        -8</cn>
                        <apply>
                           <exp/>
                           <apply>
                              <divide/>
                              <apply>
                                 <plus/>
                                 <ci>v</ci>
                                 <cn cellml:units="millivolt">114.1</cn>
                              </apply>
                              <cn cellml:units="millivolt">8.079</cn>
                           </apply>
                        </apply>
                     </apply>
                  </apply>
               </apply>
            </apply>
         </apply>
         <apply>
            <eq/>
            <ci>tiF</ci>
            <apply>
               <times/>
               <ci>tiF_b</ci>
               <ci>delta_epi</ci>
            </apply>
         </apply>
         <apply>
            <eq/>
            <ci>tiS</ci>
            <apply>
               <times/>
               <ci>tiS_b</ci>
               <ci>delta_epi</ci>
            </apply>
         </apply>
         <apply>
            <eq/>
            <ci>AiF</ci>
            <apply>
               <divide/>
               <cn cellml:units="dimensionless">1</cn>
               <apply>
                  <plus/>
                  <cn cellml:units="dimensionless">1</cn>
                  <apply>
                     <exp/>
                     <apply>
                        <divide/>
                        <apply>
                           <minus/>
                           <ci>v</ci>
                           <cn cellml:units="millivolt">213.6</cn>
                        </apply>
                        <cn cellml:units="millivolt">151.2</cn>
                     </apply>
                  </apply>
               </apply>
            </apply>
         </apply>
         <apply>
            <eq/>
            <ci>AiS</ci>
            <apply>
               <minus/>
               <cn cellml:units="dimensionless">1</cn>
               <ci>AiF</ci>
            </apply>
         </apply>
         <apply>
            <eq/>
            <apply>
               <diff/>
               <bvar>
                  <ci>time</ci>
               </bvar>
               <ci>iF</ci>
            </apply>
            <apply>
               <divide/>
               <apply>
                  <minus/>
                  <ci>iss</ci>
                  <ci>iF</ci>
               </apply>
               <ci>tiF</ci>
            </apply>
         </apply>
         <apply>
            <eq/>
            <apply>
               <diff/>
               <bvar>
                  <ci>time</ci>
               </bvar>
               <ci>iS</ci>
            </apply>
            <apply>
               <divide/>
               <apply>
                  <minus/>
                  <ci>iss</ci>
                  <ci>iS</ci>
               </apply>
               <ci>tiS</ci>
            </apply>
         </apply>
         <apply>
            <eq/>
            <ci>i</ci>
            <apply>
               <plus/>
               <apply>
                  <times/>
                  <ci>AiF</ci>
                  <ci>iF</ci>
               </apply>
               <apply>
                  <times/>
                  <ci>AiS</ci>
                  <ci>iS</ci>
               </apply>
            </apply>
         </apply>
         <apply>
            <eq/>
            <ci>assp</ci>
            <apply>
               <divide/>
               <cn cellml:units="dimensionless">1</cn>
               <apply>
                  <plus/>
                  <cn cellml:units="dimensionless">1</cn>
                  <apply>
                     <exp/>
                     <apply>
                        <divide/>
                        <apply>
                           <minus/>
                           <apply>
                              <minus/>
                              <ci>v</ci>
                              <cn cellml:units="millivolt">24.34</cn>
                           </apply>
                        </apply>
                        <cn cellml:units="millivolt">14.82</cn>
                     </apply>
                  </apply>
               </apply>
            </apply>
         </apply>
         <apply>
            <eq/>
            <apply>
               <diff/>
               <bvar>
                  <ci>time</ci>
               </bvar>
               <ci>ap</ci>
            </apply>
            <apply>
               <divide/>
               <apply>
                  <minus/>
                  <ci>assp</ci>
                  <ci>ap</ci>
               </apply>
               <ci>ta</ci>
            </apply>
         </apply>
         <apply>
            <eq/>
            <ci>dti_develop</ci>
            <apply>
               <plus/>
               <cn cellml:units="dimensionless">1.354</cn>
               <apply>
                  <divide/>
                  <cn type="e-notation" cellml:units="dimensionless">1   <sep/>
                  -4</cn>
                  <apply>
                     <plus/>
                     <apply>
                        <exp/>
                        <apply>
                           <divide/>
                           <apply>
                              <minus/>
                              <ci>v</ci>
                              <cn cellml:units="millivolt">167.4</cn>
                           </apply>
                           <cn cellml:units="millivolt">15.89</cn>
                        </apply>
                     </apply>
                     <apply>
                        <exp/>
                        <apply>
                           <divide/>
                           <apply>
                              <minus/>
                              <apply>
                                 <minus/>
                                 <ci>v</ci>
                                 <cn cellml:units="millivolt">12.23</cn>
                              </apply>
                           </apply>
                           <cn cellml:units="millivolt">0.2154</cn>
                        </apply>
                     </apply>
                  </apply>
               </apply>
            </apply>
         </apply>
         <apply>
            <eq/>
            <ci>dti_recover</ci>
            <apply>
               <minus/>
               <cn cellml:units="dimensionless">1</cn>
               <apply>
                  <divide/>
                  <cn cellml:units="dimensionless">0.5</cn>
                  <apply>
                     <plus/>
                     <cn cellml:units="dimensionless">1</cn>
                     <apply>
                        <exp/>
                        <apply>
                           <divide/>
                           <apply>
                              <plus/>
                              <ci>v</ci>
                              <cn cellml:units="millivolt">70</cn>
                           </apply>
                           <cn cellml:units="millivolt">20</cn>
                        </apply>
                     </apply>
                  </apply>
               </apply>
            </apply>
         </apply>
         <apply>
            <eq/>
            <ci>tiFp</ci>
            <apply>
               <times/>
               <ci>dti_develop</ci>
               <ci>dti_recover</ci>
               <ci>tiF</ci>
            </apply>
         </apply>
         <apply>
            <eq/>
            <ci>tiSp</ci>
            <apply>
               <times/>
               <ci>dti_develop</ci>
               <ci>dti_recover</ci>
               <ci>tiS</ci>
            </apply>
         </apply>
         <apply>
            <eq/>
            <apply>
               <diff/>
               <bvar>
                  <ci>time</ci>
               </bvar>
               <ci>iFp</ci>
            </apply>
            <apply>
               <divide/>
               <apply>
                  <minus/>
                  <ci>iss</ci>
                  <ci>iFp</ci>
               </apply>
               <ci>tiFp</ci>
            </apply>
         </apply>
         <apply>
            <eq/>
            <apply>
               <diff/>
               <bvar>
                  <ci>time</ci>
               </bvar>
               <ci>iSp</ci>
            </apply>
            <apply>
               <divide/>
               <apply>
                  <minus/>
                  <ci>iss</ci>
                  <ci>iSp</ci>
               </apply>
               <ci>tiSp</ci>
            </apply>
         </apply>
         <apply>
            <eq/>
            <ci>ip</ci>
            <apply>
               <plus/>
               <apply>
                  <times/>
                  <ci>AiF</ci>
                  <ci>iFp</ci>
               </apply>
               <apply>
                  <times/>
                  <ci>AiS</ci>
                  <ci>iSp</ci>
               </apply>
            </apply>
         </apply>
         <apply>
            <eq/>
            <ci>Gto</ci>
            <piecewise>
               <piece>
                  <apply>
                     <times/>
                     <ci>Gto_b</ci>
                     <cn cellml:units="dimensionless">4</cn>
                  </apply>
                  <apply>
                     <eq/>
                     <ci>celltype</ci>
                     <cn cellml:units="dimensionless">1</cn>
                  </apply>
               </piece>
               <piece>
                  <apply>
                     <times/>
                     <ci>Gto_b</ci>
                     <cn cellml:units="dimensionless">4</cn>
                  </apply>
                  <apply>
                     <eq/>
                     <ci>celltype</ci>
                     <cn cellml:units="dimensionless">2</cn>
                  </apply>
               </piece>
               <otherwise>
                  <ci>Gto_b</ci>
               </otherwise>
            </piecewise>
         </apply>
         <apply>
            <eq/>
            <ci>fItop</ci>
            <apply>
               <divide/>
               <cn cellml:units="dimensionless">1</cn>
               <apply>
                  <plus/>
                  <cn cellml:units="dimensionless">1</cn>
                  <apply>
                     <divide/>
                     <ci>KmCaMK</ci>
                     <ci>CaMKa</ci>
                  </apply>
               </apply>
            </apply>
         </apply>
         <apply>
            <eq/>
            <ci>Ito</ci>
            <apply>
               <times/>
               <ci>Gto</ci>
               <apply>
                  <minus/>
                  <ci>v</ci>
                  <ci>EK</ci>
               </apply>
               <apply>
                  <plus/>
                  <apply>
                     <times/>
                     <apply>
                        <minus/>
                        <cn cellml:units="dimensionless">1</cn>
                        <ci>fItop</ci>
                     </apply>
                     <ci>a</ci>
                     <ci>i</ci>
                  </apply>
                  <apply>
                     <times/>
                     <ci>fItop</ci>
                     <ci>ap</ci>
                     <ci>ip</ci>
                  </apply>
               </apply>
            </apply>
         </apply>
      </math>
   </component>
   <component name="ICaL">
      <variable name="Kmn" units="millimolar" initial_value="0.002"/>
      <variable name="k2n" units="per_millisecond" initial_value="1000"/>
      <variable name="PCa_b" units="dimensionless" initial_value="0.0001" cmeta:id="membrane_L_type_calcium_current_conductance">
         <rdf:RDF xmlns:rdf="http://www.w3.org/1999/02/22-rdf-syntax-ns#" xmlns:bqbiol="http://biomodels.net/biology-qualifiers/">
            <rdf:Description rdf:about="#membrane_L_type_calcium_current_conductance">
               <bqbiol:is rdf:resource="https://chaste.comlab.ox.ac.uk/cellml/ns/oxford-metadata#membrane_L_type_calcium_current_conductance"/>
               <modifiable-parameter xmlns="https://chaste.comlab.ox.ac.uk/cellml/ns/pycml#">yes</modifiable-parameter>
            </rdf:Description>
         </rdf:RDF>
      </variable>
      <variable name="dss" units="dimensionless"/>
      <variable name="d" units="dimensionless" initial_value="0"/>
      <variable name="fss" units="dimensionless"/>
      <variable name="Aff" units="dimensionless"/>
      <variable name="Afs" units="dimensionless"/>
      <variable name="ff" units="dimensionless" initial_value="1"/>
      <variable name="fs" units="dimensionless" initial_value="1"/>
      <variable name="f" units="dimensionless"/>
      <variable name="fcass" units="dimensionless"/>
      <variable name="Afcaf" units="dimensionless"/>
      <variable name="Afcas" units="dimensionless"/>
      <variable name="fcaf" units="dimensionless" initial_value="1"/>
      <variable name="fcas" units="dimensionless" initial_value="1"/>
      <variable name="fca" units="dimensionless"/>
      <variable name="jca" units="dimensionless" initial_value="1"/>
      <variable name="ffp" units="dimensionless" initial_value="1"/>
      <variable name="fp" units="dimensionless"/>
      <variable name="fcafp" units="dimensionless" initial_value="1"/>
      <variable name="fcap" units="dimensionless"/>
      <variable name="km2n" units="per_millisecond"/>
      <variable name="anca" units="dimensionless"/>
      <variable name="nca" units="dimensionless" initial_value="0"/>
      <variable name="PhiCaL" units="dimensionless"/>
      <variable name="PhiCaNa" units="dimensionless"/>
      <variable name="PhiCaK" units="dimensionless"/>
      <variable name="PCa" units="dimensionless"/>
      <variable name="celltype" units="dimensionless" public_interface="in"/>
      <variable name="PCap" units="dimensionless"/>
      <variable name="PCaNa" units="dimensionless"/>
      <variable name="PCaK" units="dimensionless"/>
      <variable name="PCaNap" units="dimensionless"/>
      <variable name="PCaKp" units="dimensionless"/>
      <variable name="fICaLp" units="dimensionless"/>
      <variable name="td" units="millisecond"/>
      <variable name="tff" units="millisecond"/>
      <variable name="tfs" units="millisecond"/>
      <variable name="tfcaf" units="millisecond"/>
      <variable name="tfcas" units="millisecond"/>
      <variable name="tjca" units="millisecond"/>
      <variable name="tffp" units="millisecond"/>
      <variable name="tfcafp" units="millisecond"/>
      <variable name="ICaL" units="microA_per_microF" public_interface="out" cmeta:id="membrane_L_type_calcium_current">
         <rdf:RDF xmlns:rdf="http://www.w3.org/1999/02/22-rdf-syntax-ns#" xmlns:bqbiol="http://biomodels.net/biology-qualifiers/">
            <rdf:Description rdf:about="#membrane_L_type_calcium_current">
               <bqbiol:is rdf:resource="https://chaste.comlab.ox.ac.uk/cellml/ns/oxford-metadata#membrane_L_type_calcium_current"/>
            </rdf:Description>
         </rdf:RDF>
      </variable>
      <variable name="ICaNa" units="microA_per_microF" public_interface="out" cmeta:id="membrane_L_type_calcium_channel_sodium_current">
         <rdf:RDF xmlns:rdf="http://www.w3.org/1999/02/22-rdf-syntax-ns#" xmlns:bqbiol="http://biomodels.net/biology-qualifiers/">
            <rdf:Description rdf:about="#membrane_L_type_calcium_channel_sodium_current">
               <bqbiol:is rdf:resource="https://chaste.comlab.ox.ac.uk/cellml/ns/oxford-metadata#membrane_L_type_calcium_channel_sodium_current"/>
            </rdf:Description>
         </rdf:RDF>
      </variable>
      <variable name="ICaK" units="microA_per_microF" public_interface="out" cmeta:id="membrane_L_type_calcium_channel_potassium_current">
         <rdf:RDF xmlns:rdf="http://www.w3.org/1999/02/22-rdf-syntax-ns#" xmlns:bqbiol="http://biomodels.net/biology-qualifiers/">
            <rdf:Description rdf:about="#membrane_L_type_calcium_channel_potassium_current">
               <bqbiol:is rdf:resource="https://chaste.comlab.ox.ac.uk/cellml/ns/oxford-metadata#membrane_L_type_calcium_channel_potassium_current"/>
            </rdf:Description>
         </rdf:RDF>
      </variable>
      <variable name="v" units="millivolt" public_interface="in"/>
      <variable name="time" units="millisecond" public_interface="in"/>
      <variable name="cass" units="millimolar" public_interface="in"/>
      <variable name="cao" units="millimolar" public_interface="in"/>
      <variable name="vffrt" units="coulomb_per_mole" public_interface="in"/>
      <variable name="vfrt" units="dimensionless" public_interface="in"/>
      <variable name="nao" units="millimolar" public_interface="in"/>
      <variable name="nass" units="millimolar" public_interface="in"/>
      <variable name="ko" units="millimolar" public_interface="in"/>
      <variable name="kss" units="millimolar" public_interface="in"/>
      <variable name="KmCaMK" units="millimolar" public_interface="in"/>
      <variable name="CaMKa" units="millimolar" public_interface="in"/>
      <variable name="R" units="joule_per_kilomole_kelvin" public_interface="in"/>
      <variable name="T" units="kelvin" public_interface="in"/>
      <variable name="F" units="coulomb_per_mole" public_interface="in"/>
      <math xmlns="http://www.w3.org/1998/Math/MathML">
         <apply>
            <eq/>
            <ci>dss</ci>
            <apply>
               <divide/>
               <cn cellml:units="dimensionless">1</cn>
               <apply>
                  <plus/>
                  <cn cellml:units="dimensionless">1</cn>
                  <apply>
                     <exp/>
                     <apply>
                        <divide/>
                        <apply>
                           <minus/>
                           <apply>
                              <plus/>
                              <ci>v</ci>
                              <cn cellml:units="millivolt">3.94</cn>
                           </apply>
                        </apply>
                        <cn cellml:units="millivolt">4.23</cn>
                     </apply>
                  </apply>
               </apply>
            </apply>
         </apply>
         <apply>
            <eq/>
            <ci>td</ci>
            <apply>
               <plus/>
               <cn cellml:units="millisecond">0.6</cn>
               <apply>
                  <divide/>
                  <cn cellml:units="millisecond">1</cn>
                  <apply>
                     <plus/>
                     <apply>
                        <exp/>
                        <apply>
                           <times/>
                           <apply>
                              <minus/>
                              <cn cellml:units="per_millivolt">0.05</cn>
                           </apply>
                           <apply>
                              <plus/>
                              <ci>v</ci>
                              <cn cellml:units="millivolt">6</cn>
                           </apply>
                        </apply>
                     </apply>
                     <apply>
                        <exp/>
                        <apply>
                           <times/>
                           <cn cellml:units="per_millivolt">0.09</cn>
                           <apply>
                              <plus/>
                              <ci>v</ci>
                              <cn cellml:units="millivolt">14</cn>
                           </apply>
                        </apply>
                     </apply>
                  </apply>
               </apply>
            </apply>
         </apply>
         <apply>
            <eq/>
            <apply>
               <diff/>
               <bvar>
                  <ci>time</ci>
               </bvar>
               <ci>d</ci>
            </apply>
            <apply>
               <divide/>
               <apply>
                  <minus/>
                  <ci>dss</ci>
                  <ci>d</ci>
               </apply>
               <ci>td</ci>
            </apply>
         </apply>
         <apply>
            <eq/>
            <ci>fss</ci>
            <apply>
               <divide/>
               <cn cellml:units="dimensionless">1</cn>
               <apply>
                  <plus/>
                  <cn cellml:units="dimensionless">1</cn>
                  <apply>
                     <exp/>
                     <apply>
                        <divide/>
                        <apply>
                           <plus/>
                           <ci>v</ci>
                           <cn cellml:units="millivolt">19.58</cn>
                        </apply>
                        <cn cellml:units="millivolt">3.696</cn>
                     </apply>
                  </apply>
               </apply>
            </apply>
         </apply>
         <apply>
            <eq/>
            <ci>tff</ci>
            <apply>
               <plus/>
               <cn cellml:units="millisecond">7</cn>
               <apply>
                  <divide/>
                  <cn cellml:units="millisecond">1</cn>
                  <apply>
                     <plus/>
                     <apply>
                        <times/>
                        <cn cellml:units="dimensionless">0.0045</cn>
                        <apply>
                           <exp/>
                           <apply>
                              <divide/>
                              <apply>
                                 <minus/>
                                 <apply>
                                    <plus/>
                                    <ci>v</ci>
                                    <cn cellml:units="millivolt">20</cn>
                                 </apply>
                              </apply>
                              <cn cellml:units="millivolt">10</cn>
                           </apply>
                        </apply>
                     </apply>
                     <apply>
                        <times/>
                        <cn cellml:units="dimensionless">0.0045</cn>
                        <apply>
                           <exp/>
                           <apply>
                              <divide/>
                              <apply>
                                 <plus/>
                                 <ci>v</ci>
                                 <cn cellml:units="millivolt">20</cn>
                              </apply>
                              <cn cellml:units="millivolt">10</cn>
                           </apply>
                        </apply>
                     </apply>
                  </apply>
               </apply>
            </apply>
         </apply>
         <apply>
            <eq/>
            <ci>tfs</ci>
            <apply>
               <plus/>
               <cn cellml:units="millisecond">1000</cn>
               <apply>
                  <divide/>
                  <cn cellml:units="millisecond">1</cn>
                  <apply>
                     <plus/>
                     <apply>
                        <times/>
                        <cn cellml:units="dimensionless">0.000035</cn>
                        <apply>
                           <exp/>
                           <apply>
                              <divide/>
                              <apply>
                                 <minus/>
                                 <apply>
                                    <plus/>
                                    <ci>v</ci>
                                    <cn cellml:units="millivolt">5</cn>
                                 </apply>
                              </apply>
                              <cn cellml:units="millivolt">4</cn>
                           </apply>
                        </apply>
                     </apply>
                     <apply>
                        <times/>
                        <cn cellml:units="dimensionless">0.000035</cn>
                        <apply>
                           <exp/>
                           <apply>
                              <divide/>
                              <apply>
                                 <plus/>
                                 <ci>v</ci>
                                 <cn cellml:units="millivolt">5</cn>
                              </apply>
                              <cn cellml:units="millivolt">6</cn>
                           </apply>
                        </apply>
                     </apply>
                  </apply>
               </apply>
            </apply>
         </apply>
         <apply>
            <eq/>
            <ci>Aff</ci>
            <cn cellml:units="dimensionless">0.6</cn>
         </apply>
         <apply>
            <eq/>
            <ci>Afs</ci>
            <apply>
               <minus/>
               <cn cellml:units="dimensionless">1</cn>
               <ci>Aff</ci>
            </apply>
         </apply>
         <apply>
            <eq/>
            <apply>
               <diff/>
               <bvar>
                  <ci>time</ci>
               </bvar>
               <ci>ff</ci>
            </apply>
            <apply>
               <divide/>
               <apply>
                  <minus/>
                  <ci>fss</ci>
                  <ci>ff</ci>
               </apply>
               <ci>tff</ci>
            </apply>
         </apply>
         <apply>
            <eq/>
            <apply>
               <diff/>
               <bvar>
                  <ci>time</ci>
               </bvar>
               <ci>fs</ci>
            </apply>
            <apply>
               <divide/>
               <apply>
                  <minus/>
                  <ci>fss</ci>
                  <ci>fs</ci>
               </apply>
               <ci>tfs</ci>
            </apply>
         </apply>
         <apply>
            <eq/>
            <ci>f</ci>
            <apply>
               <plus/>
               <apply>
                  <times/>
                  <ci>Aff</ci>
                  <ci>ff</ci>
               </apply>
               <apply>
                  <times/>
                  <ci>Afs</ci>
                  <ci>fs</ci>
               </apply>
            </apply>
         </apply>
         <apply>
            <eq/>
            <ci>fcass</ci>
            <ci>fss</ci>
         </apply>
         <apply>
            <eq/>
            <ci>tfcaf</ci>
            <apply>
               <plus/>
               <cn cellml:units="millisecond">7</cn>
               <apply>
                  <divide/>
                  <cn cellml:units="millisecond">1</cn>
                  <apply>
                     <plus/>
                     <apply>
                        <times/>
                        <cn cellml:units="dimensionless">0.04</cn>
                        <apply>
                           <exp/>
                           <apply>
                              <divide/>
                              <apply>
                                 <minus/>
                                 <apply>
                                    <minus/>
                                    <ci>v</ci>
                                    <cn cellml:units="millivolt">4</cn>
                                 </apply>
                              </apply>
                              <cn cellml:units="millivolt">7</cn>
                           </apply>
                        </apply>
                     </apply>
                     <apply>
                        <times/>
                        <cn cellml:units="dimensionless">0.04</cn>
                        <apply>
                           <exp/>
                           <apply>
                              <divide/>
                              <apply>
                                 <minus/>
                                 <ci>v</ci>
                                 <cn cellml:units="millivolt">4</cn>
                              </apply>
                              <cn cellml:units="millivolt">7</cn>
                           </apply>
                        </apply>
                     </apply>
                  </apply>
               </apply>
            </apply>
         </apply>
         <apply>
            <eq/>
            <ci>tfcas</ci>
            <apply>
               <plus/>
               <cn cellml:units="millisecond">100</cn>
               <apply>
                  <divide/>
                  <cn cellml:units="millisecond">1</cn>
                  <apply>
                     <plus/>
                     <apply>
                        <times/>
                        <cn cellml:units="dimensionless">0.00012</cn>
                        <apply>
                           <exp/>
                           <apply>
                              <divide/>
                              <apply>
                                 <minus/>
                                 <ci>v</ci>
                              </apply>
                              <cn cellml:units="millivolt">3</cn>
                           </apply>
                        </apply>
                     </apply>
                     <apply>
                        <times/>
                        <cn cellml:units="dimensionless">0.00012</cn>
                        <apply>
                           <exp/>
                           <apply>
                              <divide/>
                              <ci>v</ci>
                              <cn cellml:units="millivolt">7</cn>
                           </apply>
                        </apply>
                     </apply>
                  </apply>
               </apply>
            </apply>
         </apply>
         <apply>
            <eq/>
            <ci>Afcaf</ci>
            <apply>
               <plus/>
               <cn cellml:units="dimensionless">0.3</cn>
               <apply>
                  <divide/>
                  <cn cellml:units="dimensionless">0.6</cn>
                  <apply>
                     <plus/>
                     <cn cellml:units="dimensionless">1</cn>
                     <apply>
                        <exp/>
                        <apply>
                           <divide/>
                           <apply>
                              <minus/>
                              <ci>v</ci>
                              <cn cellml:units="millivolt">10</cn>
                           </apply>
                           <cn cellml:units="millivolt">10</cn>
                        </apply>
                     </apply>
                  </apply>
               </apply>
            </apply>
         </apply>
         <apply>
            <eq/>
            <ci>Afcas</ci>
            <apply>
               <minus/>
               <cn cellml:units="dimensionless">1</cn>
               <ci>Afcaf</ci>
            </apply>
         </apply>
         <apply>
            <eq/>
            <apply>
               <diff/>
               <bvar>
                  <ci>time</ci>
               </bvar>
               <ci>fcaf</ci>
            </apply>
            <apply>
               <divide/>
               <apply>
                  <minus/>
                  <ci>fcass</ci>
                  <ci>fcaf</ci>
               </apply>
               <ci>tfcaf</ci>
            </apply>
         </apply>
         <apply>
            <eq/>
            <apply>
               <diff/>
               <bvar>
                  <ci>time</ci>
               </bvar>
               <ci>fcas</ci>
            </apply>
            <apply>
               <divide/>
               <apply>
                  <minus/>
                  <ci>fcass</ci>
                  <ci>fcas</ci>
               </apply>
               <ci>tfcas</ci>
            </apply>
         </apply>
         <apply>
            <eq/>
            <ci>fca</ci>
            <apply>
               <plus/>
               <apply>
                  <times/>
                  <ci>Afcaf</ci>
                  <ci>fcaf</ci>
               </apply>
               <apply>
                  <times/>
                  <ci>Afcas</ci>
                  <ci>fcas</ci>
               </apply>
            </apply>
         </apply>
         <apply>
            <eq/>
            <ci>tjca</ci>
            <cn cellml:units="millisecond">75</cn>
         </apply>
         <apply>
            <eq/>
            <apply>
               <diff/>
               <bvar>
                  <ci>time</ci>
               </bvar>
               <ci>jca</ci>
            </apply>
            <apply>
               <divide/>
               <apply>
                  <minus/>
                  <ci>fcass</ci>
                  <ci>jca</ci>
               </apply>
               <ci>tjca</ci>
            </apply>
         </apply>
         <apply>
            <eq/>
            <ci>tffp</ci>
            <apply>
               <times/>
               <cn cellml:units="dimensionless">2.5</cn>
               <ci>tff</ci>
            </apply>
         </apply>
         <apply>
            <eq/>
            <apply>
               <diff/>
               <bvar>
                  <ci>time</ci>
               </bvar>
               <ci>ffp</ci>
            </apply>
            <apply>
               <divide/>
               <apply>
                  <minus/>
                  <ci>fss</ci>
                  <ci>ffp</ci>
               </apply>
               <ci>tffp</ci>
            </apply>
         </apply>
         <apply>
            <eq/>
            <ci>fp</ci>
            <apply>
               <plus/>
               <apply>
                  <times/>
                  <ci>Aff</ci>
                  <ci>ffp</ci>
               </apply>
               <apply>
                  <times/>
                  <ci>Afs</ci>
                  <ci>fs</ci>
               </apply>
            </apply>
         </apply>
         <apply>
            <eq/>
            <ci>tfcafp</ci>
            <apply>
               <times/>
               <cn cellml:units="dimensionless">2.5</cn>
               <ci>tfcaf</ci>
            </apply>
         </apply>
         <apply>
            <eq/>
            <apply>
               <diff/>
               <bvar>
                  <ci>time</ci>
               </bvar>
               <ci>fcafp</ci>
            </apply>
            <apply>
               <divide/>
               <apply>
                  <minus/>
                  <ci>fcass</ci>
                  <ci>fcafp</ci>
               </apply>
               <ci>tfcafp</ci>
            </apply>
         </apply>
         <apply>
            <eq/>
            <ci>fcap</ci>
            <apply>
               <plus/>
               <apply>
                  <times/>
                  <ci>Afcaf</ci>
                  <ci>fcafp</ci>
               </apply>
               <apply>
                  <times/>
                  <ci>Afcas</ci>
                  <ci>fcas</ci>
               </apply>
            </apply>
         </apply>
         <apply>
            <eq/>
            <ci>km2n</ci>
            <apply>
               <times/>
               <ci>jca</ci>
               <cn cellml:units="per_millisecond">1</cn>
            </apply>
         </apply>
         <apply>
            <eq/>
            <ci>anca</ci>
            <apply>
               <divide/>
               <cn cellml:units="dimensionless">1</cn>
               <apply>
                  <plus/>
                  <apply>
                     <divide/>
                     <ci>k2n</ci>
                     <ci>km2n</ci>
                  </apply>
                  <apply>
                     <power/>
                     <apply>
                        <plus/>
                        <cn cellml:units="dimensionless">1</cn>
                        <apply>
                           <divide/>
                           <ci>Kmn</ci>
                           <ci>cass</ci>
                        </apply>
                     </apply>
                     <cn cellml:units="dimensionless">4</cn>
                  </apply>
               </apply>
            </apply>
         </apply>
         <apply>
            <eq/>
            <apply>
               <diff/>
               <bvar>
                  <ci>time</ci>
               </bvar>
               <ci>nca</ci>
            </apply>
            <apply>
               <minus/>
               <apply>
                  <times/>
                  <ci>anca</ci>
                  <ci>k2n</ci>
               </apply>
               <apply>
                  <times/>
                  <ci>nca</ci>
                  <ci>km2n</ci>
               </apply>
            </apply>
         </apply>
         <apply>
            <eq/>
            <ci>PhiCaL</ci>
            <apply>
               <divide/>
               <apply>
                  <times/>
                  <cn cellml:units="per_millivolt">4</cn>
                  <ci>vffrt</ci>
                  <apply>
                     <minus/>
                     <apply>
                        <times/>
                        <ci>cass</ci>
                        <apply>
                           <exp/>
                           <apply>
                              <times/>
                              <cn cellml:units="dimensionless">2</cn>
                              <ci>vfrt</ci>
                           </apply>
                        </apply>
                     </apply>
                     <apply>
                        <times/>
                        <cn cellml:units="per_millimolar">0.341</cn>
                        <ci>cao</ci>
                     </apply>
                  </apply>
               </apply>
               <apply>
                  <minus/>
                  <apply>
                     <exp/>
                     <apply>
                        <times/>
                        <cn cellml:units="dimensionless">2</cn>
                        <ci>vfrt</ci>
                     </apply>
                  </apply>
                  <cn cellml:units="dimensionless">1</cn>
               </apply>
            </apply>
         </apply>
         <apply>
            <eq/>
            <ci>PhiCaNa</ci>
            <apply>
               <divide/>
               <apply>
                  <times/>
                  <cn cellml:units="dimensionless">1</cn>
                  <ci>vffrt</ci>
                  <apply>
                     <minus/>
                     <apply>
                        <times/>
                        <cn cellml:units="dimensionless">0.75</cn>
                        <ci>nass</ci>
                        <apply>
                           <exp/>
                           <apply>
                              <times/>
                              <cn cellml:units="dimensionless">1</cn>
                              <ci>vfrt</ci>
                           </apply>
                        </apply>
                     </apply>
                     <apply>
                        <times/>
                        <cn cellml:units="dimensionless">0.75</cn>
                        <ci>nao</ci>
                     </apply>
                  </apply>
               </apply>
               <apply>
                  <minus/>
                  <apply>
                     <exp/>
                     <apply>
                        <times/>
                        <cn cellml:units="dimensionless">1</cn>
                        <ci>vfrt</ci>
                     </apply>
                  </apply>
                  <cn cellml:units="dimensionless">1</cn>
               </apply>
            </apply>
         </apply>
         <apply>
            <eq/>
            <ci>PhiCaK</ci>
            <apply>
               <divide/>
               <apply>
                  <times/>
                  <cn cellml:units="dimensionless">1</cn>
                  <ci>vffrt</ci>
                  <apply>
                     <minus/>
                     <apply>
                        <times/>
                        <cn cellml:units="dimensionless">0.75</cn>
                        <ci>kss</ci>
                        <apply>
                           <exp/>
                           <apply>
                              <times/>
                              <cn cellml:units="dimensionless">1</cn>
                              <ci>vfrt</ci>
                           </apply>
                        </apply>
                     </apply>
                     <apply>
                        <times/>
                        <cn cellml:units="dimensionless">0.75</cn>
                        <ci>ko</ci>
                     </apply>
                  </apply>
               </apply>
               <apply>
                  <minus/>
                  <apply>
                     <exp/>
                     <apply>
                        <times/>
                        <cn cellml:units="dimensionless">1</cn>
                        <ci>vfrt</ci>
                     </apply>
                  </apply>
                  <cn cellml:units="dimensionless">1</cn>
               </apply>
            </apply>
         </apply>
         <apply>
            <eq/>
            <ci>PCa</ci>
            <piecewise>
               <piece>
                  <apply>
                     <times/>
                     <ci>PCa_b</ci>
                     <cn cellml:units="dimensionless">1.2</cn>
                  </apply>
                  <apply>
                     <eq/>
                     <ci>celltype</ci>
                     <cn cellml:units="dimensionless">1</cn>
                  </apply>
               </piece>
               <piece>
                  <apply>
                     <times/>
                     <ci>PCa_b</ci>
                     <cn cellml:units="dimensionless">2.5</cn>
                  </apply>
                  <apply>
                     <eq/>
                     <ci>celltype</ci>
                     <cn cellml:units="dimensionless">2</cn>
                  </apply>
               </piece>
               <otherwise>
                  <ci>PCa_b</ci>
               </otherwise>
            </piecewise>
         </apply>
         <apply>
            <eq/>
            <ci>PCap</ci>
            <apply>
               <times/>
               <cn cellml:units="dimensionless">1.1</cn>
               <ci>PCa</ci>
            </apply>
         </apply>
         <apply>
            <eq/>
            <ci>PCaNa</ci>
            <apply>
               <times/>
               <cn cellml:units="dimensionless">0.00125</cn>
               <ci>PCa</ci>
            </apply>
         </apply>
         <apply>
            <eq/>
            <ci>PCaK</ci>
            <apply>
               <times/>
               <cn type="e-notation" cellml:units="dimensionless">3.574   <sep/>
               -4</cn>
               <ci>PCa</ci>
            </apply>
         </apply>
         <apply>
            <eq/>
            <ci>PCaNap</ci>
            <apply>
               <times/>
               <cn cellml:units="dimensionless">0.00125</cn>
               <ci>PCap</ci>
            </apply>
         </apply>
         <apply>
            <eq/>
            <ci>PCaKp</ci>
            <apply>
               <times/>
               <cn type="e-notation" cellml:units="dimensionless">3.574   <sep/>
               -4</cn>
               <ci>PCap</ci>
            </apply>
         </apply>
         <apply>
            <eq/>
            <ci>fICaLp</ci>
            <apply>
               <divide/>
               <cn cellml:units="dimensionless">1</cn>
               <apply>
                  <plus/>
                  <cn cellml:units="dimensionless">1</cn>
                  <apply>
                     <divide/>
                     <ci>KmCaMK</ci>
                     <ci>CaMKa</ci>
                  </apply>
               </apply>
            </apply>
         </apply>
         <apply>
            <eq/>
            <ci>ICaL</ci>
            <apply>
               <plus/>
               <apply>
                  <times/>
                  <apply>
                     <minus/>
                     <cn cellml:units="dimensionless">1</cn>
                     <ci>fICaLp</ci>
                  </apply>
                  <ci>PCa</ci>
                  <ci>PhiCaL</ci>
                  <ci>d</ci>
                  <apply>
                     <plus/>
                     <apply>
                        <times/>
                        <ci>f</ci>
                        <apply>
                           <minus/>
                           <cn cellml:units="dimensionless">1</cn>
                           <ci>nca</ci>
                        </apply>
                     </apply>
                     <apply>
                        <times/>
                        <ci>jca</ci>
                        <ci>fca</ci>
                        <ci>nca</ci>
                     </apply>
                  </apply>
               </apply>
               <apply>
                  <times/>
                  <ci>fICaLp</ci>
                  <ci>PCap</ci>
                  <ci>PhiCaL</ci>
                  <ci>d</ci>
                  <apply>
                     <plus/>
                     <apply>
                        <times/>
                        <ci>fp</ci>
                        <apply>
                           <minus/>
                           <cn cellml:units="dimensionless">1</cn>
                           <ci>nca</ci>
                        </apply>
                     </apply>
                     <apply>
                        <times/>
                        <ci>jca</ci>
                        <ci>fcap</ci>
                        <ci>nca</ci>
                     </apply>
                  </apply>
               </apply>
            </apply>
         </apply>
         <apply>
            <eq/>
            <ci>ICaNa</ci>
            <apply>
               <plus/>
               <apply>
                  <times/>
                  <apply>
                     <minus/>
                     <cn cellml:units="dimensionless">1</cn>
                     <ci>fICaLp</ci>
                  </apply>
                  <ci>PCaNa</ci>
                  <ci>PhiCaNa</ci>
                  <ci>d</ci>
                  <apply>
                     <plus/>
                     <apply>
                        <times/>
                        <ci>f</ci>
                        <apply>
                           <minus/>
                           <cn cellml:units="dimensionless">1</cn>
                           <ci>nca</ci>
                        </apply>
                     </apply>
                     <apply>
                        <times/>
                        <ci>jca</ci>
                        <ci>fca</ci>
                        <ci>nca</ci>
                     </apply>
                  </apply>
               </apply>
               <apply>
                  <times/>
                  <ci>fICaLp</ci>
                  <ci>PCaNap</ci>
                  <ci>PhiCaNa</ci>
                  <ci>d</ci>
                  <apply>
                     <plus/>
                     <apply>
                        <times/>
                        <ci>fp</ci>
                        <apply>
                           <minus/>
                           <cn cellml:units="dimensionless">1</cn>
                           <ci>nca</ci>
                        </apply>
                     </apply>
                     <apply>
                        <times/>
                        <ci>jca</ci>
                        <ci>fcap</ci>
                        <ci>nca</ci>
                     </apply>
                  </apply>
               </apply>
            </apply>
         </apply>
         <apply>
            <eq/>
            <ci>ICaK</ci>
            <apply>
               <plus/>
               <apply>
                  <times/>
                  <apply>
                     <minus/>
                     <cn cellml:units="dimensionless">1</cn>
                     <ci>fICaLp</ci>
                  </apply>
                  <ci>PCaK</ci>
                  <ci>PhiCaK</ci>
                  <ci>d</ci>
                  <apply>
                     <plus/>
                     <apply>
                        <times/>
                        <ci>f</ci>
                        <apply>
                           <minus/>
                           <cn cellml:units="dimensionless">1</cn>
                           <ci>nca</ci>
                        </apply>
                     </apply>
                     <apply>
                        <times/>
                        <ci>jca</ci>
                        <ci>fca</ci>
                        <ci>nca</ci>
                     </apply>
                  </apply>
               </apply>
               <apply>
                  <times/>
                  <ci>fICaLp</ci>
                  <ci>PCaKp</ci>
                  <ci>PhiCaK</ci>
                  <ci>d</ci>
                  <apply>
                     <plus/>
                     <apply>
                        <times/>
                        <ci>fp</ci>
                        <apply>
                           <minus/>
                           <cn cellml:units="dimensionless">1</cn>
                           <ci>nca</ci>
                        </apply>
                     </apply>
                     <apply>
                        <times/>
                        <ci>jca</ci>
                        <ci>fcap</ci>
                        <ci>nca</ci>
                     </apply>
                  </apply>
               </apply>
            </apply>
         </apply>
      </math>
   </component>
   <component name="IKr">
      <variable name="GKr_b" units="milliS_per_microF" initial_value="0.046" cmeta:id="membrane_rapid_delayed_rectifier_potassium_current_conductance">
         <rdf:RDF xmlns:rdf="http://www.w3.org/1999/02/22-rdf-syntax-ns#" xmlns:bqbiol="http://biomodels.net/biology-qualifiers/">
            <rdf:Description rdf:about="#membrane_rapid_delayed_rectifier_potassium_current_conductance">
               <bqbiol:is rdf:resource="https://chaste.comlab.ox.ac.uk/cellml/ns/oxford-metadata#membrane_rapid_delayed_rectifier_potassium_current_conductance"/>
            </rdf:Description>
         </rdf:RDF>
      </variable>
      <variable name="GKr" units="milliS_per_microF"/>
      <variable name="xrss" units="dimensionless"/>
      <variable name="txrf" units="millisecond"/>
      <variable name="txrs" units="millisecond"/>
      <variable name="Axrf" units="dimensionless"/>
      <variable name="Axrs" units="dimensionless"/>
      <variable name="xrf" units="dimensionless" initial_value="0"/>
      <variable name="xrs" units="dimensionless" initial_value="0"/>
      <variable name="xr" units="dimensionless"/>
      <variable name="rkr" units="dimensionless"/>
      <variable name="v" units="millivolt" public_interface="in"/>
      <variable name="time" units="millisecond" public_interface="in"/>
      <variable name="celltype" units="dimensionless" public_interface="in"/>
      <variable name="EK" units="millivolt" public_interface="in"/>
      <variable name="ko" units="millimolar" public_interface="in"/>
      <variable name="IKr" units="microA_per_microF" public_interface="out" cmeta:id="membrane_rapid_delayed_rectifier_potassium_current">
         <rdf:RDF xmlns:rdf="http://www.w3.org/1999/02/22-rdf-syntax-ns#" xmlns:bqbiol="http://biomodels.net/biology-qualifiers/">
            <rdf:Description rdf:about="#membrane_rapid_delayed_rectifier_potassium_current">
               <bqbiol:is rdf:resource="https://chaste.comlab.ox.ac.uk/cellml/ns/oxford-metadata#membrane_rapid_delayed_rectifier_potassium_current"/>
            </rdf:Description>
         </rdf:RDF>
      </variable>
      <math xmlns="http://www.w3.org/1998/Math/MathML">
         <apply>
            <eq/>
            <ci>xrss</ci>
            <apply>
               <divide/>
               <cn cellml:units="dimensionless">1</cn>
               <apply>
                  <plus/>
                  <cn cellml:units="dimensionless">1</cn>
                  <apply>
                     <exp/>
                     <apply>
                        <divide/>
                        <apply>
                           <minus/>
                           <apply>
                              <plus/>
                              <ci>v</ci>
                              <cn cellml:units="millivolt">8.337</cn>
                           </apply>
                        </apply>
                        <cn cellml:units="millivolt">6.789</cn>
                     </apply>
                  </apply>
               </apply>
            </apply>
         </apply>
         <apply>
            <eq/>
            <ci>txrf</ci>
            <apply>
               <plus/>
               <cn cellml:units="millisecond">12.98</cn>
               <apply>
                  <divide/>
                  <cn cellml:units="millisecond">1</cn>
                  <apply>
                     <plus/>
                     <apply>
                        <times/>
                        <cn cellml:units="dimensionless">0.3652</cn>
                        <apply>
                           <exp/>
                           <apply>
                              <divide/>
                              <apply>
                                 <minus/>
                                 <ci>v</ci>
                                 <cn cellml:units="millivolt">31.66</cn>
                              </apply>
                              <cn cellml:units="millivolt">3.869</cn>
                           </apply>
                        </apply>
                     </apply>
                     <apply>
                        <times/>
                        <cn type="e-notation" cellml:units="dimensionless">4.123   <sep/>
                        -5</cn>
                        <apply>
                           <exp/>
                           <apply>
                              <divide/>
                              <apply>
                                 <minus/>
                                 <apply>
                                    <minus/>
                                    <ci>v</ci>
                                    <cn cellml:units="millivolt">47.78</cn>
                                 </apply>
                              </apply>
                              <cn cellml:units="millivolt">20.38</cn>
                           </apply>
                        </apply>
                     </apply>
                  </apply>
               </apply>
            </apply>
         </apply>
         <apply>
            <eq/>
            <ci>txrs</ci>
            <apply>
               <plus/>
               <cn cellml:units="millisecond">1.865</cn>
               <apply>
                  <divide/>
                  <cn cellml:units="millisecond">1</cn>
                  <apply>
                     <plus/>
                     <apply>
                        <times/>
                        <cn cellml:units="dimensionless">0.06629</cn>
                        <apply>
                           <exp/>
                           <apply>
                              <divide/>
                              <apply>
                                 <minus/>
                                 <ci>v</ci>
                                 <cn cellml:units="millivolt">34.7</cn>
                              </apply>
                              <cn cellml:units="millivolt">7.355</cn>
                           </apply>
                        </apply>
                     </apply>
                     <apply>
                        <times/>
                        <cn type="e-notation" cellml:units="dimensionless">1.128   <sep/>
                        -5</cn>
                        <apply>
                           <exp/>
                           <apply>
                              <divide/>
                              <apply>
                                 <minus/>
                                 <apply>
                                    <minus/>
                                    <ci>v</ci>
                                    <cn cellml:units="millivolt">29.74</cn>
                                 </apply>
                              </apply>
                              <cn cellml:units="millivolt">25.94</cn>
                           </apply>
                        </apply>
                     </apply>
                  </apply>
               </apply>
            </apply>
         </apply>
         <apply>
            <eq/>
            <ci>Axrf</ci>
            <apply>
               <divide/>
               <cn cellml:units="dimensionless">1</cn>
               <apply>
                  <plus/>
                  <cn cellml:units="dimensionless">1</cn>
                  <apply>
                     <exp/>
                     <apply>
                        <divide/>
                        <apply>
                           <plus/>
                           <ci>v</ci>
                           <cn cellml:units="millivolt">54.81</cn>
                        </apply>
                        <cn cellml:units="millivolt">38.21</cn>
                     </apply>
                  </apply>
               </apply>
            </apply>
         </apply>
         <apply>
            <eq/>
            <ci>Axrs</ci>
            <apply>
               <minus/>
               <cn cellml:units="dimensionless">1</cn>
               <ci>Axrf</ci>
            </apply>
         </apply>
         <apply>
            <eq/>
            <apply>
               <diff/>
               <bvar>
                  <ci>time</ci>
               </bvar>
               <ci>xrf</ci>
            </apply>
            <apply>
               <divide/>
               <apply>
                  <minus/>
                  <ci>xrss</ci>
                  <ci>xrf</ci>
               </apply>
               <ci>txrf</ci>
            </apply>
         </apply>
         <apply>
            <eq/>
            <apply>
               <diff/>
               <bvar>
                  <ci>time</ci>
               </bvar>
               <ci>xrs</ci>
            </apply>
            <apply>
               <divide/>
               <apply>
                  <minus/>
                  <ci>xrss</ci>
                  <ci>xrs</ci>
               </apply>
               <ci>txrs</ci>
            </apply>
         </apply>
         <apply>
            <eq/>
            <ci>xr</ci>
            <apply>
               <plus/>
               <apply>
                  <times/>
                  <ci>Axrf</ci>
                  <ci>xrf</ci>
               </apply>
               <apply>
                  <times/>
                  <ci>Axrs</ci>
                  <ci>xrs</ci>
               </apply>
            </apply>
         </apply>
         <apply>
            <eq/>
            <ci>rkr</ci>
            <apply>
               <divide/>
               <apply>
                  <times/>
                  <apply>
                     <divide/>
                     <cn cellml:units="dimensionless">1</cn>
                     <apply>
                        <plus/>
                        <cn cellml:units="dimensionless">1</cn>
                        <apply>
                           <exp/>
                           <apply>
                              <divide/>
                              <apply>
                                 <plus/>
                                 <ci>v</ci>
                                 <cn cellml:units="millivolt">55</cn>
                              </apply>
                              <cn cellml:units="millivolt">75</cn>
                           </apply>
                        </apply>
                     </apply>
                  </apply>
                  <cn cellml:units="dimensionless">1</cn>
               </apply>
               <apply>
                  <plus/>
                  <cn cellml:units="dimensionless">1</cn>
                  <apply>
                     <exp/>
                     <apply>
                        <divide/>
                        <apply>
                           <minus/>
                           <ci>v</ci>
                           <cn cellml:units="millivolt">10</cn>
                        </apply>
                        <cn cellml:units="millivolt">30</cn>
                     </apply>
                  </apply>
               </apply>
            </apply>
         </apply>
         <apply>
            <eq/>
            <ci>GKr</ci>
            <piecewise>
               <piece>
                  <apply>
                     <times/>
                     <ci>GKr_b</ci>
                     <cn cellml:units="dimensionless">1.3</cn>
                  </apply>
                  <apply>
                     <eq/>
                     <ci>celltype</ci>
                     <cn cellml:units="dimensionless">1</cn>
                  </apply>
               </piece>
               <piece>
                  <apply>
                     <times/>
                     <ci>GKr_b</ci>
                     <cn cellml:units="dimensionless">0.8</cn>
                  </apply>
                  <apply>
                     <eq/>
                     <ci>celltype</ci>
                     <cn cellml:units="dimensionless">2</cn>
                  </apply>
               </piece>
               <otherwise>
                  <ci>GKr_b</ci>
               </otherwise>
            </piecewise>
         </apply>
         <apply>
            <eq/>
            <ci>IKr</ci>
            <apply>
               <times/>
               <ci>GKr</ci>
               <apply>
                  <root/>
                  <apply>
                     <divide/>
                     <ci>ko</ci>
                     <cn cellml:units="millimolar">5.4</cn>
                  </apply>
               </apply>
               <ci>xr</ci>
               <ci>rkr</ci>
               <apply>
                  <minus/>
                  <ci>v</ci>
                  <ci>EK</ci>
               </apply>
            </apply>
         </apply>
      </math>
   </component>
   <component name="IKs">
      <variable name="GKs_b" units="milliS_per_microF" initial_value="0.0034" cmeta:id="membrane_slow_delayed_rectifier_potassium_current_conductance">
         <rdf:RDF xmlns:rdf="http://www.w3.org/1999/02/22-rdf-syntax-ns#" xmlns:bqbiol="http://biomodels.net/biology-qualifiers/">
            <rdf:Description rdf:about="#membrane_slow_delayed_rectifier_potassium_current_conductance">
               <bqbiol:is rdf:resource="https://chaste.comlab.ox.ac.uk/cellml/ns/oxford-metadata#membrane_slow_delayed_rectifier_potassium_current_conductance"/>
            </rdf:Description>
         </rdf:RDF>
      </variable>
      <variable name="GKs" units="milliS_per_microF"/>
      <variable name="xs1ss" units="dimensionless"/>
      <variable name="xs2ss" units="dimensionless"/>
      <variable name="txs1" units="millisecond"/>
      <variable name="txs1_max" units="millisecond" initial_value="817.3"/>
      <variable name="xs1" units="dimensionless" initial_value="0"/>
      <variable name="xs2" units="dimensionless" initial_value="0"/>
      <variable name="KsCa" units="dimensionless"/>
      <variable name="v" units="millivolt" public_interface="in"/>
      <variable name="time" units="millisecond" public_interface="in"/>
      <variable name="celltype" units="dimensionless" public_interface="in"/>
      <variable name="EKs" units="millivolt" public_interface="in"/>
      <variable name="IKs" units="microA_per_microF" public_interface="out" cmeta:id="membrane_slow_delayed_rectifier_potassium_current">
         <rdf:RDF xmlns:rdf="http://www.w3.org/1999/02/22-rdf-syntax-ns#" xmlns:bqbiol="http://biomodels.net/biology-qualifiers/">
            <rdf:Description rdf:about="#membrane_slow_delayed_rectifier_potassium_current">
               <bqbiol:is rdf:resource="https://chaste.comlab.ox.ac.uk/cellml/ns/oxford-metadata#membrane_slow_delayed_rectifier_potassium_current"/>
            </rdf:Description>
         </rdf:RDF>
      </variable>         
      <variable name="txs2" units="millisecond"/>
      <variable name="cai" units="millimolar" public_interface="in"/>
      <math xmlns="http://www.w3.org/1998/Math/MathML">
         <apply>
            <eq/>
            <ci>xs1ss</ci>
            <apply>
               <divide/>
               <cn cellml:units="dimensionless">1</cn>
               <apply>
                  <plus/>
                  <cn cellml:units="dimensionless">1</cn>
                  <apply>
                     <exp/>
                     <apply>
                        <divide/>
                        <apply>
                           <minus/>
                           <apply>
                              <plus/>
                              <ci>v</ci>
                              <cn cellml:units="millivolt">11.6</cn>
                           </apply>
                        </apply>
                        <cn cellml:units="millivolt">8.932</cn>
                     </apply>
                  </apply>
               </apply>
            </apply>
         </apply>
         <apply>
            <eq/>
            <ci>txs1</ci>
            <apply>
               <plus/>
               <ci>txs1_max</ci>
               <apply>
                  <divide/>
                  <cn cellml:units="millisecond">1</cn>
                  <apply>
                     <plus/>
                     <apply>
                        <times/>
                        <cn type="e-notation" cellml:units="dimensionless">2.326<sep/>-4</cn>
                        <apply>
                           <exp/>
                           <apply>
                              <divide/>
                              <apply>
                                 <plus/>
                                 <ci>v</ci>
                                 <cn cellml:units="millivolt">48.28</cn>
                              </apply>
                              <cn cellml:units="millivolt">17.8</cn>
                           </apply>
                        </apply>
                     </apply>
                     <apply>
                        <times/>
                        <cn cellml:units="dimensionless">0.001292</cn>
                        <apply>
                           <exp/>
                           <apply>
                              <divide/>
                              <apply>
                                 <minus/>
                                 <apply>
                                    <plus/>
                                    <ci>v</ci>
                                    <cn cellml:units="millivolt">210</cn>
                                 </apply>
                              </apply>
                              <cn cellml:units="millivolt">230</cn>
                           </apply>
                        </apply>
                     </apply>
                  </apply>
               </apply>
            </apply>
         </apply>
         <apply>
            <eq/>
            <apply>
               <diff/>
               <bvar>
                  <ci>time</ci>
               </bvar>
               <ci>xs1</ci>
            </apply>
            <apply>
               <divide/>
               <apply>
                  <minus/>
                  <ci>xs1ss</ci>
                  <ci>xs1</ci>
               </apply>
               <ci>txs1</ci>
            </apply>
         </apply>
         <apply>
            <eq/>
            <ci>xs2ss</ci>
            <ci>xs1ss</ci>
         </apply>
         <apply>
            <eq/>
            <ci>txs2</ci>
            <apply>
               <divide/>
               <cn cellml:units="millisecond">1</cn>
               <apply>
                  <plus/>
                  <apply>
                     <times/>
                     <cn cellml:units="dimensionless">0.01</cn>
                     <apply>
                        <exp/>
                        <apply>
                           <divide/>
                           <apply>
                              <minus/>
                              <ci>v</ci>
                              <cn cellml:units="millivolt">50</cn>
                           </apply>
                           <cn cellml:units="millivolt">20</cn>
                        </apply>
                     </apply>
                  </apply>
                  <apply>
                     <times/>
                     <cn cellml:units="dimensionless">0.0193</cn>
                     <apply>
                        <exp/>
                        <apply>
                           <divide/>
                           <apply>
                              <minus/>
                              <apply>
                                 <plus/>
                                 <ci>v</ci>
                                 <cn cellml:units="millivolt">66.54</cn>
                              </apply>
                           </apply>
                           <cn cellml:units="millivolt">31</cn>
                        </apply>
                     </apply>
                  </apply>
               </apply>
            </apply>
         </apply>
         <apply>
            <eq/>
            <apply>
               <diff/>
               <bvar>
                  <ci>time</ci>
               </bvar>
               <ci>xs2</ci>
            </apply>
            <apply>
               <divide/>
               <apply>
                  <minus/>
                  <ci>xs2ss</ci>
                  <ci>xs2</ci>
               </apply>
               <ci>txs2</ci>
            </apply>
         </apply>
         <apply>
            <eq/>
            <ci>KsCa</ci>
            <apply>
               <plus/>
               <cn cellml:units="dimensionless">1</cn>
               <apply>
                  <divide/>
                  <cn cellml:units="dimensionless">0.6</cn>
                  <apply>
                     <plus/>
                     <cn cellml:units="dimensionless">1</cn>
                     <apply>
                        <power/>
                        <apply>
                           <divide/>
                           <cn type="e-notation" cellml:units="millimolar">3.8   <sep/>
                           -5</cn>
                           <ci>cai</ci>
                        </apply>
                        <cn cellml:units="dimensionless">1.4</cn>
                     </apply>
                  </apply>
               </apply>
            </apply>
         </apply>
         <apply>
            <eq/>
            <ci>GKs</ci>
            <piecewise>
               <piece>
                  <apply>
                     <times/>
                     <ci>GKs_b</ci>
                     <cn cellml:units="dimensionless">1.4</cn>
                  </apply>
                  <apply>
                     <eq/>
                     <ci>celltype</ci>
                     <cn cellml:units="dimensionless">1</cn>
                  </apply>
               </piece>
               <otherwise>
                  <ci>GKs_b</ci>
               </otherwise>
            </piecewise>
         </apply>
         <apply>
            <eq/>
            <ci>IKs</ci>
            <apply>
               <times/>
               <ci>GKs</ci>
               <ci>KsCa</ci>
               <ci>xs1</ci>
               <ci>xs2</ci>
               <apply>
                  <minus/>
                  <ci>v</ci>
                  <ci>EKs</ci>
               </apply>
            </apply>
         </apply>
      </math>
   </component>
   <component name="IK1">
      <variable name="GK1" units="milliS_per_microF"/>
      <variable name="GK1_b" units="milliS_per_microF" initial_value="0.1908" cmeta:id="membrane_inward_rectifier_potassium_current_conductance">
         <rdf:RDF xmlns:rdf="http://www.w3.org/1999/02/22-rdf-syntax-ns#" xmlns:bqbiol="http://biomodels.net/biology-qualifiers/">
            <rdf:Description rdf:about="#membrane_inward_rectifier_potassium_current_conductance">
               <bqbiol:is rdf:resource="https://chaste.comlab.ox.ac.uk/cellml/ns/oxford-metadata#membrane_inward_rectifier_potassium_current_conductance"/>
            </rdf:Description>
         </rdf:RDF>
      </variable>     
      <variable name="xk1ss" units="dimensionless"/>
      <variable name="txk1" units="millisecond"/>
      <variable name="xk1" units="dimensionless" initial_value="1"/>
      <variable name="rk1" units="millisecond"/>
      <variable name="v" units="millivolt" public_interface="in"/>
      <variable name="time" units="millisecond" public_interface="in"/>
      <variable name="celltype" units="dimensionless" public_interface="in"/>
      <variable name="EK" units="millivolt" public_interface="in"/>
      <variable name="ko" units="millimolar" public_interface="in"/>
      <variable name="IK1" units="microA_per_microF" public_interface="out" cmeta:id="membrane_inward_rectifier_potassium_current">
         <rdf:RDF xmlns:rdf="http://www.w3.org/1999/02/22-rdf-syntax-ns#" xmlns:bqbiol="http://biomodels.net/biology-qualifiers/">
            <rdf:Description rdf:about="#membrane_inward_rectifier_potassium_current">
               <bqbiol:is rdf:resource="https://chaste.comlab.ox.ac.uk/cellml/ns/oxford-metadata#membrane_inward_rectifier_potassium_current"/>
            </rdf:Description>
         </rdf:RDF>
      </variable>   
      <math xmlns="http://www.w3.org/1998/Math/MathML">
         <apply>
            <eq/>
            <ci>xk1ss</ci>
            <apply>
               <divide/>
               <cn cellml:units="dimensionless">1</cn>
               <apply>
                  <plus/>
                  <cn cellml:units="dimensionless">1</cn>
                  <apply>
                     <exp/>
                     <apply>
                        <divide/>
                        <apply>
                           <minus/>
                           <apply>
                              <plus/>
                              <ci>v</ci>
                              <apply>
                                 <times/>
                                 <cn cellml:units="millivolt_per_millimole">2.5538</cn>
                                 <ci>ko</ci>
                              </apply>
                              <cn cellml:units="millivolt">144.59</cn>
                           </apply>
                        </apply>
                        <apply>
                           <plus/>
                           <apply>
                              <times/>
                              <cn cellml:units="millivolt_per_millimole">1.5692</cn>
                              <ci>ko</ci>
                           </apply>
                           <cn cellml:units="millivolt">3.8115</cn>
                        </apply>
                     </apply>
                  </apply>
               </apply>
            </apply>
         </apply>
         <apply>
            <eq/>
            <ci>txk1</ci>
            <apply>
               <divide/>
               <cn cellml:units="millisecond">122.2</cn>
               <apply>
                  <plus/>
                  <apply>
                     <exp/>
                     <apply>
                        <divide/>
                        <apply>
                           <minus/>
                           <apply>
                              <plus/>
                              <ci>v</ci>
                              <cn cellml:units="millivolt">127.2</cn>
                           </apply>
                        </apply>
                        <cn cellml:units="millivolt">20.36</cn>
                     </apply>
                  </apply>
                  <apply>
                     <exp/>
                     <apply>
                        <divide/>
                        <apply>
                           <plus/>
                           <ci>v</ci>
                           <cn cellml:units="millivolt">236.8</cn>
                        </apply>
                        <cn cellml:units="millivolt">69.33</cn>
                     </apply>
                  </apply>
               </apply>
            </apply>
         </apply>
         <apply>
            <eq/>
            <apply>
               <diff/>
               <bvar>
                  <ci>time</ci>
               </bvar>
               <ci>xk1</ci>
            </apply>
            <apply>
               <divide/>
               <apply>
                  <minus/>
                  <ci>xk1ss</ci>
                  <ci>xk1</ci>
               </apply>
               <ci>txk1</ci>
            </apply>
         </apply>
         <apply>
            <eq/>
            <ci>rk1</ci>
            <apply>
               <divide/>
               <cn cellml:units="dimensionless">1</cn>
               <apply>
                  <plus/>
                  <cn cellml:units="dimensionless">1</cn>
                  <apply>
                     <exp/>
                     <apply>
                        <divide/>
                        <apply>
                           <minus/>
                           <apply>
                              <plus/>
                              <ci>v</ci>
                              <cn cellml:units="millivolt">105.8</cn>
                           </apply>
                           <apply>
                              <times/>
                              <cn cellml:units="millivolt_per_millimole">2.6</cn>
                              <ci>ko</ci>
                           </apply>
                        </apply>
                        <cn cellml:units="millivolt">9.493</cn>
                     </apply>
                  </apply>
               </apply>
            </apply>
         </apply>
         <apply>
            <eq/>
            <ci>GK1</ci>
            <piecewise>
               <piece>
                  <apply>
                     <times/>
                     <ci>GK1_b</ci>
                     <cn cellml:units="dimensionless">1.2</cn>
                  </apply>
                  <apply>
                     <eq/>
                     <ci>celltype</ci>
                     <cn cellml:units="dimensionless">1</cn>
                  </apply>
               </piece>
               <piece>
                  <apply>
                     <times/>
                     <ci>GK1_b</ci>
                     <cn cellml:units="dimensionless">1.3</cn>
                  </apply>
                  <apply>
                     <eq/>
                     <ci>celltype</ci>
                     <cn cellml:units="dimensionless">2</cn>
                  </apply>
               </piece>
               <otherwise>
                  <ci>GK1_b</ci>
               </otherwise>
            </piecewise>
         </apply>
         <apply>
            <eq/>
            <ci>IK1</ci>
            <apply>
               <times/>
               <ci>GK1</ci>
               <apply>
                  <root/>
                  <ci>ko</ci>
               </apply>
               <ci>rk1</ci>
               <ci>xk1</ci>
               <apply>
                  <minus/>
                  <ci>v</ci>
                  <ci>EK</ci>
               </apply>
            </apply>
         </apply>
      </math>
   </component>
   <component name="INaCa_i">
      <variable name="kna1" units="per_millisecond" initial_value="15"/>
      <variable name="kna2" units="per_millisecond" initial_value="5"/>
      <variable name="kna3" units="per_millisecond" initial_value="88.12"/>
      <variable name="kasymm" units="dimensionless" initial_value="12.5"/>
      <variable name="wna" units="dimensionless" initial_value="6e4"/>
      <variable name="wca" units="dimensionless" initial_value="6e4"/>
      <variable name="wnaca" units="dimensionless" initial_value="5e3"/>
      <variable name="kcaon" units="per_millisecond" initial_value="1.5e6"/>
      <variable name="kcaoff" units="per_millisecond" initial_value="5e3"/>
      <variable name="qna" units="dimensionless" initial_value="0.5224"/>
      <variable name="qca" units="dimensionless" initial_value="0.167"/>
      <variable name="hna" units="dimensionless"/>
      <variable name="hca" units="dimensionless"/>
      <variable name="zca" units="dimensionless" public_interface="in"/>
      <variable name="KmCaAct" units="millimolar" initial_value="150e-6"/>
      <variable name="zna" units="dimensionless" public_interface="in"/>
      <variable name="Gncx_b" units="milliS_per_microF" initial_value="0.0008" cmeta:id="membrane_sodium_calcium_exchanger_current_conductance">
         <rdf:RDF xmlns:rdf="http://www.w3.org/1999/02/22-rdf-syntax-ns#" xmlns:bqbiol="http://biomodels.net/biology-qualifiers/">
            <rdf:Description rdf:about="#membrane_sodium_calcium_exchanger_current_conductance">
               <bqbiol:is rdf:resource="https://chaste.comlab.ox.ac.uk/cellml/ns/oxford-metadata#membrane_sodium_calcium_exchanger_current_conductance"/>
            </rdf:Description>
         </rdf:RDF>
      </variable>
      <variable name="Gncx" units="milliS_per_microF"/>      
      <variable name="R" units="joule_per_kilomole_kelvin" public_interface="in"/>
      <variable name="T" units="kelvin" public_interface="in"/>
      <variable name="F" units="coulomb_per_mole" public_interface="in"/>
      <variable name="v" units="millivolt" public_interface="in"/>
      <variable name="nai" units="millimolar" public_interface="in"/>
      <variable name="nass" units="millimolar" public_interface="in"/>
      <variable name="cass" units="millimolar" public_interface="in"/>
      <variable name="nao" units="millimolar" public_interface="in"/>
      <variable name="cai" units="millimolar" public_interface="in"/>
      <variable name="cao" units="millimolar" public_interface="in"/>
      <variable name="h1_i" units="dimensionless"/>
      <variable name="h2_i" units="dimensionless"/>
      <variable name="h3_i" units="dimensionless"/>
      <variable name="h4_i" units="dimensionless"/>
      <variable name="h5_i" units="dimensionless"/>
      <variable name="h6_i" units="dimensionless"/>
      <variable name="h7_i" units="dimensionless"/>
      <variable name="h8_i" units="dimensionless"/>
      <variable name="h9_i" units="dimensionless"/>
      <variable name="h10_i" units="dimensionless"/>
      <variable name="h11_i" units="dimensionless"/>
      <variable name="h12_i" units="dimensionless"/>
      <variable name="k1_i" units="dimensionless"/>
      <variable name="k2_i" units="dimensionless"/>
      <variable name="k3p_i" units="dimensionless"/>
      <variable name="k3pp_i" units="dimensionless"/>
      <variable name="k3_i" units="dimensionless"/>
      <variable name="k4_i" units="dimensionless"/>
      <variable name="k4p_i" units="dimensionless"/>
      <variable name="k4pp_i" units="dimensionless"/>
      <variable name="k5_i" units="dimensionless"/>
      <variable name="k6_i" units="dimensionless"/>
      <variable name="k7_i" units="dimensionless"/>
      <variable name="k8_i" units="dimensionless"/>
      <variable name="x1_i" units="dimensionless"/>
      <variable name="x2_i" units="dimensionless"/>
      <variable name="x3_i" units="dimensionless"/>
      <variable name="x4_i" units="dimensionless"/>
      <variable name="E1_i" units="dimensionless"/>
      <variable name="E2_i" units="dimensionless"/>
      <variable name="E3_i" units="dimensionless"/>
      <variable name="E4_i" units="dimensionless"/>
      <variable name="allo_i" units="dimensionless"/>
      <variable name="JncxNa_i" units="millimolar_per_millisecond"/>
      <variable name="JncxCa_i" units="millimolar_per_millisecond"/>
      <variable name="celltype" units="dimensionless" public_interface="in"/>
      <variable name="INaCa_i" units="microA_per_microF" public_interface="out" cmeta:id="membrane_sodium_calcium_exchanger_current">
         <rdf:RDF xmlns:rdf="http://www.w3.org/1999/02/22-rdf-syntax-ns#" xmlns:bqbiol="http://biomodels.net/biology-qualifiers/">
            <rdf:Description rdf:about="#membrane_sodium_calcium_exchanger_current">
               <bqbiol:is rdf:resource="https://chaste.comlab.ox.ac.uk/cellml/ns/oxford-metadata#membrane_sodium_calcium_exchanger_current"/>
            </rdf:Description>
         </rdf:RDF>
      </variable>
      <variable name="INaCa_ss" units="microA_per_microF" public_interface="out" cmeta:id="membrane_sodium_calcium_exchanger_dyadic_space_current">
         <rdf:RDF xmlns:rdf="http://www.w3.org/1999/02/22-rdf-syntax-ns#" xmlns:bqbiol="http://biomodels.net/biology-qualifiers/">
            <rdf:Description rdf:about="#membrane_sodium_calcium_exchanger_dyadic_space_current">
               <bqbiol:is rdf:resource="https://chaste.comlab.ox.ac.uk/cellml/ns/oxford-metadata#membrane_sodium_calcium_exchanger_dyadic_space_current"/>
            </rdf:Description>
         </rdf:RDF>
      </variable>
      <variable name="h1_ss" units="dimensionless"/>
      <variable name="h2_ss" units="dimensionless"/>
      <variable name="h3_ss" units="dimensionless"/>
      <variable name="h4_ss" units="dimensionless"/>
      <variable name="h5_ss" units="dimensionless"/>
      <variable name="h6_ss" units="dimensionless"/>
      <variable name="h7_ss" units="dimensionless"/>
      <variable name="h8_ss" units="dimensionless"/>
      <variable name="h9_ss" units="dimensionless"/>
      <variable name="h10_ss" units="dimensionless"/>
      <variable name="h11_ss" units="dimensionless"/>
      <variable name="h12_ss" units="dimensionless"/>
      <variable name="k1_ss" units="dimensionless"/>
      <variable name="k2_ss" units="dimensionless"/>
      <variable name="k3p_ss" units="dimensionless"/>
      <variable name="k3pp_ss" units="dimensionless"/>
      <variable name="k3_ss" units="dimensionless"/>
      <variable name="k4_ss" units="dimensionless"/>
      <variable name="k4p_ss" units="dimensionless"/>
      <variable name="k4pp_ss" units="dimensionless"/>
      <variable name="k5_ss" units="dimensionless"/>
      <variable name="k6_ss" units="dimensionless"/>
      <variable name="k7_ss" units="dimensionless"/>
      <variable name="k8_ss" units="dimensionless"/>
      <variable name="x1_ss" units="dimensionless"/>
      <variable name="x2_ss" units="dimensionless"/>
      <variable name="x3_ss" units="dimensionless"/>
      <variable name="x4_ss" units="dimensionless"/>
      <variable name="E1_ss" units="dimensionless"/>
      <variable name="E2_ss" units="dimensionless"/>
      <variable name="E3_ss" units="dimensionless"/>
      <variable name="E4_ss" units="dimensionless"/>
      <variable name="allo_ss" units="dimensionless"/>
      <variable name="JncxNa_ss" units="millimolar_per_millisecond"/>
      <variable name="JncxCa_ss" units="millimolar_per_millisecond"/>
      <math xmlns="http://www.w3.org/1998/Math/MathML">
         <apply>
            <eq/>
            <ci>hca</ci>
            <apply>
               <exp/>
               <apply>
                  <divide/>
                  <apply>
                     <times/>
                     <ci>qca</ci>
                     <ci>v</ci>
                     <ci>F</ci>
                  </apply>
                  <apply>
                     <times/>
                     <ci>R</ci>
                     <ci>T</ci>
                  </apply>
               </apply>
            </apply>
         </apply>
         <apply>
            <eq/>
            <ci>hna</ci>
            <apply>
               <exp/>
               <apply>
                  <divide/>
                  <apply>
                     <times/>
                     <ci>qna</ci>
                     <ci>v</ci>
                     <ci>F</ci>
                  </apply>
                  <apply>
                     <times/>
                     <ci>R</ci>
                     <ci>T</ci>
                  </apply>
               </apply>
            </apply>
         </apply>
         <apply>
            <eq/>
            <ci>h1_i</ci>
            <apply>
               <plus/>
               <cn cellml:units="dimensionless">1</cn>
               <apply>
                  <times/>
                  <apply>
                     <divide/>
                     <ci>nai</ci>
                     <ci>kna3</ci>
                  </apply>
                  <apply>
                     <plus/>
                     <cn cellml:units="dimensionless">1</cn>
                     <ci>hna</ci>
                  </apply>
               </apply>
            </apply>
         </apply>
         <apply>
            <eq/>
            <ci>h2_i</ci>
            <apply>
               <divide/>
               <apply>
                  <times/>
                  <ci>nai</ci>
                  <ci>hna</ci>
               </apply>
               <apply>
                  <times/>
                  <ci>kna3</ci>
                  <ci>h1_i</ci>
               </apply>
            </apply>
         </apply>
         <apply>
            <eq/>
            <ci>h3_i</ci>
            <apply>
               <divide/>
               <cn cellml:units="dimensionless">1</cn>
               <ci>h1_i</ci>
            </apply>
         </apply>
         <apply>
            <eq/>
            <ci>h4_i</ci>
            <apply>
               <plus/>
               <cn cellml:units="dimensionless">1</cn>
               <apply>
                  <times/>
                  <apply>
                     <divide/>
                     <ci>nai</ci>
                     <ci>kna1</ci>
                  </apply>
                  <apply>
                     <plus/>
                     <cn cellml:units="dimensionless">1</cn>
                     <apply>
                        <divide/>
                        <ci>nai</ci>
                        <ci>kna2</ci>
                     </apply>
                  </apply>
               </apply>
            </apply>
         </apply>
         <apply>
            <eq/>
            <ci>h5_i</ci>
            <apply>
               <divide/>
               <apply>
                  <times/>
                  <ci>nai</ci>
                  <ci>nai</ci>
               </apply>
               <apply>
                  <times/>
                  <ci>h4_i</ci>
                  <ci>kna1</ci>
                  <ci>kna2</ci>
               </apply>
            </apply>
         </apply>
         <apply>
            <eq/>
            <ci>h6_i</ci>
            <apply>
               <divide/>
               <cn cellml:units="dimensionless">1</cn>
               <ci>h4_i</ci>
            </apply>
         </apply>
         <apply>
            <eq/>
            <ci>h7_i</ci>
            <apply>
               <plus/>
               <cn cellml:units="dimensionless">1</cn>
               <apply>
                  <times/>
                  <apply>
                     <divide/>
                     <ci>nao</ci>
                     <ci>kna3</ci>
                  </apply>
                  <apply>
                     <plus/>
                     <cn cellml:units="dimensionless">1</cn>
                     <apply>
                        <divide/>
                        <cn cellml:units="dimensionless">1</cn>
                        <ci>hna</ci>
                     </apply>
                  </apply>
               </apply>
            </apply>
         </apply>
         <apply>
            <eq/>
            <ci>h8_i</ci>
            <apply>
               <divide/>
               <ci>nao</ci>
               <apply>
                  <times/>
                  <ci>kna3</ci>
                  <ci>hna</ci>
                  <ci>h7_i</ci>
               </apply>
            </apply>
         </apply>
         <apply>
            <eq/>
            <ci>h9_i</ci>
            <apply>
               <divide/>
               <cn cellml:units="dimensionless">1</cn>
               <ci>h7_i</ci>
            </apply>
         </apply>
         <apply>
            <eq/>
            <ci>h10_i</ci>
            <apply>
               <plus/>
               <ci>kasymm</ci>
               <cn cellml:units="dimensionless">1</cn>
               <apply>
                  <times/>
                  <apply>
                     <divide/>
                     <ci>nao</ci>
                     <ci>kna1</ci>
                  </apply>
                  <apply>
                     <plus/>
                     <cn cellml:units="dimensionless">1</cn>
                     <apply>
                        <divide/>
                        <ci>nao</ci>
                        <ci>kna2</ci>
                     </apply>
                  </apply>
               </apply>
            </apply>
         </apply>
         <apply>
            <eq/>
            <ci>h11_i</ci>
            <apply>
               <divide/>
               <apply>
                  <times/>
                  <ci>nao</ci>
                  <ci>nao</ci>
               </apply>
               <apply>
                  <times/>
                  <ci>h10_i</ci>
                  <ci>kna1</ci>
                  <ci>kna2</ci>
               </apply>
            </apply>
         </apply>
         <apply>
            <eq/>
            <ci>h12_i</ci>
            <apply>
               <divide/>
               <cn cellml:units="dimensionless">1</cn>
               <ci>h10_i</ci>
            </apply>
         </apply>
         <apply>
            <eq/>
            <ci>k1_i</ci>
            <apply>
               <times/>
               <ci>h12_i</ci>
               <ci>cao</ci>
               <ci>kcaon</ci>
            </apply>
         </apply>
         <apply>
            <eq/>
            <ci>k2_i</ci>
            <ci>kcaoff</ci>
         </apply>
         <apply>
            <eq/>
            <ci>k3p_i</ci>
            <apply>
               <times/>
               <ci>h9_i</ci>
               <ci>wca</ci>
            </apply>
         </apply>
         <apply>
            <eq/>
            <ci>k3pp_i</ci>
            <apply>
               <times/>
               <ci>h8_i</ci>
               <ci>wnaca</ci>
            </apply>
         </apply>
         <apply>
            <eq/>
            <ci>k3_i</ci>
            <apply>
               <plus/>
               <ci>k3p_i</ci>
               <ci>k3pp_i</ci>
            </apply>
         </apply>
         <apply>
            <eq/>
            <ci>k4p_i</ci>
            <apply>
               <divide/>
               <apply>
                  <times/>
                  <ci>h3_i</ci>
                  <ci>wca</ci>
               </apply>
               <ci>hca</ci>
            </apply>
         </apply>
         <apply>
            <eq/>
            <ci>k4pp_i</ci>
            <apply>
               <times/>
               <ci>h2_i</ci>
               <ci>wnaca</ci>
            </apply>
         </apply>
         <apply>
            <eq/>
            <ci>k4_i</ci>
            <apply>
               <plus/>
               <ci>k4p_i</ci>
               <ci>k4pp_i</ci>
            </apply>
         </apply>
         <apply>
            <eq/>
            <ci>k5_i</ci>
            <ci>kcaoff</ci>
         </apply>
         <apply>
            <eq/>
            <ci>k6_i</ci>
            <apply>
               <times/>
               <ci>h6_i</ci>
               <ci>cai</ci>
               <ci>kcaon</ci>
            </apply>
         </apply>
         <apply>
            <eq/>
            <ci>k7_i</ci>
            <apply>
               <times/>
               <ci>h5_i</ci>
               <ci>h2_i</ci>
               <ci>wna</ci>
            </apply>
         </apply>
         <apply>
            <eq/>
            <ci>k8_i</ci>
            <apply>
               <times/>
               <ci>h8_i</ci>
               <ci>h11_i</ci>
               <ci>wna</ci>
            </apply>
         </apply>
         <apply>
            <eq/>
            <ci>x1_i</ci>
            <apply>
               <plus/>
               <apply>
                  <times/>
                  <ci>k2_i</ci>
                  <ci>k4_i</ci>
                  <apply>
                     <plus/>
                     <ci>k7_i</ci>
                     <ci>k6_i</ci>
                  </apply>
               </apply>
               <apply>
                  <times/>
                  <ci>k5_i</ci>
                  <ci>k7_i</ci>
                  <apply>
                     <plus/>
                     <ci>k2_i</ci>
                     <ci>k3_i</ci>
                  </apply>
               </apply>
            </apply>
         </apply>
         <apply>
            <eq/>
            <ci>x2_i</ci>
            <apply>
               <plus/>
               <apply>
                  <times/>
                  <ci>k1_i</ci>
                  <ci>k7_i</ci>
                  <apply>
                     <plus/>
                     <ci>k4_i</ci>
                     <ci>k5_i</ci>
                  </apply>
               </apply>
               <apply>
                  <times/>
                  <ci>k4_i</ci>
                  <ci>k6_i</ci>
                  <apply>
                     <plus/>
                     <ci>k1_i</ci>
                     <ci>k8_i</ci>
                  </apply>
               </apply>
            </apply>
         </apply>
         <apply>
            <eq/>
            <ci>x3_i</ci>
            <apply>
               <plus/>
               <apply>
                  <times/>
                  <ci>k1_i</ci>
                  <ci>k3_i</ci>
                  <apply>
                     <plus/>
                     <ci>k7_i</ci>
                     <ci>k6_i</ci>
                  </apply>
               </apply>
               <apply>
                  <times/>
                  <ci>k8_i</ci>
                  <ci>k6_i</ci>
                  <apply>
                     <plus/>
                     <ci>k2_i</ci>
                     <ci>k3_i</ci>
                  </apply>
               </apply>
            </apply>
         </apply>
         <apply>
            <eq/>
            <ci>x4_i</ci>
            <apply>
               <plus/>
               <apply>
                  <times/>
                  <ci>k2_i</ci>
                  <ci>k8_i</ci>
                  <apply>
                     <plus/>
                     <ci>k4_i</ci>
                     <ci>k5_i</ci>
                  </apply>
               </apply>
               <apply>
                  <times/>
                  <ci>k3_i</ci>
                  <ci>k5_i</ci>
                  <apply>
                     <plus/>
                     <ci>k1_i</ci>
                     <ci>k8_i</ci>
                  </apply>
               </apply>
            </apply>
         </apply>
         <apply>
            <eq/>
            <ci>E1_i</ci>
            <apply>
               <divide/>
               <ci>x1_i</ci>
               <apply>
                  <plus/>
                  <ci>x1_i</ci>
                  <ci>x2_i</ci>
                  <ci>x3_i</ci>
                  <ci>x4_i</ci>
               </apply>
            </apply>
         </apply>
         <apply>
            <eq/>
            <ci>E2_i</ci>
            <apply>
               <divide/>
               <ci>x2_i</ci>
               <apply>
                  <plus/>
                  <ci>x1_i</ci>
                  <ci>x2_i</ci>
                  <ci>x3_i</ci>
                  <ci>x4_i</ci>
               </apply>
            </apply>
         </apply>
         <apply>
            <eq/>
            <ci>E3_i</ci>
            <apply>
               <divide/>
               <ci>x3_i</ci>
               <apply>
                  <plus/>
                  <ci>x1_i</ci>
                  <ci>x2_i</ci>
                  <ci>x3_i</ci>
                  <ci>x4_i</ci>
               </apply>
            </apply>
         </apply>
         <apply>
            <eq/>
            <ci>E4_i</ci>
            <apply>
               <divide/>
               <ci>x4_i</ci>
               <apply>
                  <plus/>
                  <ci>x1_i</ci>
                  <ci>x2_i</ci>
                  <ci>x3_i</ci>
                  <ci>x4_i</ci>
               </apply>
            </apply>
         </apply>
         <apply>
            <eq/>
            <ci>allo_i</ci>
            <apply>
               <divide/>
               <cn cellml:units="dimensionless">1</cn>
               <apply>
                  <plus/>
                  <cn cellml:units="dimensionless">1</cn>
                  <apply>
                     <power/>
                     <apply>
                        <divide/>
                        <ci>KmCaAct</ci>
                        <ci>cai</ci>
                     </apply>
                     <cn cellml:units="dimensionless">2</cn>
                  </apply>
               </apply>
            </apply>
         </apply>
         <apply>
            <eq/>
            <ci>JncxNa_i</ci>
            <apply>
               <minus/>
               <apply>
                  <plus/>
                  <apply>
                     <times/>
                     <cn cellml:units="dimensionless">3</cn>
                     <apply>
                        <minus/>
                        <apply>
                           <times/>
                           <ci>E4_i</ci>
                           <ci>k7_i</ci>
                        </apply>
                        <apply>
                           <times/>
                           <ci>E1_i</ci>
                           <ci>k8_i</ci>
                        </apply>
                     </apply>
                  </apply>
                  <apply>
                     <times/>
                     <ci>E3_i</ci>
                     <ci>k4pp_i</ci>
                  </apply>
               </apply>
               <apply>
                  <times/>
                  <ci>E2_i</ci>
                  <ci>k3pp_i</ci>
               </apply>
            </apply>
         </apply>
         <apply>
            <eq/>
            <ci>JncxCa_i</ci>
            <apply>
               <minus/>
               <apply>
                  <times/>
                  <ci>E2_i</ci>
                  <ci>k2_i</ci>
               </apply>
               <apply>
                  <times/>
                  <ci>E1_i</ci>
                  <ci>k1_i</ci>
               </apply>
            </apply>
         </apply>
         <apply>
            <eq/>
            <ci>Gncx</ci>
            <piecewise>
               <piece>
                  <apply>
                     <times/>
                     <ci>Gncx_b</ci>
                     <cn cellml:units="dimensionless">1.1</cn>
                  </apply>
                  <apply>
                     <eq/>
                     <ci>celltype</ci>
                     <cn cellml:units="dimensionless">1</cn>
                  </apply>
               </piece>
               <piece>
                  <apply>
                     <times/>
                     <ci>Gncx_b</ci>
                     <cn cellml:units="dimensionless">1.4</cn>
                  </apply>
                  <apply>
                     <eq/>
                     <ci>celltype</ci>
                     <cn cellml:units="dimensionless">2</cn>
                  </apply>
               </piece>
               <otherwise>
                  <ci>Gncx_b</ci>
               </otherwise>
            </piecewise>
         </apply>
         <apply>
            <eq/>
            <ci>INaCa_i</ci>
            <apply>
               <times/>
               <cn cellml:units="dimensionless">0.8</cn>
               <ci>Gncx</ci>
               <ci>allo_i</ci>
               <apply>
                  <plus/>
                  <apply>
                     <times/>
                     <ci>zna</ci>
                     <ci>JncxNa_i</ci>
                  </apply>
                  <apply>
                     <times/>
                     <ci>zca</ci>
                     <ci>JncxCa_i</ci>
                  </apply>
               </apply>
            </apply>
         </apply>
         <apply>
            <eq/>
            <ci>h1_ss</ci>
            <apply>
               <plus/>
               <cn cellml:units="dimensionless">1</cn>
               <apply>
                  <times/>
                  <apply>
                     <divide/>
                     <ci>nass</ci>
                     <ci>kna3</ci>
                  </apply>
                  <apply>
                     <plus/>
                     <cn cellml:units="dimensionless">1</cn>
                     <ci>hna</ci>
                  </apply>
               </apply>
            </apply>
         </apply>
         <apply>
            <eq/>
            <ci>h2_ss</ci>
            <apply>
               <divide/>
               <apply>
                  <times/>
                  <ci>nass</ci>
                  <ci>hna</ci>
               </apply>
               <apply>
                  <times/>
                  <ci>kna3</ci>
                  <ci>h1_ss</ci>
               </apply>
            </apply>
         </apply>
         <apply>
            <eq/>
            <ci>h3_ss</ci>
            <apply>
               <divide/>
               <cn cellml:units="dimensionless">1</cn>
               <ci>h1_ss</ci>
            </apply>
         </apply>
         <apply>
            <eq/>
            <ci>h4_ss</ci>
            <apply>
               <plus/>
               <cn cellml:units="dimensionless">1</cn>
               <apply>
                  <times/>
                  <apply>
                     <divide/>
                     <ci>nass</ci>
                     <ci>kna1</ci>
                  </apply>
                  <apply>
                     <plus/>
                     <cn cellml:units="dimensionless">1</cn>
                     <apply>
                        <divide/>
                        <ci>nass</ci>
                        <ci>kna2</ci>
                     </apply>
                  </apply>
               </apply>
            </apply>
         </apply>
         <apply>
            <eq/>
            <ci>h5_ss</ci>
            <apply>
               <divide/>
               <apply>
                  <times/>
                  <ci>nass</ci>
                  <ci>nass</ci>
               </apply>
               <apply>
                  <times/>
                  <ci>h4_ss</ci>
                  <ci>kna1</ci>
                  <ci>kna2</ci>
               </apply>
            </apply>
         </apply>
         <apply>
            <eq/>
            <ci>h6_ss</ci>
            <apply>
               <divide/>
               <cn cellml:units="dimensionless">1</cn>
               <ci>h4_ss</ci>
            </apply>
         </apply>
         <apply>
            <eq/>
            <ci>h7_ss</ci>
            <apply>
               <plus/>
               <cn cellml:units="dimensionless">1</cn>
               <apply>
                  <times/>
                  <apply>
                     <divide/>
                     <ci>nao</ci>
                     <ci>kna3</ci>
                  </apply>
                  <apply>
                     <plus/>
                     <cn cellml:units="dimensionless">1</cn>
                     <apply>
                        <divide/>
                        <cn cellml:units="dimensionless">1</cn>
                        <ci>hna</ci>
                     </apply>
                  </apply>
               </apply>
            </apply>
         </apply>
         <apply>
            <eq/>
            <ci>h8_ss</ci>
            <apply>
               <divide/>
               <ci>nao</ci>
               <apply>
                  <times/>
                  <ci>kna3</ci>
                  <ci>hna</ci>
                  <ci>h7_ss</ci>
               </apply>
            </apply>
         </apply>
         <apply>
            <eq/>
            <ci>h9_ss</ci>
            <apply>
               <divide/>
               <cn cellml:units="dimensionless">1</cn>
               <ci>h7_ss</ci>
            </apply>
         </apply>
         <apply>
            <eq/>
            <ci>h10_ss</ci>
            <apply>
               <plus/>
               <ci>kasymm</ci>
               <cn cellml:units="dimensionless">1</cn>
               <apply>
                  <times/>
                  <apply>
                     <divide/>
                     <ci>nao</ci>
                     <ci>kna1</ci>
                  </apply>
                  <apply>
                     <plus/>
                     <cn cellml:units="dimensionless">1</cn>
                     <apply>
                        <divide/>
                        <ci>nao</ci>
                        <ci>kna2</ci>
                     </apply>
                  </apply>
               </apply>
            </apply>
         </apply>
         <apply>
            <eq/>
            <ci>h11_ss</ci>
            <apply>
               <divide/>
               <apply>
                  <times/>
                  <ci>nao</ci>
                  <ci>nao</ci>
               </apply>
               <apply>
                  <times/>
                  <ci>h10_ss</ci>
                  <ci>kna1</ci>
                  <ci>kna2</ci>
               </apply>
            </apply>
         </apply>
         <apply>
            <eq/>
            <ci>h12_ss</ci>
            <apply>
               <divide/>
               <cn cellml:units="dimensionless">1</cn>
               <ci>h10_ss</ci>
            </apply>
         </apply>
         <apply>
            <eq/>
            <ci>k1_ss</ci>
            <apply>
               <times/>
               <ci>h12_ss</ci>
               <ci>cao</ci>
               <ci>kcaon</ci>
            </apply>
         </apply>
         <apply>
            <eq/>
            <ci>k2_ss</ci>
            <ci>kcaoff</ci>
         </apply>
         <apply>
            <eq/>
            <ci>k3p_ss</ci>
            <apply>
               <times/>
               <ci>h9_ss</ci>
               <ci>wca</ci>
            </apply>
         </apply>
         <apply>
            <eq/>
            <ci>k3pp_ss</ci>
            <apply>
               <times/>
               <ci>h8_ss</ci>
               <ci>wnaca</ci>
            </apply>
         </apply>
         <apply>
            <eq/>
            <ci>k3_ss</ci>
            <apply>
               <plus/>
               <ci>k3p_ss</ci>
               <ci>k3pp_ss</ci>
            </apply>
         </apply>
         <apply>
            <eq/>
            <ci>k4p_ss</ci>
            <apply>
               <divide/>
               <apply>
                  <times/>
                  <ci>h3_ss</ci>
                  <ci>wca</ci>
               </apply>
               <ci>hca</ci>
            </apply>
         </apply>
         <apply>
            <eq/>
            <ci>k4pp_ss</ci>
            <apply>
               <times/>
               <ci>h2_ss</ci>
               <ci>wnaca</ci>
            </apply>
         </apply>
         <apply>
            <eq/>
            <ci>k4_ss</ci>
            <apply>
               <plus/>
               <ci>k4p_ss</ci>
               <ci>k4pp_ss</ci>
            </apply>
         </apply>
         <apply>
            <eq/>
            <ci>k5_ss</ci>
            <ci>kcaoff</ci>
         </apply>
         <apply>
            <eq/>
            <ci>k6_ss</ci>
            <apply>
               <times/>
               <ci>h6_ss</ci>
               <ci>cass</ci>
               <ci>kcaon</ci>
            </apply>
         </apply>
         <apply>
            <eq/>
            <ci>k7_ss</ci>
            <apply>
               <times/>
               <ci>h5_ss</ci>
               <ci>h2_ss</ci>
               <ci>wna</ci>
            </apply>
         </apply>
         <apply>
            <eq/>
            <ci>k8_ss</ci>
            <apply>
               <times/>
               <ci>h8_ss</ci>
               <ci>h11_ss</ci>
               <ci>wna</ci>
            </apply>
         </apply>
         <apply>
            <eq/>
            <ci>x1_ss</ci>
            <apply>
               <plus/>
               <apply>
                  <times/>
                  <ci>k2_ss</ci>
                  <ci>k4_ss</ci>
                  <apply>
                     <plus/>
                     <ci>k7_ss</ci>
                     <ci>k6_ss</ci>
                  </apply>
               </apply>
               <apply>
                  <times/>
                  <ci>k5_ss</ci>
                  <ci>k7_ss</ci>
                  <apply>
                     <plus/>
                     <ci>k2_ss</ci>
                     <ci>k3_ss</ci>
                  </apply>
               </apply>
            </apply>
         </apply>
         <apply>
            <eq/>
            <ci>x2_ss</ci>
            <apply>
               <plus/>
               <apply>
                  <times/>
                  <ci>k1_ss</ci>
                  <ci>k7_ss</ci>
                  <apply>
                     <plus/>
                     <ci>k4_ss</ci>
                     <ci>k5_ss</ci>
                  </apply>
               </apply>
               <apply>
                  <times/>
                  <ci>k4_ss</ci>
                  <ci>k6_ss</ci>
                  <apply>
                     <plus/>
                     <ci>k1_ss</ci>
                     <ci>k8_ss</ci>
                  </apply>
               </apply>
            </apply>
         </apply>
         <apply>
            <eq/>
            <ci>x3_ss</ci>
            <apply>
               <plus/>
               <apply>
                  <times/>
                  <ci>k1_ss</ci>
                  <ci>k3_ss</ci>
                  <apply>
                     <plus/>
                     <ci>k7_ss</ci>
                     <ci>k6_ss</ci>
                  </apply>
               </apply>
               <apply>
                  <times/>
                  <ci>k8_ss</ci>
                  <ci>k6_ss</ci>
                  <apply>
                     <plus/>
                     <ci>k2_ss</ci>
                     <ci>k3_ss</ci>
                  </apply>
               </apply>
            </apply>
         </apply>
         <apply>
            <eq/>
            <ci>x4_ss</ci>
            <apply>
               <plus/>
               <apply>
                  <times/>
                  <ci>k2_ss</ci>
                  <ci>k8_ss</ci>
                  <apply>
                     <plus/>
                     <ci>k4_ss</ci>
                     <ci>k5_ss</ci>
                  </apply>
               </apply>
               <apply>
                  <times/>
                  <ci>k3_ss</ci>
                  <ci>k5_ss</ci>
                  <apply>
                     <plus/>
                     <ci>k1_ss</ci>
                     <ci>k8_ss</ci>
                  </apply>
               </apply>
            </apply>
         </apply>
         <apply>
            <eq/>
            <ci>E1_ss</ci>
            <apply>
               <divide/>
               <ci>x1_ss</ci>
               <apply>
                  <plus/>
                  <ci>x1_ss</ci>
                  <ci>x2_ss</ci>
                  <ci>x3_ss</ci>
                  <ci>x4_ss</ci>
               </apply>
            </apply>
         </apply>
         <apply>
            <eq/>
            <ci>E2_ss</ci>
            <apply>
               <divide/>
               <ci>x2_ss</ci>
               <apply>
                  <plus/>
                  <ci>x1_ss</ci>
                  <ci>x2_ss</ci>
                  <ci>x3_ss</ci>
                  <ci>x4_ss</ci>
               </apply>
            </apply>
         </apply>
         <apply>
            <eq/>
            <ci>E3_ss</ci>
            <apply>
               <divide/>
               <ci>x3_ss</ci>
               <apply>
                  <plus/>
                  <ci>x1_ss</ci>
                  <ci>x2_ss</ci>
                  <ci>x3_ss</ci>
                  <ci>x4_ss</ci>
               </apply>
            </apply>
         </apply>
         <apply>
            <eq/>
            <ci>E4_ss</ci>
            <apply>
               <divide/>
               <ci>x4_ss</ci>
               <apply>
                  <plus/>
                  <ci>x1_ss</ci>
                  <ci>x2_ss</ci>
                  <ci>x3_ss</ci>
                  <ci>x4_ss</ci>
               </apply>
            </apply>
         </apply>
         <apply>
            <eq/>
            <ci>allo_ss</ci>
            <apply>
               <divide/>
               <cn cellml:units="dimensionless">1</cn>
               <apply>
                  <plus/>
                  <cn cellml:units="dimensionless">1</cn>
                  <apply>
                     <power/>
                     <apply>
                        <divide/>
                        <ci>KmCaAct</ci>
                        <ci>cass</ci>
                     </apply>
                     <cn cellml:units="dimensionless">2</cn>
                  </apply>
               </apply>
            </apply>
         </apply>
         <apply>
            <eq/>
            <ci>JncxNa_ss</ci>
            <apply>
               <minus/>
               <apply>
                  <plus/>
                  <apply>
                     <times/>
                     <cn cellml:units="dimensionless">3</cn>
                     <apply>
                        <minus/>
                        <apply>
                           <times/>
                           <ci>E4_ss</ci>
                           <ci>k7_ss</ci>
                        </apply>
                        <apply>
                           <times/>
                           <ci>E1_ss</ci>
                           <ci>k8_ss</ci>
                        </apply>
                     </apply>
                  </apply>
                  <apply>
                     <times/>
                     <ci>E3_ss</ci>
                     <ci>k4pp_ss</ci>
                  </apply>
               </apply>
               <apply>
                  <times/>
                  <ci>E2_ss</ci>
                  <ci>k3pp_ss</ci>
               </apply>
            </apply>
         </apply>
         <apply>
            <eq/>
            <ci>JncxCa_ss</ci>
            <apply>
               <minus/>
               <apply>
                  <times/>
                  <ci>E2_ss</ci>
                  <ci>k2_ss</ci>
               </apply>
               <apply>
                  <times/>
                  <ci>E1_ss</ci>
                  <ci>k1_ss</ci>
               </apply>
            </apply>
         </apply>
         <apply>
            <eq/>
            <ci>INaCa_ss</ci>
            <apply>
               <times/>
               <cn cellml:units="dimensionless">0.2</cn>
               <ci>Gncx</ci>
               <ci>allo_ss</ci>
               <apply>
                  <plus/>
                  <apply>
                     <times/>
                     <ci>zna</ci>
                     <ci>JncxNa_ss</ci>
                  </apply>
                  <apply>
                     <times/>
                     <ci>zca</ci>
                     <ci>JncxCa_ss</ci>
                  </apply>
               </apply>
            </apply>
         </apply>
      </math>
   </component>
   <component name="INaK">
      <variable name="k1p" units="per_millisecond" initial_value="949.5"/>
      <variable name="k1m" units="per_millisecond" initial_value="182.4"/>
      <variable name="k2p" units="per_millisecond" initial_value="687.2"/>
      <variable name="k2m" units="per_millisecond" initial_value="39.4"/>
      <variable name="k3p" units="per_millisecond" initial_value="1899"/>
      <variable name="k3m" units="per_millisecond" initial_value="79300"/>
      <variable name="k4p" units="per_millisecond" initial_value="639"/>
      <variable name="k4m" units="per_millisecond" initial_value="40"/>
      <variable name="Knai0" units="millimolar" initial_value="9.073"/>
      <variable name="Knao0" units="millimolar" initial_value="27.78"/>
      <variable name="delta" units="millivolt" initial_value="-0.155"/>
      <variable name="Kki" units="per_millisecond" initial_value="0.5"/>
      <variable name="Kko" units="per_millisecond" initial_value="0.3582"/>
      <variable name="MgADP" units="millimolar" initial_value="0.05"/>
      <variable name="MgATP" units="millimolar" initial_value="9.8"/>
      <variable name="Kmgatp" units="millimolar" initial_value="1.698e-7"/>
      <variable name="H" units="millimolar" initial_value="1e-7"/>
      <variable name="eP" units="dimensionless" initial_value="4.2"/>
      <variable name="Khp" units="millimolar" initial_value="1.698e-7"/>
      <variable name="Knap" units="millimolar" initial_value="224"/>
      <variable name="Kxkur" units="millimolar" initial_value="292"/>
      <variable name="zk" units="dimensionless" public_interface="in"/>
      <variable name="zna" units="dimensionless" public_interface="in"/>
      <variable name="Pnak_b" units="milliS_per_microF" initial_value="30" cmeta:id="membrane_sodium_potassium_pump_current_permeability">
         <rdf:RDF xmlns:rdf="http://www.w3.org/1999/02/22-rdf-syntax-ns#" xmlns:bqbiol="http://biomodels.net/biology-qualifiers/">
            <rdf:Description rdf:about="#membrane_sodium_potassium_pump_current_permeability">
               <bqbiol:is rdf:resource="https://chaste.comlab.ox.ac.uk/cellml/ns/oxford-metadata#membrane_sodium_potassium_pump_current_permeability"/>
            </rdf:Description>
         </rdf:RDF>
      </variable>
      <variable name="Pnak" units="milliS_per_microF"/>
      <variable name="celltype" units="dimensionless" public_interface="in"/>
      <variable name="R" units="joule_per_kilomole_kelvin" public_interface="in"/>
      <variable name="T" units="kelvin" public_interface="in"/>
      <variable name="F" units="coulomb_per_mole" public_interface="in"/>
      <variable name="v" units="millivolt" public_interface="in"/>
      <variable name="nai" units="millimolar" public_interface="in"/>
      <variable name="ki" units="millimolar" public_interface="in"/>
      <variable name="nao" units="millimolar" public_interface="in"/>
      <variable name="ko" units="millimolar" public_interface="in"/>
      <variable name="Knai" units="millimolar"/>
      <variable name="Knao" units="millimolar"/>
      <variable name="P" units="dimensionless"/>
      <variable name="a1" units="dimensionless"/>
      <variable name="b1" units="dimensionless"/>
      <variable name="a2" units="dimensionless"/>
      <variable name="b2" units="dimensionless"/>
      <variable name="a3" units="dimensionless"/>
      <variable name="b3" units="dimensionless"/>
      <variable name="a4" units="dimensionless"/>
      <variable name="b4" units="dimensionless"/>
      <variable name="x1" units="dimensionless"/>
      <variable name="x2" units="dimensionless"/>
      <variable name="x3" units="dimensionless"/>
      <variable name="x4" units="dimensionless"/>
      <variable name="E1" units="dimensionless"/>
      <variable name="E2" units="dimensionless"/>
      <variable name="E3" units="dimensionless"/>
      <variable name="E4" units="dimensionless"/>
      <variable name="JnakNa" units="millimolar_per_millisecond"/>
      <variable name="JnakK" units="millimolar_per_millisecond"/>
      <variable name="INaK" units="microA_per_microF" public_interface="out" cmeta:id="membrane_sodium_potassium_pump_current">
         <rdf:RDF xmlns:rdf="http://www.w3.org/1999/02/22-rdf-syntax-ns#" xmlns:bqbiol="http://biomodels.net/biology-qualifiers/">
            <rdf:Description rdf:about="#membrane_sodium_potassium_pump_current">
               <bqbiol:is rdf:resource="https://chaste.comlab.ox.ac.uk/cellml/ns/oxford-metadata#membrane_sodium_potassium_pump_current"/>
            </rdf:Description>
         </rdf:RDF>
      </variable>
      <math xmlns="http://www.w3.org/1998/Math/MathML">
         <apply>
            <eq/>
            <ci>Knai</ci>
            <apply>
               <times/>
               <ci>Knai0</ci>
               <apply>
                  <exp/>
                  <apply>
                     <divide/>
                     <apply>
                        <times/>
                        <ci>delta</ci>
                        <ci>v</ci>
                        <ci>F</ci>
                     </apply>
                     <apply>
                        <times/>
                        <cn cellml:units="dimensionless">3</cn>
                        <ci>R</ci>
                        <ci>T</ci>
                     </apply>
                  </apply>
               </apply>
            </apply>
         </apply>
         <apply>
            <eq/>
            <ci>Knao</ci>
            <apply>
               <times/>
               <ci>Knao0</ci>
               <apply>
                  <exp/>
                  <apply>
                     <divide/>
                     <apply>
                        <times/>
                        <apply>
                           <minus/>
                           <cn cellml:units="dimensionless">1</cn>
                           <ci>delta</ci>
                        </apply>
                        <ci>v</ci>
                        <ci>F</ci>
                     </apply>
                     <apply>
                        <times/>
                        <cn cellml:units="dimensionless">3</cn>
                        <ci>R</ci>
                        <ci>T</ci>
                     </apply>
                  </apply>
               </apply>
            </apply>
         </apply>
         <apply>
            <eq/>
            <ci>P</ci>
            <apply>
               <divide/>
               <ci>eP</ci>
               <apply>
                  <plus/>
                  <cn cellml:units="dimensionless">1</cn>
                  <apply>
                     <divide/>
                     <ci>H</ci>
                     <ci>Khp</ci>
                  </apply>
                  <apply>
                     <divide/>
                     <ci>nai</ci>
                     <ci>Knap</ci>
                  </apply>
                  <apply>
                     <divide/>
                     <ci>ki</ci>
                     <ci>Kxkur</ci>
                  </apply>
               </apply>
            </apply>
         </apply>
         <apply>
            <eq/>
            <ci>a1</ci>
            <apply>
               <divide/>
               <apply>
                  <times/>
                  <ci>k1p</ci>
                  <apply>
                     <power/>
                     <apply>
                        <divide/>
                        <ci>nai</ci>
                        <ci>Knai</ci>
                     </apply>
                     <cn cellml:units="dimensionless">3</cn>
                  </apply>
               </apply>
               <apply>
                  <minus/>
                  <apply>
                     <plus/>
                     <apply>
                        <power/>
                        <apply>
                           <plus/>
                           <cn cellml:units="dimensionless">1</cn>
                           <apply>
                              <divide/>
                              <ci>nai</ci>
                              <ci>Knai</ci>
                           </apply>
                        </apply>
                        <cn cellml:units="dimensionless">3</cn>
                     </apply>
                     <apply>
                        <power/>
                        <apply>
                           <plus/>
                           <cn cellml:units="dimensionless">1</cn>
                           <apply>
                              <divide/>
                              <ci>ki</ci>
                              <ci>Kki</ci>
                           </apply>
                        </apply>
                        <cn cellml:units="dimensionless">2</cn>
                     </apply>
                  </apply>
                  <cn cellml:units="dimensionless">1</cn>
               </apply>
            </apply>
         </apply>
         <apply>
            <eq/>
            <ci>b1</ci>
            <apply>
               <times/>
               <ci>k1m</ci>
               <ci>MgADP</ci>
            </apply>
         </apply>
         <apply>
            <eq/>
            <ci>a2</ci>
            <ci>k2p</ci>
         </apply>
         <apply>
            <eq/>
            <ci>b2</ci>
            <apply>
               <divide/>
               <apply>
                  <times/>
                  <ci>k2m</ci>
                  <apply>
                     <power/>
                     <apply>
                        <divide/>
                        <ci>nao</ci>
                        <ci>Knao</ci>
                     </apply>
                     <cn cellml:units="dimensionless">3</cn>
                  </apply>
               </apply>
               <apply>
                  <minus/>
                  <apply>
                     <plus/>
                     <apply>
                        <power/>
                        <apply>
                           <plus/>
                           <cn cellml:units="dimensionless">1</cn>
                           <apply>
                              <divide/>
                              <ci>nao</ci>
                              <ci>Knao</ci>
                           </apply>
                        </apply>
                        <cn cellml:units="dimensionless">3</cn>
                     </apply>
                     <apply>
                        <power/>
                        <apply>
                           <plus/>
                           <cn cellml:units="dimensionless">1</cn>
                           <apply>
                              <divide/>
                              <ci>ko</ci>
                              <ci>Kko</ci>
                           </apply>
                        </apply>
                        <cn cellml:units="dimensionless">2</cn>
                     </apply>
                  </apply>
                  <cn cellml:units="dimensionless">1</cn>
               </apply>
            </apply>
         </apply>
         <apply>
            <eq/>
            <ci>a3</ci>
            <apply>
               <divide/>
               <apply>
                  <times/>
                  <ci>k3p</ci>
                  <apply>
                     <power/>
                     <apply>
                        <divide/>
                        <ci>ko</ci>
                        <ci>Kko</ci>
                     </apply>
                     <cn cellml:units="dimensionless">2</cn>
                  </apply>
               </apply>
               <apply>
                  <minus/>
                  <apply>
                     <plus/>
                     <apply>
                        <power/>
                        <apply>
                           <plus/>
                           <cn cellml:units="dimensionless">1</cn>
                           <apply>
                              <divide/>
                              <ci>nao</ci>
                              <ci>Knao</ci>
                           </apply>
                        </apply>
                        <cn cellml:units="dimensionless">3</cn>
                     </apply>
                     <apply>
                        <power/>
                        <apply>
                           <plus/>
                           <cn cellml:units="dimensionless">1</cn>
                           <apply>
                              <divide/>
                              <ci>ko</ci>
                              <ci>Kko</ci>
                           </apply>
                        </apply>
                        <cn cellml:units="dimensionless">2</cn>
                     </apply>
                  </apply>
                  <cn cellml:units="dimensionless">1</cn>
               </apply>
            </apply>
         </apply>
         <apply>
            <eq/>
            <ci>b3</ci>
            <apply>
               <divide/>
               <apply>
                  <times/>
                  <ci>k3m</ci>
                  <ci>P</ci>
                  <ci>H</ci>
               </apply>
               <apply>
                  <plus/>
                  <cn cellml:units="dimensionless">1</cn>
                  <apply>
                     <divide/>
                     <ci>MgATP</ci>
                     <ci>Kmgatp</ci>
                  </apply>
               </apply>
            </apply>
         </apply>
         <apply>
            <eq/>
            <ci>a4</ci>
            <apply>
               <divide/>
               <apply>
                  <divide/>
                  <apply>
                     <times/>
                     <ci>k4p</ci>
                     <ci>MgATP</ci>
                  </apply>
                  <ci>Kmgatp</ci>
               </apply>
               <apply>
                  <plus/>
                  <cn cellml:units="dimensionless">1</cn>
                  <apply>
                     <divide/>
                     <ci>MgATP</ci>
                     <ci>Kmgatp</ci>
                  </apply>
               </apply>
            </apply>
         </apply>
         <apply>
            <eq/>
            <ci>b4</ci>
            <apply>
               <divide/>
               <apply>
                  <times/>
                  <ci>k4m</ci>
                  <apply>
                     <power/>
                     <apply>
                        <divide/>
                        <ci>ki</ci>
                        <ci>Kki</ci>
                     </apply>
                     <cn cellml:units="dimensionless">2</cn>
                  </apply>
               </apply>
               <apply>
                  <minus/>
                  <apply>
                     <plus/>
                     <apply>
                        <power/>
                        <apply>
                           <plus/>
                           <cn cellml:units="dimensionless">1</cn>
                           <apply>
                              <divide/>
                              <ci>nai</ci>
                              <ci>Knai</ci>
                           </apply>
                        </apply>
                        <cn cellml:units="dimensionless">3</cn>
                     </apply>
                     <apply>
                        <power/>
                        <apply>
                           <plus/>
                           <cn cellml:units="dimensionless">1</cn>
                           <apply>
                              <divide/>
                              <ci>ki</ci>
                              <ci>Kki</ci>
                           </apply>
                        </apply>
                        <cn cellml:units="dimensionless">2</cn>
                     </apply>
                  </apply>
                  <cn cellml:units="dimensionless">1</cn>
               </apply>
            </apply>
         </apply>
         <apply>
            <eq/>
            <ci>x1</ci>
            <apply>
               <plus/>
               <apply>
                  <times/>
                  <ci>a4</ci>
                  <ci>a1</ci>
                  <ci>a2</ci>
               </apply>
               <apply>
                  <times/>
                  <ci>b2</ci>
                  <ci>b4</ci>
                  <ci>b3</ci>
               </apply>
               <apply>
                  <times/>
                  <ci>a2</ci>
                  <ci>b4</ci>
                  <ci>b3</ci>
               </apply>
               <apply>
                  <times/>
                  <ci>b3</ci>
                  <ci>a1</ci>
                  <ci>a2</ci>
               </apply>
            </apply>
         </apply>
         <apply>
            <eq/>
            <ci>x2</ci>
            <apply>
               <plus/>
               <apply>
                  <times/>
                  <ci>b2</ci>
                  <ci>b1</ci>
                  <ci>b4</ci>
               </apply>
               <apply>
                  <times/>
                  <ci>a1</ci>
                  <ci>a2</ci>
                  <ci>a3</ci>
               </apply>
               <apply>
                  <times/>
                  <ci>a3</ci>
                  <ci>b1</ci>
                  <ci>b4</ci>
               </apply>
               <apply>
                  <times/>
                  <ci>a2</ci>
                  <ci>a3</ci>
                  <ci>b4</ci>
               </apply>
            </apply>
         </apply>
         <apply>
            <eq/>
            <ci>x3</ci>
            <apply>
               <plus/>
               <apply>
                  <times/>
                  <ci>a2</ci>
                  <ci>a3</ci>
                  <ci>a4</ci>
               </apply>
               <apply>
                  <times/>
                  <ci>b3</ci>
                  <ci>b2</ci>
                  <ci>b1</ci>
               </apply>
               <apply>
                  <times/>
                  <ci>b2</ci>
                  <ci>b1</ci>
                  <ci>a4</ci>
               </apply>
               <apply>
                  <times/>
                  <ci>a3</ci>
                  <ci>a4</ci>
                  <ci>b1</ci>
               </apply>
            </apply>
         </apply>
         <apply>
            <eq/>
            <ci>x4</ci>
            <apply>
               <plus/>
               <apply>
                  <times/>
                  <ci>b4</ci>
                  <ci>b3</ci>
                  <ci>b2</ci>
               </apply>
               <apply>
                  <times/>
                  <ci>a3</ci>
                  <ci>a4</ci>
                  <ci>a1</ci>
               </apply>
               <apply>
                  <times/>
                  <ci>b2</ci>
                  <ci>a4</ci>
                  <ci>a1</ci>
               </apply>
               <apply>
                  <times/>
                  <ci>b3</ci>
                  <ci>b2</ci>
                  <ci>a1</ci>
               </apply>
            </apply>
         </apply>
         <apply>
            <eq/>
            <ci>E1</ci>
            <apply>
               <divide/>
               <ci>x1</ci>
               <apply>
                  <plus/>
                  <ci>x1</ci>
                  <ci>x2</ci>
                  <ci>x3</ci>
                  <ci>x4</ci>
               </apply>
            </apply>
         </apply>
         <apply>
            <eq/>
            <ci>E2</ci>
            <apply>
               <divide/>
               <ci>x2</ci>
               <apply>
                  <plus/>
                  <ci>x1</ci>
                  <ci>x2</ci>
                  <ci>x3</ci>
                  <ci>x4</ci>
               </apply>
            </apply>
         </apply>
         <apply>
            <eq/>
            <ci>E3</ci>
            <apply>
               <divide/>
               <ci>x3</ci>
               <apply>
                  <plus/>
                  <ci>x1</ci>
                  <ci>x2</ci>
                  <ci>x3</ci>
                  <ci>x4</ci>
               </apply>
            </apply>
         </apply>
         <apply>
            <eq/>
            <ci>E4</ci>
            <apply>
               <divide/>
               <ci>x4</ci>
               <apply>
                  <plus/>
                  <ci>x1</ci>
                  <ci>x2</ci>
                  <ci>x3</ci>
                  <ci>x4</ci>
               </apply>
            </apply>
         </apply>
         <apply>
            <eq/>
            <ci>JnakNa</ci>
            <apply>
               <times/>
               <cn cellml:units="dimensionless">3</cn>
               <apply>
                  <minus/>
                  <apply>
                     <times/>
                     <ci>E1</ci>
                     <ci>a3</ci>
                  </apply>
                  <apply>
                     <times/>
                     <ci>E2</ci>
                     <ci>b3</ci>
                  </apply>
               </apply>
            </apply>
         </apply>
         <apply>
            <eq/>
            <ci>JnakK</ci>
            <apply>
               <times/>
               <cn cellml:units="dimensionless">2</cn>
               <apply>
                  <minus/>
                  <apply>
                     <times/>
                     <ci>E4</ci>
                     <ci>b1</ci>
                  </apply>
                  <apply>
                     <times/>
                     <ci>E3</ci>
                     <ci>a1</ci>
                  </apply>
               </apply>
            </apply>
         </apply>
         <apply>
            <eq/>
            <ci>Pnak</ci>
            <piecewise>
               <piece>
                  <apply>
                     <times/>
                     <ci>Pnak_b</ci>
                     <cn cellml:units="dimensionless">0.9</cn>
                  </apply>
                  <apply>
                     <eq/>
                     <ci>celltype</ci>
                     <cn cellml:units="dimensionless">1</cn>
                  </apply>
               </piece>
               <piece>
                  <apply>
                     <times/>
                     <ci>Pnak_b</ci>
                     <cn cellml:units="dimensionless">0.7</cn>
                  </apply>
                  <apply>
                     <eq/>
                     <ci>celltype</ci>
                     <cn cellml:units="dimensionless">2</cn>
                  </apply>
               </piece>
               <otherwise>
                  <ci>Pnak_b</ci>
               </otherwise>
            </piecewise>
         </apply>
         <apply>
            <eq/>
            <ci>INaK</ci>
            <apply>
               <times/>
               <ci>Pnak</ci>
               <apply>
                  <plus/>
                  <apply>
                     <times/>
                     <ci>zna</ci>
                     <ci>JnakNa</ci>
                  </apply>
                  <apply>
                     <times/>
                     <ci>zk</ci>
                     <ci>JnakK</ci>
                  </apply>
               </apply>
            </apply>
         </apply>
      </math>
   </component>
   <component name="IKb">
      <variable name="xkb" units="dimensionless"/>
      <variable name="GKb_b" units="milliS_per_microF" initial_value="0.003" cmeta:id="membrane_background_potassium_current_conductance">
         <rdf:RDF xmlns:rdf="http://www.w3.org/1999/02/22-rdf-syntax-ns#" xmlns:bqbiol="http://biomodels.net/biology-qualifiers/">
            <rdf:Description rdf:about="#membrane_background_potassium_current_conductance">
               <bqbiol:is rdf:resource="https://chaste.comlab.ox.ac.uk/cellml/ns/oxford-metadata#membrane_background_potassium_current_conductance"/>
            </rdf:Description>
         </rdf:RDF>
      </variable>
      <variable name="GKb" units="milliS_per_microF"/>
      <variable name="v" units="millivolt" public_interface="in"/>
      <variable name="EK" units="millivolt" public_interface="in"/>
      <variable name="celltype" units="dimensionless" public_interface="in"/>
      <variable name="IKb" units="microA_per_microF" public_interface="out" cmeta:id="membrane_background_potassium_current">
         <rdf:RDF xmlns:rdf="http://www.w3.org/1999/02/22-rdf-syntax-ns#" xmlns:bqbiol="http://biomodels.net/biology-qualifiers/">
            <rdf:Description rdf:about="#membrane_background_potassium_current">
               <bqbiol:is rdf:resource="https://chaste.comlab.ox.ac.uk/cellml/ns/oxford-metadata#membrane_background_potassium_current"/>
            </rdf:Description>
         </rdf:RDF>
      </variable>
      <math xmlns="http://www.w3.org/1998/Math/MathML">
         <apply>
            <eq/>
            <ci>xkb</ci>
            <apply>
               <divide/>
               <cn cellml:units="dimensionless">1</cn>
               <apply>
                  <plus/>
                  <cn cellml:units="dimensionless">1</cn>
                  <apply>
                     <exp/>
                     <apply>
                        <divide/>
                        <apply>
                           <minus/>
                           <apply>
                              <minus/>
                              <ci>v</ci>
                              <cn cellml:units="millivolt">14.48</cn>
                           </apply>
                        </apply>
                        <cn cellml:units="millivolt">18.34</cn>
                     </apply>
                  </apply>
               </apply>
            </apply>
         </apply>
         <apply>
            <eq/>
            <ci>GKb</ci>
            <piecewise>
               <piece>
                  <apply>
                     <times/>
                     <ci>GKb_b</ci>
                     <cn cellml:units="dimensionless">0.6</cn>
                  </apply>
                  <apply>
                     <eq/>
                     <ci>celltype</ci>
                     <cn cellml:units="dimensionless">1</cn>
                  </apply>
               </piece>
               <otherwise>
                  <ci>GKb_b</ci>
               </otherwise>
            </piecewise>
         </apply>
         <apply>
            <eq/>
            <ci>IKb</ci>
            <apply>
               <times/>
               <ci>GKb</ci>
               <ci>xkb</ci>
               <apply>
                  <minus/>
                  <ci>v</ci>
                  <ci>EK</ci>
               </apply>
            </apply>
         </apply>
      </math>
   </component>
   <component name="INab">
      <variable name="PNab" units="milliS_per_microF" initial_value="3.75e-10" cmeta:id="membrane_background_sodium_current_conductance">
         <rdf:RDF xmlns:rdf="http://www.w3.org/1999/02/22-rdf-syntax-ns#" xmlns:bqbiol="http://biomodels.net/biology-qualifiers/">
            <rdf:Description rdf:about="#membrane_background_sodium_current_conductance">
               <bqbiol:is rdf:resource="https://chaste.comlab.ox.ac.uk/cellml/ns/oxford-metadata#membrane_background_sodium_current_conductance"/>
            </rdf:Description>
         </rdf:RDF>
      </variable>
      <variable name="INab" units="microA_per_microF" public_interface="out" cmeta:id="membrane_background_sodium_current">
         <rdf:RDF xmlns:rdf="http://www.w3.org/1999/02/22-rdf-syntax-ns#" xmlns:bqbiol="http://biomodels.net/biology-qualifiers/">
            <rdf:Description rdf:about="#membrane_background_sodium_current">
               <bqbiol:is rdf:resource="https://chaste.comlab.ox.ac.uk/cellml/ns/oxford-metadata#membrane_background_sodium_current"/>
            </rdf:Description>
         </rdf:RDF>
      </variable>
      <variable name="nai" units="millimolar" public_interface="in"/>
      <variable name="nao" units="millimolar" public_interface="in"/>
      <variable name="vffrt" units="coulomb_per_mole" public_interface="in"/>
      <variable name="vfrt" units="dimensionless" public_interface="in"/>
      <math xmlns="http://www.w3.org/1998/Math/MathML">
         <apply>
            <eq/>
            <ci>INab</ci>
            <apply>
               <divide/>
               <apply>
                  <times/>
                  <ci>PNab</ci>
                  <ci>vffrt</ci>
                  <apply>
                     <minus/>
                     <apply>
                        <times/>
                        <ci>nai</ci>
                        <apply>
                           <exp/>
                           <ci>vfrt</ci>
                        </apply>
                     </apply>
                     <ci>nao</ci>
                  </apply>
               </apply>
               <apply>
                  <minus/>
                  <apply>
                     <exp/>
                     <ci>vfrt</ci>
                  </apply>
                  <cn cellml:units="dimensionless">1</cn>
               </apply>
            </apply>
         </apply>
      </math>
   </component>
   <component name="ICab">
      <variable name="PCab" units="milliS_per_microF" initial_value="2.5e-8" cmeta:id="membrane_background_calcium_current_conductance">
         <rdf:RDF xmlns:rdf="http://www.w3.org/1999/02/22-rdf-syntax-ns#" xmlns:bqbiol="http://biomodels.net/biology-qualifiers/">
            <rdf:Description rdf:about="#membrane_background_calcium_current_conductance">
               <bqbiol:is rdf:resource="https://chaste.comlab.ox.ac.uk/cellml/ns/oxford-metadata#membrane_background_calcium_current_conductance"/>
            </rdf:Description>
         </rdf:RDF>
      </variable>
      <variable name="ICab" units="microA_per_microF" public_interface="out" cmeta:id="membrane_background_calcium_current">
         <rdf:RDF xmlns:rdf="http://www.w3.org/1999/02/22-rdf-syntax-ns#" xmlns:bqbiol="http://biomodels.net/biology-qualifiers/">
            <rdf:Description rdf:about="#membrane_background_calcium_current">
               <bqbiol:is rdf:resource="https://chaste.comlab.ox.ac.uk/cellml/ns/oxford-metadata#membrane_background_calcium_current"/>
            </rdf:Description>
         </rdf:RDF>
      </variable>
      <variable name="cai" units="millimolar" public_interface="in"/>
      <variable name="cao" units="millimolar" public_interface="in"/>
      <variable name="vffrt" units="coulomb_per_mole" public_interface="in"/>
      <variable name="vfrt" units="dimensionless" public_interface="in"/>
      <math xmlns="http://www.w3.org/1998/Math/MathML">
         <apply>
            <eq/>
            <ci>ICab</ci>
            <apply>
               <divide/>
               <apply>
                  <times/>
                  <ci>PCab</ci>
                  <cn cellml:units="dimensionless">4</cn>
                  <ci>vffrt</ci>
                  <apply>
                     <minus/>
                     <apply>
                        <times/>
                        <ci>cai</ci>
                        <apply>
                           <exp/>
                           <apply>
                              <times/>
                              <cn cellml:units="dimensionless">2</cn>
                              <ci>vfrt</ci>
                           </apply>
                        </apply>
                     </apply>
                     <apply>
                        <times/>
                        <cn cellml:units="dimensionless">0.341</cn>
                        <ci>cao</ci>
                     </apply>
                  </apply>
               </apply>
               <apply>
                  <minus/>
                  <apply>
                     <exp/>
                     <apply>
                        <times/>
                        <cn cellml:units="dimensionless">2</cn>
                        <ci>vfrt</ci>
                     </apply>
                  </apply>
                  <cn cellml:units="dimensionless">1</cn>
               </apply>
            </apply>
         </apply>
      </math>
   </component>
   <component name="IpCa">
      <variable name="GpCa" units="milliS_per_microF" initial_value="0.0005" cmeta:id="membrane_calcium_pump_current_conductance">
         <rdf:RDF xmlns:rdf="http://www.w3.org/1999/02/22-rdf-syntax-ns#" xmlns:bqbiol="http://biomodels.net/biology-qualifiers/">
            <rdf:Description rdf:about="#membrane_calcium_pump_current_conductance">
               <bqbiol:is rdf:resource="https://chaste.comlab.ox.ac.uk/cellml/ns/oxford-metadata#membrane_calcium_pump_current_conductance"/>
            </rdf:Description>
         </rdf:RDF>
      </variable>
      <variable name="KmCap" units="millimolar" initial_value="0.0005"/>
      <variable name="IpCa" units="microA_per_microF" public_interface="out" cmeta:id="membrane_calcium_pump_current">
         <rdf:RDF xmlns:rdf="http://www.w3.org/1999/02/22-rdf-syntax-ns#" xmlns:bqbiol="http://biomodels.net/biology-qualifiers/">
            <rdf:Description rdf:about="#membrane_calcium_pump_current">
               <bqbiol:is rdf:resource="https://chaste.comlab.ox.ac.uk/cellml/ns/oxford-metadata#membrane_calcium_pump_current"/>
            </rdf:Description>
         </rdf:RDF>
      </variable>
      <variable name="cai" units="millimolar" public_interface="in"/>
      <math xmlns="http://www.w3.org/1998/Math/MathML">
         <apply>
            <eq/>
            <ci>IpCa</ci>
            <apply>
               <divide/>
               <apply>
                  <times/>
                  <ci>GpCa</ci>
                  <ci>cai</ci>
               </apply>
               <apply>
                  <plus/>
                  <ci>KmCap</ci>
                  <ci>cai</ci>
               </apply>
            </apply>
         </apply>
      </math>
   </component>
   <component name="diff">
      <variable name="cai" units="millimolar" public_interface="in"/>
      <variable name="cass" units="millimolar" public_interface="in"/>
      <variable name="nai" units="millimolar" public_interface="in"/>
      <variable name="nass" units="millimolar" public_interface="in"/>
      <variable name="ki" units="millimolar" public_interface="in"/>
      <variable name="kss" units="millimolar" public_interface="in"/>
      <variable name="JdiffNa" units="millimolar_per_millisecond" public_interface="out"/>
      <variable name="Jdiff" units="millimolar_per_millisecond" public_interface="out"/>
      <variable name="JdiffK" units="millimolar_per_millisecond" public_interface="out"/>
      <math xmlns="http://www.w3.org/1998/Math/MathML">
         <apply>
            <eq/>
            <ci>JdiffNa</ci>
            <apply>
               <divide/>
               <apply>
                  <minus/>
                  <ci>nass</ci>
                  <ci>nai</ci>
               </apply>
               <cn cellml:units="dimensionless">2</cn>
            </apply>
         </apply>
         <apply>
            <eq/>
            <ci>JdiffK</ci>
            <apply>
               <divide/>
               <apply>
                  <minus/>
                  <ci>kss</ci>
                  <ci>ki</ci>
               </apply>
               <cn cellml:units="dimensionless">2</cn>
            </apply>
         </apply>
         <apply>
            <eq/>
            <ci>Jdiff</ci>
            <apply>
               <divide/>
               <apply>
                  <minus/>
                  <ci>cass</ci>
                  <ci>cai</ci>
               </apply>
               <cn cellml:units="dimensionless">0.2</cn>
            </apply>
         </apply>
      </math>
   </component>
   <component name="ryr">
      <variable name="bt" units="millisecond" initial_value="4.75"/>
      <variable name="a_rel" units="millisecond"/>
      <variable name="Jrel_inf" units="dimensionless"/>
      <variable name="tau_rel" units="millisecond"/>
      <variable name="celltype" units="dimensionless" public_interface="in"/>
      <variable name="ICaL" units="microA_per_microF" public_interface="in"/>
      <variable name="cajsr" units="millimolar" public_interface="in"/>
      <variable name="Jrel_infp" units="dimensionless"/>
      <variable name="Jrel_temp" units="dimensionless"/>
      <variable name="tau_relp" units="millisecond"/>
      <variable name="Jrelnp" units="dimensionless" initial_value="0"/>
      <variable name="Jrelp" units="dimensionless" initial_value="0"/>
      <variable name="time" units="millisecond" public_interface="in"/>
      <variable name="btp" units="millisecond"/>
      <variable name="a_relp" units="millisecond"/>
      <variable name="KmCaMK" units="millimolar" public_interface="in"/>
      <variable name="CaMKa" units="millimolar" public_interface="in"/>
      <variable name="Jrel_inf_temp" units="dimensionless"/>
      <variable name="fJrelp" units="dimensionless"/>
      <variable name="Jrel" units="millimolar_per_millisecond" public_interface="out" cmeta:id="SR_release_current">
         <rdf:RDF xmlns:rdf="http://www.w3.org/1999/02/22-rdf-syntax-ns#" xmlns:bqbiol="http://biomodels.net/biology-qualifiers/">
            <rdf:Description rdf:about="#SR_release_current">
               <bqbiol:is rdf:resource="https://chaste.comlab.ox.ac.uk/cellml/ns/oxford-metadata#SR_release_current"/>
            </rdf:Description>
         </rdf:RDF>
      </variable>
      <variable name="Jrel_scaling_factor" units="dimensionless" initial_value="1.0" cmeta:id="SR_release_current_max">
         <rdf:RDF xmlns:rdf="http://www.w3.org/1999/02/22-rdf-syntax-ns#" xmlns:bqbiol="http://biomodels.net/biology-qualifiers/">
            <rdf:Description rdf:about="#SR_release_current_max">
               <bqbiol:is rdf:resource="https://chaste.comlab.ox.ac.uk/cellml/ns/oxford-metadata#SR_release_current_max"/>
            </rdf:Description>
         </rdf:RDF>
      </variable>
      <variable name="tau_rel_temp" units="millisecond"/>
      <variable name="tau_relp_temp" units="millisecond"/>
      <math xmlns="http://www.w3.org/1998/Math/MathML">
         <apply>
            <eq/>
            <ci>a_rel</ci>
            <apply>
               <times/>
               <cn cellml:units="dimensionless">0.5</cn>
               <ci>bt</ci>
            </apply>
         </apply>
         <apply>
            <eq/>
            <ci>Jrel_inf_temp</ci>
            <apply>
               <divide/>
               <apply>
                  <times/>
                  <ci>a_rel</ci>
                  <apply>
                     <minus/>
                     <ci>ICaL</ci>
                  </apply>
               </apply>
               <apply>
                  <plus/>
                  <cn cellml:units="microA_per_microF">1</cn>
                  <apply>
                     <times/>
                     <cn cellml:units="microA_per_microF">1</cn>
                     <apply>
                        <power/>
                        <apply>
                           <divide/>
                           <cn cellml:units="millimolar">1.5</cn>
                           <ci>cajsr</ci>
                        </apply>
                        <cn cellml:units="dimensionless">8</cn>
                     </apply>
                  </apply>
               </apply>
            </apply>
         </apply>
         <apply>
            <eq/>
            <ci>Jrel_inf</ci>
            <piecewise>
               <piece>
                  <apply>
                     <times/>
                     <ci>Jrel_inf_temp</ci>
                     <cn cellml:units="dimensionless">1.7</cn>
                  </apply>
                  <apply>
                     <eq/>
                     <ci>celltype</ci>
                     <cn cellml:units="dimensionless">2</cn>
                  </apply>
               </piece>
               <otherwise>
                  <ci>Jrel_inf_temp</ci>
               </otherwise>
            </piecewise>
         </apply>
         <apply>
            <eq/>
            <ci>tau_rel_temp</ci>
            <apply>
               <divide/>
               <ci>bt</ci>
               <apply>
                  <plus/>
                  <cn cellml:units="dimensionless">1</cn>
                  <apply>
                     <divide/>
                     <cn cellml:units="millimolar">0.0123</cn>
                     <ci>cajsr</ci>
                  </apply>
               </apply>
            </apply>
         </apply>
         <apply>
            <eq/>
            <ci>tau_rel</ci>
            <piecewise>
               <piece>
                  <cn cellml:units="millisecond">0.001</cn>
                  <apply>
                     <lt/>
                     <ci>tau_rel_temp</ci>
                     <cn cellml:units="millisecond">0.001</cn>
                  </apply>
               </piece>
               <otherwise>
                  <ci>tau_rel_temp</ci>
               </otherwise>
            </piecewise>
         </apply>
         <apply>
            <eq/>
            <apply>
               <diff/>
               <bvar>
                  <ci>time</ci>
               </bvar>
               <ci>Jrelnp</ci>
            </apply>
            <apply>
               <divide/>
               <apply>
                  <minus/>
                  <ci>Jrel_inf</ci>
                  <ci>Jrelnp</ci>
               </apply>
               <ci>tau_rel</ci>
            </apply>
         </apply>
         <apply>
            <eq/>
            <ci>btp</ci>
            <apply>
               <times/>
               <cn cellml:units="dimensionless">1.25</cn>
               <ci>bt</ci>
            </apply>
         </apply>
         <apply>
            <eq/>
            <ci>a_relp</ci>
            <apply>
               <times/>
               <cn cellml:units="dimensionless">0.5</cn>
               <ci>btp</ci>
            </apply>
         </apply>
         <apply>
            <eq/>
            <ci>Jrel_temp</ci>
            <apply>
               <divide/>
               <apply>
                  <times/>
                  <ci>a_relp</ci>
                  <apply>
                     <minus/>
                     <ci>ICaL</ci>
                  </apply>
               </apply>
               <apply>
                  <plus/>
                  <cn cellml:units="dimensionless">1</cn>
                  <apply>
                     <power/>
                     <apply>
                        <divide/>
                        <cn cellml:units="millimolar">1.5</cn>
                        <ci>cajsr</ci>
                     </apply>
                     <cn cellml:units="dimensionless">8</cn>
                  </apply>
               </apply>
            </apply>
         </apply>
         <apply>
            <eq/>
            <ci>Jrel_infp</ci>
            <piecewise>
               <piece>
                  <apply>
                     <times/>
                     <ci>Jrel_temp</ci>
                     <cn cellml:units="dimensionless">1.7</cn>
                  </apply>
                  <apply>
                     <eq/>
                     <ci>celltype</ci>
                     <cn cellml:units="dimensionless">2</cn>
                  </apply>
               </piece>
               <otherwise>
                  <ci>Jrel_temp</ci>
               </otherwise>
            </piecewise>
         </apply>
         <apply>
            <eq/>
            <ci>tau_relp_temp</ci>
            <apply>
               <divide/>
               <ci>btp</ci>
               <apply>
                  <plus/>
                  <cn cellml:units="dimensionless">1</cn>
                  <apply>
                     <divide/>
                     <cn cellml:units="millimolar">0.0123</cn>
                     <ci>cajsr</ci>
                  </apply>
               </apply>
            </apply>
         </apply>
         <apply>
            <eq/>
            <ci>tau_relp</ci>
            <piecewise>
               <piece>
                  <cn cellml:units="millisecond">0.001</cn>
                  <apply>
                     <lt/>
                     <ci>tau_relp_temp</ci>
                     <cn cellml:units="millisecond">0.001</cn>
                  </apply>
               </piece>
               <otherwise>
                  <ci>tau_relp_temp</ci>
               </otherwise>
            </piecewise>
         </apply>
         <apply>
            <eq/>
            <apply>
               <diff/>
               <bvar>
                  <ci>time</ci>
               </bvar>
               <ci>Jrelp</ci>
            </apply>
            <apply>
               <divide/>
               <apply>
                  <minus/>
                  <ci>Jrel_infp</ci>
                  <ci>Jrelp</ci>
               </apply>
               <ci>tau_relp</ci>
            </apply>
         </apply>
         <apply>
            <eq/>
            <ci>fJrelp</ci>
            <apply>
               <divide/>
               <cn cellml:units="dimensionless">1</cn>
               <apply>
                  <plus/>
                  <cn cellml:units="dimensionless">1</cn>
                  <apply>
                     <divide/>
                     <ci>KmCaMK</ci>
                     <ci>CaMKa</ci>
                  </apply>
               </apply>
            </apply>
         </apply>
         <apply>
            <eq/>
            <ci>Jrel</ci>
            <apply>
               <times/>
               <ci>Jrel_scaling_factor</ci>
               <apply>
                  <plus/>
                  <apply>
                     <times/>
                     <apply>
                        <minus/>
                        <cn cellml:units="dimensionless">1</cn>
                        <ci>fJrelp</ci>
                     </apply>
                     <ci>Jrelnp</ci>
                  </apply>
                  <apply>
                     <times/>
                     <ci>fJrelp</ci>
                     <ci>Jrelp</ci>
                  </apply>
               </apply>
            </apply>
         </apply>
      </math>
   </component>
   <component name="SERCA">
      <variable name="upScale" units="dimensionless"/>
      <variable name="Jupnp" units="millimolar_per_millisecond"/>
      <variable name="Jupp" units="millimolar_per_millisecond"/>
      <variable name="KmCaMK" units="millimolar" public_interface="in"/>
      <variable name="CaMKa" units="millimolar" public_interface="in"/>
      <variable name="celltype" units="dimensionless" public_interface="in"/>
      <variable name="cai" units="millimolar" public_interface="in"/>
      <variable name="cansr" units="millimolar" public_interface="in"/>
      <variable name="fJupp" units="dimensionless"/>
      <variable name="Jleak" units="millimolar_per_millisecond"/>
      <variable name="Jup" units="millimolar_per_millisecond" public_interface="out"/>
      <variable name="Jup_b" units = "dimensionless" initial_value="1.0" cmeta:id="SR_uptake_current_max">
         <rdf:RDF xmlns:rdf="http://www.w3.org/1999/02/22-rdf-syntax-ns#" xmlns:bqbiol="http://biomodels.net/biology-qualifiers/">
            <rdf:Description rdf:about="#SR_uptake_current_max">
               <bqbiol:is rdf:resource="https://chaste.comlab.ox.ac.uk/cellml/ns/oxford-metadata#SR_uptake_current_max"/>
            </rdf:Description>
         </rdf:RDF>
      </variable>
      <math xmlns="http://www.w3.org/1998/Math/MathML">
         <apply>
            <eq/>
            <ci>upScale</ci>
            <piecewise>
               <piece>
                  <cn cellml:units="dimensionless">1.3</cn>
                  <apply>
                     <eq/>
                     <ci>celltype</ci>
                     <cn cellml:units="dimensionless">1</cn>
                  </apply>
               </piece>
               <otherwise>
                  <cn cellml:units="dimensionless">1</cn>
               </otherwise>
            </piecewise>
         </apply>
         <apply>
            <eq/>
            <ci>Jupnp</ci>
            <apply>
               <divide/>
               <apply>
                  <times/>
                  <ci>upScale</ci>
                  <cn cellml:units="dimensionless">0.004375</cn>
                  <ci>cai</ci>
               </apply>
               <apply>
                  <plus/>
                  <ci>cai</ci>
                  <cn cellml:units="millimolar">0.00092</cn>
               </apply>
            </apply>
         </apply>
         <apply>
            <eq/>
            <ci>Jupp</ci>
            <apply>
               <divide/>
               <apply>
                  <times/>
                  <ci>upScale</ci>
                  <cn cellml:units="dimensionless">2.75</cn>
                  <cn cellml:units="dimensionless">0.004375</cn>
                  <ci>cai</ci>
               </apply>
               <apply>
                  <minus/>
                  <apply>
                     <plus/>
                     <ci>cai</ci>
                     <cn cellml:units="millimolar">0.00092</cn>
                  </apply>
                  <cn cellml:units="millimolar">0.00017</cn>
               </apply>
            </apply>
         </apply>
         <apply>
            <eq/>
            <ci>fJupp</ci>
            <apply>
               <divide/>
               <cn cellml:units="dimensionless">1</cn>
               <apply>
                  <plus/>
                  <cn cellml:units="dimensionless">1</cn>
                  <apply>
                     <divide/>
                     <ci>KmCaMK</ci>
                     <ci>CaMKa</ci>
                  </apply>
               </apply>
            </apply>
         </apply>
         <apply>
            <eq/>
            <ci>Jleak</ci>
            <apply>
               <divide/>
               <apply>
                  <times/>
                  <cn cellml:units="millimolar_per_millisecond">0.0039375</cn>
                  <ci>cansr</ci>
               </apply>
               <cn cellml:units="millimolar">15</cn>
            </apply>
         </apply>
         <apply>
            <eq/>
            <ci>Jup</ci>
            <apply>
                <times/>
                    <ci>Jup_b</ci>
                    <apply>
                        <minus/>
                        <apply>
                            <plus/>
                                <apply>
                                    <times/>
                                    <apply>
                                        <minus/>
                                        <cn cellml:units="dimensionless">1</cn>
                                        <ci>fJupp</ci>
                                    </apply>
                                    <ci>Jupnp</ci>
                                </apply> 
                                <apply> 
                                    <times/>
                                    <ci>fJupp</ci>
                                    <ci>Jupp</ci>
                                </apply> 
                        </apply>
                        <ci>Jleak</ci>
                    </apply>
            </apply>
         </apply>
      </math>
   </component>
   <component name="trans_flux">
      <variable name="cansr" units="millimolar" public_interface="in"/>
      <variable name="cajsr" units="millimolar" public_interface="in"/>
      <variable name="Jtr" units="millimolar_per_millisecond" public_interface="out"/>
      <math xmlns="http://www.w3.org/1998/Math/MathML">
         <apply>
            <eq/>
            <ci>Jtr</ci>
            <apply>
               <divide/>
               <apply>
                  <minus/>
                  <ci>cansr</ci>
                  <ci>cajsr</ci>
               </apply>
               <cn cellml:units="millisecond">100</cn>
            </apply>
         </apply>
      </math>
   </component>
   <connection>
      <map_components component_1="intracellular_ions" component_2="INaL"/>
      <map_variables variable_1="INaL" variable_2="INaL"/>
   </connection>
   <connection>
      <map_components component_1="intracellular_ions" component_2="membrane"/>
      <map_variables variable_1="Istim" variable_2="Istim"/>
   </connection>
   <connection>
      <map_components component_1="intracellular_ions" component_2="trans_flux"/>
      <map_variables variable_1="cajsr" variable_2="cajsr"/>
      <map_variables variable_1="cansr" variable_2="cansr"/>
      <map_variables variable_1="Jtr" variable_2="Jtr"/>
   </connection>
   <connection>
      <map_components component_1="intracellular_ions" component_2="SERCA"/>
      <map_variables variable_1="cai" variable_2="cai"/>
      <map_variables variable_1="cansr" variable_2="cansr"/>
      <map_variables variable_1="Jup" variable_2="Jup"/>
   </connection>
   <connection>
      <map_components component_1="SERCA" component_2="environment"/>
      <map_variables variable_1="celltype" variable_2="celltype"/>
   </connection>
   <connection>
      <map_components component_1="SERCA" component_2="CaMK"/>
      <map_variables variable_1="KmCaMK" variable_2="KmCaMK"/>
      <map_variables variable_1="CaMKa" variable_2="CaMKa"/>
   </connection>
   <connection>
      <map_components component_1="intracellular_ions" component_2="ryr"/>
      <map_variables variable_1="cajsr" variable_2="cajsr"/>
      <map_variables variable_1="Jrel" variable_2="Jrel"/>
   </connection>
   <connection>
      <map_components component_1="ICaL" component_2="ryr"/>
      <map_variables variable_1="ICaL" variable_2="ICaL"/>
   </connection>
   <connection>
      <map_components component_1="ryr" component_2="CaMK"/>
      <map_variables variable_1="KmCaMK" variable_2="KmCaMK"/>
      <map_variables variable_1="CaMKa" variable_2="CaMKa"/>
   </connection>
   <connection>
      <map_components component_1="ryr" component_2="environment"/>
      <map_variables variable_1="celltype" variable_2="celltype"/>
      <map_variables variable_1="time" variable_2="time"/>
   </connection>
   <connection>
      <map_components component_1="intracellular_ions" component_2="diff"/>
      <map_variables variable_1="cai" variable_2="cai"/>
      <map_variables variable_1="cass" variable_2="cass"/>
      <map_variables variable_1="nai" variable_2="nai"/>
      <map_variables variable_1="nass" variable_2="nass"/>
      <map_variables variable_1="ki" variable_2="ki"/>
      <map_variables variable_1="kss" variable_2="kss"/>
      <map_variables variable_1="JdiffK" variable_2="JdiffK"/>
      <map_variables variable_1="Jdiff" variable_2="Jdiff"/>
      <map_variables variable_1="JdiffNa" variable_2="JdiffNa"/>
   </connection>
   <connection>
      <map_components component_1="IpCa" component_2="membrane"/>
      <map_variables variable_1="IpCa" variable_2="IpCa"/>
   </connection>
   <connection>
      <map_components component_1="intracellular_ions" component_2="IpCa"/>
      <map_variables variable_1="cai" variable_2="cai"/>
      <map_variables variable_1="IpCa" variable_2="IpCa"/>
   </connection>
   <connection>
      <map_components component_1="extracellular" component_2="ICab"/>
      <map_variables variable_1="cao" variable_2="cao"/>
   </connection>
   <connection>
      <map_components component_1="intracellular_ions" component_2="ICab"/>
      <map_variables variable_1="cai" variable_2="cai"/>
      <map_variables variable_1="ICab" variable_2="ICab"/>
   </connection>
   <connection>
      <map_components component_1="ICab" component_2="membrane"/>
      <map_variables variable_1="vffrt" variable_2="vffrt"/>
      <map_variables variable_1="vfrt" variable_2="vfrt"/>
      <map_variables variable_1="ICab" variable_2="ICab"/>
   </connection>
   <connection>
      <map_components component_1="extracellular" component_2="INab"/>
      <map_variables variable_1="nao" variable_2="nao"/>
   </connection>
   <connection>
      <map_components component_1="intracellular_ions" component_2="INab"/>
      <map_variables variable_1="nai" variable_2="nai"/>
      <map_variables variable_1="INab" variable_2="INab"/>
   </connection>
   <connection>
      <map_components component_1="INab" component_2="membrane"/>
      <map_variables variable_1="vffrt" variable_2="vffrt"/>
      <map_variables variable_1="vfrt" variable_2="vfrt"/>
      <map_variables variable_1="INab" variable_2="INab"/>
   </connection>
   <connection>
      <map_components component_1="IKb" component_2="membrane"/>
      <map_variables variable_1="v" variable_2="v"/>
      <map_variables variable_1="IKb" variable_2="IKb"/>
   </connection>
   <connection>
      <map_components component_1="IKb" component_2="environment"/>
      <map_variables variable_1="celltype" variable_2="celltype"/>
   </connection>
   <connection>
      <map_components component_1="IKb" component_2="reversal_potentials"/>
      <map_variables variable_1="EK" variable_2="EK"/>
   </connection>
   <connection>
      <map_components component_1="intracellular_ions" component_2="IKb"/>
      <map_variables variable_1="IKb" variable_2="IKb"/>
   </connection>
   <connection>
      <map_components component_1="intracellular_ions" component_2="INaK"/>
      <map_variables variable_1="ki" variable_2="ki"/>
      <map_variables variable_1="nai" variable_2="nai"/>
      <map_variables variable_1="INaK" variable_2="INaK"/>
   </connection>
   <connection>
      <map_components component_1="INaK" component_2="membrane"/>
      <map_variables variable_1="v" variable_2="v"/>
      <map_variables variable_1="INaK" variable_2="INaK"/>
   </connection>
   <connection>
      <map_components component_1="INaK" component_2="environment"/>
      <map_variables variable_1="celltype" variable_2="celltype"/>
   </connection>
   <connection>
      <map_components component_1="INaK" component_2="physical_constants"/>
      <map_variables variable_1="R" variable_2="R"/>
      <map_variables variable_1="T" variable_2="T"/>
      <map_variables variable_1="F" variable_2="F"/>
      <map_variables variable_1="zna" variable_2="zna"/>
      <map_variables variable_1="zk" variable_2="zk"/>
   </connection>
   <connection>
      <map_components component_1="extracellular" component_2="INaK"/>
      <map_variables variable_1="nao" variable_2="nao"/>
      <map_variables variable_1="ko" variable_2="ko"/>
   </connection>
   <connection>
      <map_components component_1="intracellular_ions" component_2="INaCa_i"/>
      <map_variables variable_1="cai" variable_2="cai"/>
      <map_variables variable_1="nai" variable_2="nai"/>
      <map_variables variable_1="nass" variable_2="nass"/>
      <map_variables variable_1="cass" variable_2="cass"/>
      <map_variables variable_1="INaCa_i" variable_2="INaCa_i"/>
      <map_variables variable_1="INaCa_ss" variable_2="INaCa_ss"/>
   </connection>
   <connection>
      <map_components component_1="INaCa_i" component_2="membrane"/>
      <map_variables variable_1="v" variable_2="v"/>
      <map_variables variable_1="INaCa_i" variable_2="INaCa_i"/>
      <map_variables variable_1="INaCa_ss" variable_2="INaCa_ss"/>
   </connection>
   <connection>
      <map_components component_1="INaCa_i" component_2="environment"/>
      <map_variables variable_1="celltype" variable_2="celltype"/>
   </connection>
   <connection>
      <map_components component_1="INaCa_i" component_2="physical_constants"/>
      <map_variables variable_1="R" variable_2="R"/>
      <map_variables variable_1="T" variable_2="T"/>
      <map_variables variable_1="F" variable_2="F"/>
      <map_variables variable_1="zna" variable_2="zna"/>
      <map_variables variable_1="zca" variable_2="zca"/>
   </connection>
   <connection>
      <map_components component_1="extracellular" component_2="INaCa_i"/>
      <map_variables variable_1="nao" variable_2="nao"/>
      <map_variables variable_1="cao" variable_2="cao"/>
   </connection>
   <connection>
      <map_components component_1="intracellular_ions" component_2="IKs"/>
      <map_variables variable_1="cai" variable_2="cai"/>
      <map_variables variable_1="IKs" variable_2="IKs"/>
   </connection>
   <connection>
      <map_components component_1="IK1" component_2="membrane"/>
      <map_variables variable_1="v" variable_2="v"/>
      <map_variables variable_1="IK1" variable_2="IK1"/>
   </connection>
   <connection>
      <map_components component_1="IK1" component_2="environment"/>
      <map_variables variable_1="celltype" variable_2="celltype"/>
      <map_variables variable_1="time" variable_2="time"/>
   </connection>
   <connection>
      <map_components component_1="IKs" component_2="membrane"/>
      <map_variables variable_1="v" variable_2="v"/>
      <map_variables variable_1="IKs" variable_2="IKs"/>
   </connection>
   <connection>
      <map_components component_1="IKs" component_2="environment"/>
      <map_variables variable_1="celltype" variable_2="celltype"/>
      <map_variables variable_1="time" variable_2="time"/>
   </connection>
   <connection>
      <map_components component_1="IK1" component_2="reversal_potentials"/>
      <map_variables variable_1="EK" variable_2="EK"/>
   </connection>
   <connection>
      <map_components component_1="IKs" component_2="reversal_potentials"/>
      <map_variables variable_1="EKs" variable_2="EKs"/>
   </connection>
   <connection>
      <map_components component_1="Ito" component_2="membrane"/>
      <map_variables variable_1="v" variable_2="v"/>
      <map_variables variable_1="Ito" variable_2="Ito"/>
   </connection>
   <connection>
      <map_components component_1="INaL" component_2="membrane"/>
      <map_variables variable_1="v" variable_2="v"/>
      <map_variables variable_1="INaL" variable_2="INaL"/>
   </connection>
   <connection>
      <map_components component_1="IKr" component_2="membrane"/>
      <map_variables variable_1="v" variable_2="v"/>
      <map_variables variable_1="IKr" variable_2="IKr"/>
   </connection>
   <connection>
      <map_components component_1="IKr" component_2="environment"/>
      <map_variables variable_1="celltype" variable_2="celltype"/>
      <map_variables variable_1="time" variable_2="time"/>
   </connection>
   <connection>
      <map_components component_1="INaL" component_2="reversal_potentials"/>
      <map_variables variable_1="ENa" variable_2="ENa"/>
   </connection>
   <connection>
      <map_components component_1="Ito" component_2="reversal_potentials"/>
      <map_variables variable_1="EK" variable_2="EK"/>
   </connection>
   <connection>
      <map_components component_1="INaL" component_2="CaMK"/>
      <map_variables variable_1="KmCaMK" variable_2="KmCaMK"/>
      <map_variables variable_1="CaMKa" variable_2="CaMKa"/>
   </connection>
   <connection>
      <map_components component_1="Ito" component_2="CaMK"/>
      <map_variables variable_1="KmCaMK" variable_2="KmCaMK"/>
      <map_variables variable_1="CaMKa" variable_2="CaMKa"/>
   </connection>
   <connection>
      <map_components component_1="INaL" component_2="INa"/>
      <map_variables variable_1="tm" variable_2="tm"/>
   </connection>
   <connection>
      <map_components component_1="INaL" component_2="environment"/>
      <map_variables variable_1="celltype" variable_2="celltype"/>
      <map_variables variable_1="time" variable_2="time"/>
   </connection>
   <connection>
      <map_components component_1="ICaL" component_2="environment"/>
      <map_variables variable_1="celltype" variable_2="celltype"/>
      <map_variables variable_1="time" variable_2="time"/>
   </connection>
   <connection>
      <map_components component_1="ICaL" component_2="CaMK"/>
      <map_variables variable_1="KmCaMK" variable_2="KmCaMK"/>
      <map_variables variable_1="CaMKa" variable_2="CaMKa"/>
   </connection>
   <connection>
      <map_components component_1="CaMK" component_2="environment"/>
      <map_variables variable_1="time" variable_2="time"/>
   </connection>
   <connection>
      <map_components component_1="membrane" component_2="environment"/>
      <map_variables variable_1="time" variable_2="time"/>
   </connection>
   <connection>
      <map_components component_1="ICaL" component_2="physical_constants"/>
      <map_variables variable_1="R" variable_2="R"/>
      <map_variables variable_1="T" variable_2="T"/>
      <map_variables variable_1="F" variable_2="F"/>
   </connection>
   <connection>
      <map_components component_1="membrane" component_2="ICaL"/>
      <map_variables variable_1="v" variable_2="v"/>
      <map_variables variable_1="vffrt" variable_2="vffrt"/>
      <map_variables variable_1="vfrt" variable_2="vfrt"/>
      <map_variables variable_1="ICaL" variable_2="ICaL"/>
      <map_variables variable_1="ICaNa" variable_2="ICaNa"/>
      <map_variables variable_1="ICaK" variable_2="ICaK"/>
   </connection>
   <connection>
      <map_components component_1="membrane" component_2="physical_constants"/>
      <map_variables variable_1="R" variable_2="R"/>
      <map_variables variable_1="T" variable_2="T"/>
      <map_variables variable_1="F" variable_2="F"/>
   </connection>
   <connection>
      <map_components component_1="intracellular_ions" component_2="physical_constants"/>
      <map_variables variable_1="R" variable_2="R"/>
      <map_variables variable_1="T" variable_2="T"/>
      <map_variables variable_1="F" variable_2="F"/>
   </connection>
   <connection>
      <map_components component_1="intracellular_ions" component_2="ICaL"/>
      <map_variables variable_1="cass" variable_2="cass"/>
      <map_variables variable_1="nass" variable_2="nass"/>
      <map_variables variable_1="kss" variable_2="kss"/>
      <map_variables variable_1="ICaNa" variable_2="ICaNa"/>
      <map_variables variable_1="ICaK" variable_2="ICaK"/>
      <map_variables variable_1="ICaL" variable_2="ICaL"/>
   </connection>
   <connection>
      <map_components component_1="extracellular" component_2="IK1"/>
      <map_variables variable_1="ko" variable_2="ko"/>
   </connection>
   <connection>
      <map_components component_1="intracellular_ions" component_2="IK1"/>
      <map_variables variable_1="IK1" variable_2="IK1"/>
   </connection>
   <connection>
      <map_components component_1="extracellular" component_2="ICaL"/>
      <map_variables variable_1="nao" variable_2="nao"/>
      <map_variables variable_1="ko" variable_2="ko"/>
      <map_variables variable_1="cao" variable_2="cao"/>
   </connection>
   <connection>
      <map_components component_1="extracellular" component_2="IKr"/>
      <map_variables variable_1="ko" variable_2="ko"/>
   </connection>
   <connection>
      <map_components component_1="intracellular_ions" component_2="IKr"/>
      <map_variables variable_1="IKr" variable_2="IKr"/>
   </connection>
   <connection>
      <map_components component_1="reversal_potentials" component_2="physical_constants"/>
      <map_variables variable_1="R" variable_2="R"/>
      <map_variables variable_1="T" variable_2="T"/>
      <map_variables variable_1="F" variable_2="F"/>
   </connection>
   <connection>
      <map_components component_1="reversal_potentials" component_2="IKr"/>
      <map_variables variable_1="EK" variable_2="EK"/>
   </connection>
   <connection>
      <map_components component_1="reversal_potentials" component_2="INa"/>
      <map_variables variable_1="ENa" variable_2="ENa"/>
   </connection>
   <connection>
      <map_components component_1="intracellular_ions" component_2="INa"/>
      <map_variables variable_1="INa" variable_2="INa"/>
   </connection>
   <connection>
      <map_components component_1="intracellular_ions" component_2="Ito"/>
      <map_variables variable_1="Ito" variable_2="Ito"/>
   </connection>
   <connection>
      <map_components component_1="membrane" component_2="INa"/>
      <map_variables variable_1="v" variable_2="v"/>
      <map_variables variable_1="INa" variable_2="INa"/>
   </connection>
   <connection>
      <map_components component_1="CaMK" component_2="INa"/>
      <map_variables variable_1="KmCaMK" variable_2="KmCaMK"/>
      <map_variables variable_1="CaMKa" variable_2="CaMKa"/>
   </connection>
   <connection>
      <map_components component_1="Ito" component_2="environment"/>
      <map_variables variable_1="time" variable_2="time"/>
      <map_variables variable_1="celltype" variable_2="celltype"/>
   </connection>
   <connection>
      <map_components component_1="INa" component_2="environment"/>
      <map_variables variable_1="time" variable_2="time"/>
   </connection>
   <connection>
      <map_components component_1="intracellular_ions" component_2="CaMK"/>
      <map_variables variable_1="cass" variable_2="cass"/>
   </connection>
   <connection>
      <map_components component_1="intracellular_ions" component_2="cell_geometry"/>
      <map_variables variable_1="Acap" variable_2="Acap"/>
      <map_variables variable_1="vmyo" variable_2="vmyo"/>
      <map_variables variable_1="vss" variable_2="vss"/>
      <map_variables variable_1="vnsr" variable_2="vnsr"/>
      <map_variables variable_1="vjsr" variable_2="vjsr"/>
   </connection>
   <connection>
      <map_components component_1="intracellular_ions" component_2="environment"/>
      <map_variables variable_1="time" variable_2="time"/>
      <map_variables variable_1="celltype" variable_2="celltype"/>
   </connection>
   <connection>
      <map_components component_1="intracellular_ions" component_2="reversal_potentials"/>
      <map_variables variable_1="nai" variable_2="nai"/>
      <map_variables variable_1="ki" variable_2="ki"/>
   </connection>
   <connection>
      <map_components component_1="extracellular" component_2="reversal_potentials"/>
      <map_variables variable_1="nao" variable_2="nao"/>
      <map_variables variable_1="ko" variable_2="ko"/>
   </connection>
</model>
