# Supplementary material for: Electrophysiological and anatomical factors determine arrhythmic risk in acute myocardial ischaemia and its modulation by sodium current availability
Source: Interface Focus. 2020 Dec 11;11(1):20190124. doi: 10.1098/rsfs.2019.0124 (PMC7739909; doi:10.1098/rsfs.2019.0124)
Supplement: Source code [file rsfs20190124supp1.gz › TestIschemia/src/PostUpstrokeTimeAdaptivityController.hpp]

#ifndef POSTUPSTROKETIMEADAPTIVITYCONTROLLER_HPP_
#define POSTUPSTROKETIMEADAPTIVITYCONTROLLER_HPP_

#include "AbstractTimeAdaptivityController.hpp"

#include "BidomainProblem.hpp" ///\todo: template over problem?

class PostUpstrokeTimeAdaptivityController : public AbstractTimeAdaptivityController
{
private:
    double mAllDepolarisedTime;
    bool mHaveSwitchedTimestep;
    double mSmallDt;
    double mLargeDt;
    BidomainProblem<3>& mrProblem; // For tissue, for cells
    double mPacingFrequency; /**< Time period at which to resume small steps. Default is 0 (never reset) */
    double mEctopicS2; 	/* Hector: ectopic beat time */

public:
    /*
     *  Constructor.
     */
    PostUpstrokeTimeAdaptivityController(	double smallDt, double largeDt, BidomainProblem<3>& rProblem, 
											double pacingFrequency=0.0, double ectopicS2=0.0)
        : AbstractTimeAdaptivityController(smallDt, largeDt),
          mAllDepolarisedTime(-1.0), // Nonsense value to indicate not all depolarised
          mHaveSwitchedTimestep(false),
          mSmallDt(smallDt),
          mLargeDt(largeDt),
          mrProblem(rProblem),
          mPacingFrequency(pacingFrequency),          
          mEctopicS2(ectopicS2)          
    {
    }
    
    /*
     *  The method that returns the time step
     */
    double ComputeTimeStep(double currentTime, Vec currentSolution)
	{
		if (mAllDepolarisedTime<0.0)
		{
			// Check if all cells are depolarised. This tells us we can switch to a longer time step.
			double min_voltage;

		//printf("A bajo dt,  %f\n", currentTime);
			VecStrideMin( currentSolution, 0, PETSC_NULL, &min_voltage );
			if (min_voltage < 0.0)
			{
				return mSmallDt; // Still got an upstroke
			}
			else
			{
				mAllDepolarisedTime = currentTime; // Won't check this any more, continue
			}
		}
		// Everything is depolarised, at the next opportunity switch to the longer timestep
		if (!mHaveSwitchedTimestep)
		{
			// Only switch over 5 ms after the last zero-crossing AND on a multiple of the print time (hardcoded!)
			if ( currentTime > mAllDepolarisedTime+5.0 && Divides(1.0, currentTime) )
			{
				// Set dt for all cells to large time step
			
		  // printf("A gran dt,  %f\n", currentTime);   
		
			const std::vector<AbstractCardiacCellInterface*>& r_cells = mrProblem.GetTissue()->rGetCellsDistributed();
				for (unsigned i=0; i<r_cells.size(); i++)
				{
					r_cells[i]->SetTimestep(mLargeDt);
				}
				mHaveSwitchedTimestep = true; // Won't check this any more, continue
			}
			else
			{
				return mSmallDt;
			}
		}
		
		// Reset when time divides mPacingFrequency (up to half a mSmallDt) 
		// Hector: or when ectopic
		if ( 	(CompareDoubles::IsNearZero(fmod(currentTime, mPacingFrequency), mSmallDt/2)) || 
				(CompareDoubles::IsNearZero(currentTime - mEctopicS2, mSmallDt/2)) 	)
		{

		// Set flags to initial states
			mAllDepolarisedTime = -1.0;
			mHaveSwitchedTimestep = false;
			// Set dt for all cells to small time step
			const std::vector<AbstractCardiacCellInterface*>& r_cells = mrProblem.GetTissue()->rGetCellsDistributed();
			for (unsigned i=0; i<r_cells.size(); i++)
			{
				r_cells[i]->SetTimestep(mSmallDt);
			}
			return mSmallDt;
		}
		return mLargeDt;
	}
};

#endif //POSTUPSTROKETIMEADAPTIVITYCONTROLLER_HPP_
