# Supplementary material for: Electrophysiological and anatomical factors determine arrhythmic risk in acute myocardial ischaemia and its modulation by sodium current availability
Source: Interface Focus. 2020 Dec 11;11(1):20190124. doi: 10.1098/rsfs.2019.0124 (PMC7739909; doi:10.1098/rsfs.2019.0124)
Supplement: Source code [file rsfs20190124supp1.gz › TestIschemia/src/GenericCvodeCellfactoryMN.hpp]

#include <algorithm>
#include <fstream>

#include "RegularStimulus.hpp"
#include "SimpleStimulus.hpp"

#include "ORd2011epi_fkatpCvodeOpt.hpp"
#include "ORd2011m_fkatpCvodeOpt.hpp"
#include "ORd2011endo_fkatpCvodeOpt.hpp"

#include "ORd2011epi_fkatpOpt.hpp"
#include "ORd2011m_fkatpOpt.hpp"
#include "ORd2011endo_fkatpOpt.hpp"

#include "TenTusscher2006EpiCvodeOpt.hpp"
#include "TenTusscher2006EpiOpt.hpp"


class GenericCvodeCellfactory : public AbstractCardiacCellFactory<3>
{
private:
    GenericVarier* mpGenericVarier;
    std::vector<boost::shared_ptr<RegularStimulus> > mRegularStimuli;
    std::vector<boost::shared_ptr<SimpleStimulus> > mSimpleStimuli;
    double mSpeed;
    std::vector<double> mStimulusinfo;
	std::string mCellmodel;
	bool mIschaemia;
	
	double	_k0;
	double	_ikatp;
	double	_ina;
	double	_radius;
	double	_xx;
	double	_yy;
	double	_zz;	
	
	unsigned _transmural;														
		
	double _factordrug_gNa, _factordrug_gKr, _factordrug_pCa;											
	
	Dijkstra* mpDijkstra;
	
	double mLayer1, mLayer2;
	unsigned mOptionCellmodel;
	unsigned mOptionStimulus;

public:
    GenericCvodeCellfactory(	const std::vector<double>& stimulusinfo,
								const std::vector<unsigned>& cellcomposition,
								std::string cellmodel,
								std::string meshpath,
								GenericVarier* pGenericVarier,
								const std::vector<unsigned>& rNodePerm,
								const std::vector<unsigned>& rLvRootNodes,
								const std::vector<unsigned>& rRvRootNodes,
								double speed,
								bool ischaemia,
								double	k0,
								double	ikatp,
								double	ina,
								double	radius,
								double	xx,
								double	yy,
								double	zz,	
								unsigned transmural,			
								double factordrug_gNa,		
								double factordrug_gKr,		
								double factordrug_pCa	
							)
							
    : AbstractCardiacCellFactory<3>(),
    
    mpGenericVarier(pGenericVarier),
    mSpeed(speed),
    mStimulusinfo(stimulusinfo),
    mCellmodel(cellmodel),
    _k0(k0),
	_ikatp(ikatp),
	_ina(ina),
	_radius(radius),
	_xx(xx),
	_yy(yy),
	_zz(zz),
	_transmural(transmural),
	_factordrug_gNa(factordrug_gNa),
	_factordrug_gKr(factordrug_gKr),
    _factordrug_pCa(factordrug_pCa)
    
	{
		mpDijkstra = new Dijkstra(	meshpath,
									rNodePerm,
									rLvRootNodes,
									rRvRootNodes	);
									
		mIschaemia = ischaemia;
		unsigned mOptionCellmodel = 0;	
	
		mLayer1 = double(cellcomposition[0]) / 100.0f;
		mLayer2 = double(cellcomposition[1]) / 100.0f;

			
		if ( "TenTusscher2006" == mCellmodel)		
			mOptionCellmodel = mOptionCellmodel + 1*1;

		if ( "OHaraRudy2011" == mCellmodel)				
			mOptionCellmodel = mOptionCellmodel + 1*0;		
			
						
		if ( "explicit" == mCellmodel)		
			mOptionCellmodel = mOptionCellmodel + 10*1;

		if ( "adaptative" == mCellmodel)				
			mOptionCellmodel = mOptionCellmodel + 10*0;		
			
		
		mOptionStimulus = mStimulusinfo.size();
	}


    AbstractCardiacCellInterface* CreateCardiacCellForTissueNode(Node<3>* pNode)
    {
        AbstractCardiacCell * p_cellB;
        AbstractCvodeCell* p_cell;

        unsigned node_index = pNode->GetIndex(); // New index

        HeartGeometryInformation<3>* p_heart_geom_info = GetHeartGeometryInformation();
        const double lv_dist = p_heart_geom_info->rGetDistanceMapLeftVentricle()[node_index];
        const double rv_dist = p_heart_geom_info->rGetDistanceMapRightVentricle()[node_index];

        double min_distance = -1.0; // Nonsense
        if (CompareDoubles::IsNearZero(lv_dist, 1e-3))
        {
            min_distance = mpDijkstra->GetMinimumDistanceFromRootsForNode(node_index, true); 	// true, left ventricle
        }
        else if (CompareDoubles::IsNearZero(rv_dist, 1e-3))
        {
            min_distance = mpDijkstra->GetMinimumDistanceFromRootsForNode(node_index, false);	// false, right ventricle
        }
        
		// distances
        double distance_epi = p_heart_geom_info->rGetDistanceMapEpicardium()[node_index];
        double distance_endo = std::min(lv_dist, rv_dist);
        double relative_position = distance_endo / (distance_endo + distance_epi);
		
		mOptionCellmodel=0;
		
		switch (mOptionCellmodel)
		{
			// ORd adaptative
			case 0:
				if (relative_position > (1.0 - mLayer1))
				{
					p_cell = new CellORd2011epi_fkatpFromCellMLCvodeOpt(mpSolver, mpZeroStimulus);
				}
				else if(relative_position > (1.0 - mLayer1 - mLayer2))
				{
					p_cell = new CellORd2011m_fkatpFromCellMLCvodeOpt(mpSolver, mpZeroStimulus);
				}
				else
				{
					p_cell = new CellORd2011endo_fkatpFromCellMLCvodeOpt(mpSolver, mpZeroStimulus);
				}
			break;
				
		}
		
	
		double isch_r = _radius;
        double isch_bz_r = isch_r + 0.4;
        double x_isch = _xx;double y_isch = _yy; double z_isch=_zz;
        ChastePoint<3> isch_centre (x_isch,y_isch,z_isch);
        ChastePoint<3> isch_radius (isch_r,isch_r,isch_r);
        ChastePoint<3> isch_bz_radius (isch_bz_r,isch_bz_r,isch_bz_r);
        ChasteEllipsoid<3> isch_region (isch_centre,isch_radius);
        ChasteEllipsoid<3> isch_bz_region (isch_centre,isch_bz_radius);
        bool cell_is_in_ischReg = isch_region.DoesContain(this->GetMesh()->GetNode(node_index)->rGetLocation());
        bool cell_is_in_isch_BZReg = isch_bz_region.DoesContain(this->GetMesh()->GetNode(node_index)->rGetLocation());
	
        double x = this->GetMesh()->GetNode(node_index)->rGetLocation()[0];
        double y = this->GetMesh()->GetNode(node_index)->rGetLocation()[1];
        double z = this->GetMesh()->GetNode(node_index)->rGetLocation()[2];
        
        
        
		// ---------- Pharmacological parameters
		
		//double get_gNa = p_cell->GetParameter("membrane_fast_sodium_current_conductance");
		//p_cell->SetParameter("membrane_fast_sodium_current_conductance", get_gNa * _factordrug_gNa);
		
		//double get_gKr = p_cell->GetParameter("membrane_rapid_delayed_rectifier_potassium_current_conductance");
		//p_cell->SetParameter("membrane_rapid_delayed_rectifier_potassium_current_conductance", get_gKr * _factordrug_gKr);
		
		//double get_pCa = p_cell->GetParameter("membrane_L_type_calcium_current_conductance");
		//p_cell->SetParameter("membrane_L_type_calcium_current_conductance", get_pCa * _factordrug_pCa);
		
		
		// ---------- Ischaemic parameters
				
		double k_n = 5.4;
		double k_i = _k0;
		double fkatp_n = 0;
		double fkatp_i = _ikatp;
		double ina_n = 1.0;
		double ina_i = _ina;
		
		bool limit;
		
		if (_transmural == 1)
			limit = relative_position > 0.1;
			
		if (_transmural == 2)
			limit = (relative_position > 0.1) && (relative_position < 0.3);
			
		if (_transmural == 0)
			limit = (relative_position > 0.1) && (relative_position < 0.5); //limit = (relative_position > 0.1) && (relative_position < (1.0 - mLayer1));
		
		if (cell_is_in_isch_BZReg && mIschaemia) 
		{

			if(limit)   // Endocardial BZ
			{
		
				if(cell_is_in_ischReg)
				{
					// Cell is in central ischaemic region
					p_cell->SetParameter("extracellular_potassium_concentration",k_i);
					double gna = p_cell->GetParameter("membrane_fast_sodium_current_conductance");
					double gca = p_cell->GetParameter("membrane_L_type_calcium_current_conductance");
					p_cell->SetParameter("membrane_fast_sodium_current_conductance",gna*ina_i);
					p_cell->SetParameter("membrane_L_type_calcium_current_conductance",gca*ina_i);
					p_cell->SetParameter("membrane_atp_dependent_potassium_current_conductance",fkatp_i);
				 }

				else if (_transmural==1)
				{
					// cell is in BZ area
					//Get BZ properties
					// we assume INa and ICaL BZ are 1/2 of K+ BZ and that fkatp BZ is a tenth of K+ BZ
					double distance_from_isch_centre = sqrt(pow((x-x_isch),2)+pow((y-y_isch),2)+pow((z-z_isch),2)); // distance from ischaemic centre
					// distance from central ischaemic zone
					// 0 if at central ischaemic zone
					// 0.5 if at normal zone
					double distance_from_cz = distance_from_isch_centre - isch_r;


					double bz_k = isch_bz_r-isch_r; // K+ border zone width
					//                        double bz_ina = 0.5*bz_k; // INa and ICaL border zone width
					//                        double distance_from_cz_ina = distance_from_isch_centre - (isch_r; // distance from central ischaemic zone when INa BZ starts
					//                        double bz_fkatp = 0.1*bz_k; // IK(ATP) border zone width
					//                        double distance_from_cz3 = distance_from_cz - bz_fkatp; // distance from central ischaemic zone when fkatp BZ starts

					// linear ax+b equations, b=ischaemic value
					double a_k = (k_n-k_i)/bz_k;
					double a_ina = (ina_n-ina_i)/bz_k;
					double a_fkatp = (fkatp_n-fkatp_i)/bz_k;

					// ----- calculate y
					double y_k = a_k*distance_from_cz+k_i; // solution to ax+b=y equation
					double y_ina = a_ina*distance_from_cz+ina_i;
					double y_fkatp = a_fkatp*distance_from_cz+fkatp_i;
					p_cell->SetParameter("extracellular_potassium_concentration",y_k);
					double gna = p_cell->GetParameter("membrane_fast_sodium_current_conductance");
					double gca = p_cell->GetParameter("membrane_L_type_calcium_current_conductance");
					p_cell->SetParameter("membrane_fast_sodium_current_conductance",gna*y_ina);
					p_cell->SetParameter("membrane_L_type_calcium_current_conductance",gca*y_ina);
					p_cell->SetParameter("membrane_atp_dependent_potassium_current_conductance",y_fkatp);

				}
			}
		}
				
		// Applying selected stimuli
		
		switch (mOptionStimulus)
		{
							
			// mStimulusinfo[0] = when the simple stimulus appears
			//case 1:
		
				//if ( min_distance >= 0.0 )
				//{
					//// Convert this into a time
					//unsigned upstroke_time = min_distance/mSpeed + 0.5; // Result is rounded! In ms.
					
					//// Have we got a stimulus for this time? If not, extend.
					//if( upstroke_time >= mSimpleStimuli.size() )
					//{
						//for(unsigned t=mSimpleStimuli.size(); t<=upstroke_time; ++t)
						//{
							//boost::shared_ptr<SimpleStimulus> p_stim(new SimpleStimulus(-120000.0, 1.0, (double) t + mStimulusinfo[0]));
							//mSimpleStimuli.push_back(p_stim);
						//}
					//}
					
					//p_cell->SetStimulusFunction(mSimpleStimuli[upstroke_time]);
				//}
			
			//break;
				
			// mStimulusinfo[0] = when the first regular beat starts
			// mStimulusinfo[1] = period
			
			case 2:
			
				if ( min_distance >= 0.0 )
				{
					// Convert this into a time
					unsigned upstroke_time = min_distance/mSpeed + 0.5; // Result is rounded! In ms.
					
					// Have we got a stimulus for this time? If not, extend.
					if( upstroke_time >= mRegularStimuli.size() )
					{
						for(unsigned t=mRegularStimuli.size(); t<=upstroke_time; ++t)
						{
							boost::shared_ptr<RegularStimulus> p_stim(new RegularStimulus(-120000.0, 1.0, mStimulusinfo[1],(double)t + mStimulusinfo[0]));
							mRegularStimuli.push_back(p_stim);
						}
					}
					
					p_cell->SetStimulusFunction(mRegularStimuli[upstroke_time]);
				}
				
			break;
			
			
		}

		//const double gks = p_cell->GetParameter("membrane_slow_delayed_rectifier_potassium_current_conductance");
		//const double gks_scaling = mpGenericVarier->GetScalingFactor(*pNode);
		//p_cell->SetParameter("membrane_slow_delayed_rectifier_potassium_current_conductance", gks_scaling*gks);

		p_cell->SetTolerances(1e-4,1e-6);

		return p_cell;
    }
    
	Dijkstra* GetDijkstraPointer()
    {
		return mpDijkstra;
	}
};
